# Supplementary material for: Serum albumin cysteine trioxidation is a potential oxidative stress biomarker of type 2 diabetes mellitus
Source: Sci Rep. 2020 Apr 15;10:6475. doi: 10.1038/s41598-020-62341-z (PMC7160123; doi:10.1038/s41598-020-62341-z)
Supplement: Supplementary file 1 — Supplementary Information. [file 41598_2020_62341_MOESM1_ESM.xlsx]

## Sheet: Cover page
Serum albumin cysteine trioxidation is a potential oxidative stress biomarker of type 2 diabetes mellitus
Selvam Paramasivan, Sunil S Adav, SoFong Cam Ngan, Rinkoo Dalan, Melvin Khee-Shing Leow, Hee Hwa Ho, Siu Kwan Sze*

## Sheet: HSA_All_Cys-O3
Supplementary Data S1a: All peptides with cysteine thiol trioxidations in human serum ablumin detected by discovery LC-MS/MS in patients plasma.
Peptides in red font were further quantified by LC-MRM-MS in patient plamsa
GS	PTM	Seq	Modified Peptide #	Modified Peptide (1=carbamidomethylation ; 2=trioxidation)	Z	Score	pep_expect	PepStart	PepEnd	CalMz	Err	ppm	prot_hit_num	prot_acc	prot_desc	prot_mass	pep_query	pep_rank	pep_isbold	pep_isunique	pep_exp_mz	pep_exp_mr	pep_exp_z	pep_calc_mr	pep_delta	pep_start	pep_end	pep_miss	pep_score	pep_homol	pep_ident	pep_expect	pep_res_before	pep_seq	pep_res_after	pep_frame	pep_var_mod_pos	pep_num_match	pep_scan_title
ALB	2 Trioxidation (C)	FKDLGEENFKALVLIAFAQYLQQCPFEDHVK	R.FKDLGEENFKALVLIAFAQY#LQQC#PFEDHVK.L	R.FKDLGEENFKALVLIAFAQY2LQQC2PFEDHVK.L	5	59.17	0.00072	35	65	748.17	-0.015	-4.015	1	sp|P02768|ALBU_HUMAN	Serum albumin OS=Homo sapiens GN=ALB PE=1 SV=2	69321	15398	1	1	0	748.167	3735.8	5	3735.81	-0.0151	35	65	2	59.17		40	0.00072	R	FKDLGEENFKALVLIAFAQYLQQCPFEDHVK	L		0.0000000000000000000200020000000.0	21	150801_TTSH_Patient_Plasma_45_Spectrum032174_scans__17266_RTINSECONDS=3042
ALB	2 Trioxidation (C)	FKDLGEENFKALVLIAFAQYLQQCPFEDHVK	R.FKDLGEENFKALVLIAFAQY#LQQC#PFEDHVK.L	R.FKDLGEENFKALVLIAFAQY2LQQC2PFEDHVK.L	5	49	0.0074	35	65	748.17	-0.0092	-2.463	1	sp|P02768|ALBU_HUMAN	Serum albumin OS=Homo sapiens GN=ALB PE=1 SV=2	69321	15258	1	1	0	748.168	3735.8	5	3735.81	-0.0093	35	65	2	49		40	0.0074	R	FKDLGEENFKALVLIAFAQYLQQCPFEDHVK	L		0.0000000000000000000200020000000.0	18	150801_TTSH_Patient_Plasma_46_Spectrum032227_scans__17399_RTINSECONDS=3049
ALB	2 Trioxidation (C)	FKDLGEENFKALVLIAFAQYLQQCPFEDHVK	R.FKDLGEENFKALVLIAFAQY#LQQC#PFEDHVK.L	R.FKDLGEENFKALVLIAFAQY2LQQC2PFEDHVK.L	5	40.17	0.029	35	65	748.17	-0.0028	-0.75	1	sp|P02768|ALBU_HUMAN	Serum albumin OS=Homo sapiens GN=ALB PE=1 SV=2	69321	15520	1	1	0	748.169	3735.81	5	3735.81	-0.0029	35	65	2	40.17		37	0.029	R	FKDLGEENFKALVLIAFAQYLQQCPFEDHVK	L		0.0000000000000000000200020000000.0	16	150801_TTSH_Patient_Plasma_48_Spectrum032627_scans__17540_RTINSECONDS=3058
ALB	Trioxidation (C)	FKDLGEENFKALVLIAFAQYLQQCPFEDHVK	R.FKDLGEENFKALVLIAFAQYLQQC#PFEDHVK.L	R.FKDLGEENFKALVLIAFAQYLQQC2PFEDHVK.L	4	92.52	2.4e-07	35	65	922.965	0	0	1	sp|P02768|ALBU_HUMAN	Serum albumin OS=Homo sapiens GN=ALB PE=1 SV=2	69321	15254	1	1	0	922.964	3687.83	4	3687.83	0	35	65	2	92.52		39	2.4e-07	R	FKDLGEENFKALVLIAFAQYLQQCPFEDHVK	L		0.0000000000000000000000020000000.0	23	150801_TTSH_Patient_Plasma_45_Spectrum032374_scans__17520_RTINSECONDS=3085
ALB	Trioxidation (C)	FKDLGEENFKALVLIAFAQYLQQCPFEDHVK	R.FKDLGEENFKALVLIAFAQYLQQC#PFEDHVK.L	R.FKDLGEENFKALVLIAFAQYLQQC2PFEDHVK.L	4	66.61	8.8e-05	35	65	922.965	0.0149	4.04	1	sp|P02768|ALBU_HUMAN	Serum albumin OS=Homo sapiens GN=ALB PE=1 SV=2	69321	15419	1	1	0	922.968	3687.84	4	3687.83	0.0149	35	65	2	66.61		39	8.8e-05	R	FKDLGEENFKALVLIAFAQYLQQCPFEDHVK	L		0.0000000000000000000000020000000.0	20	150801_TTSH_Patient_Plasma_48_Spectrum032747_scans__17718_RTINSECONDS=3088
ALB	Trioxidation (C)	FKDLGEENFKALVLIAFAQYLQQCPFEDHVK	R.FKDLGEENFKALVLIAFAQYLQQC#PFEDHVK.L	R.FKDLGEENFKALVLIAFAQYLQQC2PFEDHVK.L	4	59.19	0.00054	35	65	922.965	-0.008	-2.169	1	sp|P02768|ALBU_HUMAN	Serum albumin OS=Homo sapiens GN=ALB PE=1 SV=2	69321	16100	1	1	0	922.962	3687.82	4	3687.83	-0.008	35	65	2	59.19		39	0.00054	R	FKDLGEENFKALVLIAFAQYLQQCPFEDHVK	L		0.0000000000000000000000020000000.0	13	150801_TTSH_Patient_Plasma_33_Spectrum033388_scans__17604_RTINSECONDS=3084
ALB	Trioxidation (C)	FKDLGEENFKALVLIAFAQYLQQCPFEDHVK	R.FKDLGEENFKALVLIAFAQYLQQC#PFEDHVK.L	R.FKDLGEENFKALVLIAFAQYLQQC2PFEDHVK.L	4	43.94	0.016	35	65	922.965	0.0149	4.04	1	sp|P02768|ALBU_HUMAN	Serum albumin OS=Homo sapiens GN=ALB PE=1 SV=2	69321	15419	1	1	0	922.968	3687.84	4	3687.83	0.0149	35	65	2	43.94		39	0.016	R	FKDLGEENFKALVLIAFAQYLQQCPFEDHVK	L		0.0000000000000000000000020000000.0	20	150801_TTSH_Patient_Plasma_48_Spectrum015866_scans__17718_RTINSECONDS=3088
ALB	Trioxidation (C)	FKDLGEENFKALVLIAFAQYLQQCPFEDHVK	R.FKDLGEENFKALVLIAFAQYLQQC#PFEDHVK.L	R.FKDLGEENFKALVLIAFAQYLQQC2PFEDHVK.L	4	40.48	0.039	35	65	922.965	0	0	1	sp|P02768|ALBU_HUMAN	Serum albumin OS=Homo sapiens GN=ALB PE=1 SV=2	69321	15254	1	1	0	922.964	3687.83	4	3687.83	0	35	65	2	40.48		39	0.039	R	FKDLGEENFKALVLIAFAQYLQQCPFEDHVK	L		0.0000000000000000000000020000000.0	21	150801_TTSH_Patient_Plasma_45_Spectrum015525_scans__17520_RTINSECONDS=3085
ALB	Trioxidation (C)	DLGEENFKALVLIAFAQYLQQCPFEDHVK	K.DLGEENFKALVLIAFAQYLQQC#PFEDHVK.L	K.DLGEENFKALVLIAFAQYLQQC2PFEDHVK.L	3	53.28	0.0023	37	65	1138.56	0.0001	0.029	1	sp|P02768|ALBU_HUMAN	Serum albumin OS=Homo sapiens GN=ALB PE=1 SV=2	69321	14604	1	1	0	1138.56	3412.66	3	3412.66	0	37	65	1	53.28		39	0.0023	K	DLGEENFKALVLIAFAQYLQQCPFEDHVK	L		0.00000000000000000000020000000.0	13	150801_TTSH_Patient_Plasma_60_Spectrum031142_scans__17368_RTINSECONDS=3120
ALB	Trioxidation (C)	DLGEENFKALVLIAFAQYLQQCPFEDHVK	K.DLGEENFKALVLIAFAQYLQQC#PFEDHVK.L	K.DLGEENFKALVLIAFAQYLQQC2PFEDHVK.L	3	47.5	0.0087	37	65	1138.56	0.0011	0.322	1	sp|P02768|ALBU_HUMAN	Serum albumin OS=Homo sapiens GN=ALB PE=1 SV=2	69321	15499	1	1	0	1138.56	3412.67	3	3412.66	0.0011	37	65	1	47.5		39	0.0087	K	DLGEENFKALVLIAFAQYLQQCPFEDHVK	L		0.00000000000000000000020000000.0	12	150801_TTSH_Patient_Plasma_31_Spectrum032461_scans__17412_RTINSECONDS=3117
ALB	Trioxidation (C)	DLGEENFKALVLIAFAQYLQQCPFEDHVK	K.DLGEENFKALVLIAFAQYLQQC#PFEDHVK.L	K.DLGEENFKALVLIAFAQYLQQC2PFEDHVK.L	3	46.32	0.012	37	65	1138.56	0.0008	0.234	1	sp|P02768|ALBU_HUMAN	Serum albumin OS=Homo sapiens GN=ALB PE=1 SV=2	69321	15529	1	1	0	1138.56	3412.67	3	3412.66	0.0008	37	65	1	46.32		39	0.012	K	DLGEENFKALVLIAFAQYLQQCPFEDHVK	L		0.00000000000000000000020000000.0	10	150801_TTSH_Patient_Plasma_32_Spectrum032465_scans__17422_RTINSECONDS=3117
ALB	Trioxidation (C)	DLGEENFKALVLIAFAQYLQQCPFEDHVK	K.DLGEENFKALVLIAFAQYLQQC#PFEDHVK.L	K.DLGEENFKALVLIAFAQYLQQC2PFEDHVK.L	3	38.44	0.036	37	65	1138.56	0.0011	0.322	1	sp|P02768|ALBU_HUMAN	Serum albumin OS=Homo sapiens GN=ALB PE=1 SV=2	69321	15499	1	1	0	1138.56	3412.67	3	3412.66	0.0011	37	65	1	38.44		37	0.036	K	DLGEENFKALVLIAFAQYLQQCPFEDHVK	L		0.00000000000000000000020000000.0	9	150801_TTSH_Patient_Plasma_31_Spectrum015419_scans__17412_RTINSECONDS=3117
ALB	Trioxidation (C)	DLGEENFKALVLIAFAQYLQQCPFEDHVK	K.DLGEENFKALVLIAFAQYLQQC#PFEDHVK.L	K.DLGEENFKALVLIAFAQYLQQC2PFEDHVK.L	3	38.23	0.038	37	65	1138.56	0.0008	0.234	1	sp|P02768|ALBU_HUMAN	Serum albumin OS=Homo sapiens GN=ALB PE=1 SV=2	69321	15529	1	1	0	1138.56	3412.67	3	3412.66	0.0008	37	65	1	38.23		37	0.038	K	DLGEENFKALVLIAFAQYLQQCPFEDHVK	L		0.00000000000000000000020000000.0	9	150801_TTSH_Patient_Plasma_32_Spectrum015422_scans__17422_RTINSECONDS=3117
ALB	Trioxidation (C)	ALVLIAFAQYLQQCPFEDHVK	K.ALVLIAFAQYLQQC#PFEDHVK.L	K.ALVLIAFAQYLQQC2PFEDHVK.L	2	103.07	1.9e-08	45	65	1241.13	-0.0014	-0.564	1	sp|P02768|ALBU_HUMAN	Serum albumin OS=Homo sapiens GN=ALB PE=1 SV=2	69321	12476	1	1	0	1241.13	2480.24	2	2480.24	-0.0014	45	65	0	103.07		38	1.9e-08	K	ALVLIAFAQYLQQCPFEDHVK	L		0.000000000000020000000.0	19	150818_TTSH_Patient_Plasma_37_Spectrum034070_scans__18076_RTINSECONDS=3116
ALB	Trioxidation (C)	ALVLIAFAQYLQQCPFEDHVK	K.ALVLIAFAQYLQQC#PFEDHVK.L	K.ALVLIAFAQYLQQC2PFEDHVK.L	2	101.62	2.7e-08	45	65	1241.13	0.0003	0.121	1	sp|P02768|ALBU_HUMAN	Serum albumin OS=Homo sapiens GN=ALB PE=1 SV=2	69321	12094	1	1	0	1241.13	2480.24	2	2480.24	0.0003	45	65	0	101.62		38	2.7e-08	K	ALVLIAFAQYLQQCPFEDHVK	L		0.000000000000020000000.0	14	150818_TTSH_Patient_Plasma_36_Spectrum033647_scans__18014_RTINSECONDS=3112
ALB	Trioxidation (C)	ALVLIAFAQYLQQCPFEDHVK	K.ALVLIAFAQYLQQC#PFEDHVK.L	K.ALVLIAFAQYLQQC2PFEDHVK.L	2	95.42	1.1e-07	45	65	1241.13	0.0003	0.121	1	sp|P02768|ALBU_HUMAN	Serum albumin OS=Homo sapiens GN=ALB PE=1 SV=2	69321	12462	1	1	0	1241.13	2480.24	2	2480.24	0.0003	45	65	0	95.42		38	1.1e-07	K	ALVLIAFAQYLQQCPFEDHVK	L		0.000000000000020000000.0	12	150818_TTSH_Patient_Plasma_38_Spectrum034038_scans__18053_RTINSECONDS=3114
ALB	Trioxidation (C)	ALVLIAFAQYLQQCPFEDHVK	K.ALVLIAFAQYLQQC#PFEDHVK.L	K.ALVLIAFAQYLQQC2PFEDHVK.L	2	95.14	1.2e-07	45	65	1241.13	-0.0017	-0.685	1	sp|P02768|ALBU_HUMAN	Serum albumin OS=Homo sapiens GN=ALB PE=1 SV=2	69321	12026	1	1	0	1241.13	2480.24	2	2480.24	-0.0016	45	65	0	95.14		38	1.2e-07	K	ALVLIAFAQYLQQCPFEDHVK	L		0.000000000000020000000.0	12	150818_TTSH_Patient_Plasma_35_Spectrum033688_scans__18024_RTINSECONDS=3116
ALB	Trioxidation (C)	ALVLIAFAQYLQQCPFEDHVK	K.ALVLIAFAQYLQQC#PFEDHVK.L	K.ALVLIAFAQYLQQC2PFEDHVK.L	2	94.99	1.3e-07	45	65	1241.13	-0.0048	-1.935	1	sp|P02768|ALBU_HUMAN	Serum albumin OS=Homo sapiens GN=ALB PE=1 SV=2	69321	11946	1	1	0	1241.13	2480.24	2	2480.24	-0.0048	45	65	0	94.99		39	1.3e-07	K	ALVLIAFAQYLQQCPFEDHVK	L		0.000000000000020000000.0	12	150818_TTSH_Patient_Plasma_34_Spectrum033269_scans__17967_RTINSECONDS=3113
ALB	Trioxidation (C)	ALVLIAFAQYLQQCPFEDHVK	K.ALVLIAFAQYLQQC#PFEDHVK.L	K.ALVLIAFAQYLQQC2PFEDHVK.L	2	93.03	2e-07	45	65	1241.13	-0.0014	-0.564	1	sp|P02768|ALBU_HUMAN	Serum albumin OS=Homo sapiens GN=ALB PE=1 SV=2	69321	12603	1	1	0	1241.13	2480.24	2	2480.24	-0.0014	45	65	0	93.03		38	2e-07	K	ALVLIAFAQYLQQCPFEDHVK	L		0.000000000000020000000.0	12	150818_TTSH_Patient_Plasma_39_Spectrum034111_scans__18061_RTINSECONDS=3115
ALB	Trioxidation (C)	ALVLIAFAQYLQQCPFEDHVK	K.ALVLIAFAQYLQQC#PFEDHVK.L	K.ALVLIAFAQYLQQC2PFEDHVK.L	3	86.66	8.3e-07	45	65	827.755	0.0015	0.605	1	sp|P02768|ALBU_HUMAN	Serum albumin OS=Homo sapiens GN=ALB PE=1 SV=2	69321	12027	1	1	0	827.755	2480.24	3	2480.24	0.0015	45	65	0	86.66		38	8.3e-07	K	ALVLIAFAQYLQQCPFEDHVK	L		0.000000000000020000000.0	10	150818_TTSH_Patient_Plasma_35_Spectrum033685_scans__18020_RTINSECONDS=3115
ALB	Trioxidation (C)	ALVLIAFAQYLQQCPFEDHVK	K.ALVLIAFAQYLQQC#PFEDHVK.L	K.ALVLIAFAQYLQQC2PFEDHVK.L	2	82.14	2.4e-06	45	65	1241.13	-0.0043	-1.734	1	sp|P02768|ALBU_HUMAN	Serum albumin OS=Homo sapiens GN=ALB PE=1 SV=2	69321	10889	1	1	0	1241.13	2480.24	2	2480.24	-0.0043	45	65	0	82.14		39	2.4e-06	K	ALVLIAFAQYLQQCPFEDHVK	L		0.000000000000020000000.0	17	150801_TTSH_Patient_Plasma_76_Spectrum028152_scans__16228_RTINSECONDS=3170
ALB	Trioxidation (C)	ALVLIAFAQYLQQCPFEDHVK	K.ALVLIAFAQYLQQC#PFEDHVK.L	K.ALVLIAFAQYLQQC2PFEDHVK.L	3	78.88	5.1e-06	45	65	827.755	-0.0011	-0.444	1	sp|P02768|ALBU_HUMAN	Serum albumin OS=Homo sapiens GN=ALB PE=1 SV=2	69321	11407	1	1	0	827.754	2480.24	3	2480.24	-0.0011	45	65	0	78.88		38	5.1e-06	K	ALVLIAFAQYLQQCPFEDHVK	L		0.000000000000020000000.0	11	150801_TTSH_Patient_Plasma_74_Spectrum028924_scans__16469_RTINSECONDS=3149
ALB	Trioxidation (C)	ALVLIAFAQYLQQCPFEDHVK	K.ALVLIAFAQYLQQC#PFEDHVK.L	K.ALVLIAFAQYLQQC2PFEDHVK.L	3	78.8	5.2e-06	45	65	827.755	-0.0022	-0.887	1	sp|P02768|ALBU_HUMAN	Serum albumin OS=Homo sapiens GN=ALB PE=1 SV=2	69321	12475	1	1	0	827.754	2480.24	3	2480.24	-0.0022	45	65	0	78.8		38	5.2e-06	K	ALVLIAFAQYLQQCPFEDHVK	L		0.000000000000020000000.0	13	150818_TTSH_Patient_Plasma_37_Spectrum034066_scans__18070_RTINSECONDS=3115
ALB	Trioxidation (C)	ALVLIAFAQYLQQCPFEDHVK	K.ALVLIAFAQYLQQC#PFEDHVK.L	K.ALVLIAFAQYLQQC2PFEDHVK.L	3	74.13	1.6e-05	45	65	827.755	-0.0097	-3.911	1	sp|P02768|ALBU_HUMAN	Serum albumin OS=Homo sapiens GN=ALB PE=1 SV=2	69321	11572	1	1	0	827.751	2480.23	3	2480.24	-0.0097	45	65	0	74.13		39	1.6e-05	K	ALVLIAFAQYLQQCPFEDHVK	L		0.000000000000020000000.0	9	150825_TTSH_Patient_Plasma_62_Spectrum014789_scans__17233_RTINSECONDS=3127
ALB	Trioxidation (C)	ALVLIAFAQYLQQCPFEDHVK	K.ALVLIAFAQYLQQC#PFEDHVK.L	K.ALVLIAFAQYLQQC2PFEDHVK.L	3	68.08	6e-05	45	65	827.755	0	0	1	sp|P02768|ALBU_HUMAN	Serum albumin OS=Homo sapiens GN=ALB PE=1 SV=2	69321	11533	1	1	0	827.754	2480.24	3	2480.24	0	45	65	0	68.08		38	6e-05	K	ALVLIAFAQYLQQCPFEDHVK	L		0.000000000000020000000.0	8	150801_TTSH_Patient_Plasma_37_Spectrum031329_scans__17117_RTINSECONDS=3088
ALB	Trioxidation (C)	ALVLIAFAQYLQQCPFEDHVK	K.ALVLIAFAQYLQQC#PFEDHVK.L	K.ALVLIAFAQYLQQC2PFEDHVK.L	3	67.3	7.2e-05	45	65	827.755	0	0	1	sp|P02768|ALBU_HUMAN	Serum albumin OS=Homo sapiens GN=ALB PE=1 SV=2	69321	11533	1	1	0	827.754	2480.24	3	2480.24	0	45	65	0	67.3	38	38	7.2e-05	K	ALVLIAFAQYLQQCPFEDHVK	L		0.000000000000020000000.0	8	150801_TTSH_Patient_Plasma_37_Spectrum014850_scans__17117_RTINSECONDS=3088
ALB	Trioxidation (C)	ALVLIAFAQYLQQCPFEDHVK	K.ALVLIAFAQYLQQC#PFEDHVK.L	K.ALVLIAFAQYLQQC2PFEDHVK.L	3	66.52	8.7e-05	45	65	827.755	-0.0022	-0.887	1	sp|P02768|ALBU_HUMAN	Serum albumin OS=Homo sapiens GN=ALB PE=1 SV=2	69321	12475	1	1	0	827.754	2480.24	3	2480.24	-0.0022	45	65	0	66.52		38	8.7e-05	K	ALVLIAFAQYLQQCPFEDHVK	L		0.000000000000020000000.0	9	150818_TTSH_Patient_Plasma_37_Spectrum016281_scans__18070_RTINSECONDS=3115
ALB	Trioxidation (C)	ALVLIAFAQYLQQCPFEDHVK	K.ALVLIAFAQYLQQC#PFEDHVK.L	K.ALVLIAFAQYLQQC2PFEDHVK.L	2	65.28	0.00012	45	65	1241.13	-0.0014	-0.564	1	sp|P02768|ALBU_HUMAN	Serum albumin OS=Homo sapiens GN=ALB PE=1 SV=2	69321	12476	1	1	0	1241.13	2480.24	2	2480.24	-0.0014	45	65	0	65.28		38	0.00012	K	ALVLIAFAQYLQQCPFEDHVK	L		0.000000000000020000000.0	21	150818_TTSH_Patient_Plasma_37_Spectrum016286_scans__18076_RTINSECONDS=3116
ALB	Trioxidation (C)	ALVLIAFAQYLQQCPFEDHVK	K.ALVLIAFAQYLQQC#PFEDHVK.L	K.ALVLIAFAQYLQQC2PFEDHVK.L	3	64.65	0.00013	45	65	827.755	-0.0013	-0.524	1	sp|P02768|ALBU_HUMAN	Serum albumin OS=Homo sapiens GN=ALB PE=1 SV=2	69321	10890	1	1	0	827.754	2480.24	3	2480.24	-0.0012	45	65	0	64.65		38	0.00013	K	ALVLIAFAQYLQQCPFEDHVK	L		0.000000000000020000000.0	12	150801_TTSH_Patient_Plasma_76_Spectrum028166_scans__16243_RTINSECONDS=3173
ALB	Trioxidation (C)	ALVLIAFAQYLQQCPFEDHVK	K.ALVLIAFAQYLQQC#PFEDHVK.L	K.ALVLIAFAQYLQQC2PFEDHVK.L	2	64.14	0.00016	45	65	1241.13	-0.0048	-1.935	1	sp|P02768|ALBU_HUMAN	Serum albumin OS=Homo sapiens GN=ALB PE=1 SV=2	69321	11946	1	1	0	1241.13	2480.24	2	2480.24	-0.0048	45	65	0	64.14		39	0.00016	K	ALVLIAFAQYLQQCPFEDHVK	L		0.000000000000020000000.0	13	150818_TTSH_Patient_Plasma_34_Spectrum015961_scans__17967_RTINSECONDS=3113
ALB	Trioxidation (C)	ALVLIAFAQYLQQCPFEDHVK	K.ALVLIAFAQYLQQC#PFEDHVK.L	K.ALVLIAFAQYLQQC2PFEDHVK.L	2	62.71	0.00021	45	65	1241.13	-0.0043	-1.734	1	sp|P02768|ALBU_HUMAN	Serum albumin OS=Homo sapiens GN=ALB PE=1 SV=2	69321	10889	1	1	0	1241.13	2480.24	2	2480.24	-0.0043	45	65	0	62.71		39	0.00021	K	ALVLIAFAQYLQQCPFEDHVK	L		0.000000000000020000000.0	8	150801_TTSH_Patient_Plasma_76_Spectrum013341_scans__16228_RTINSECONDS=3170
ALB	Trioxidation (C)	ALVLIAFAQYLQQCPFEDHVK	K.ALVLIAFAQYLQQC#PFEDHVK.L	K.ALVLIAFAQYLQQC2PFEDHVK.L	2	61.68	0.00026	45	65	1241.13	0.0003	0.121	1	sp|P02768|ALBU_HUMAN	Serum albumin OS=Homo sapiens GN=ALB PE=1 SV=2	69321	12462	1	1	0	1241.13	2480.24	2	2480.24	0.0003	45	65	0	61.68		38	0.00026	K	ALVLIAFAQYLQQCPFEDHVK	L		0.000000000000020000000.0	11	150818_TTSH_Patient_Plasma_38_Spectrum016276_scans__18053_RTINSECONDS=3114
ALB	Trioxidation (C)	ALVLIAFAQYLQQCPFEDHVK	K.ALVLIAFAQYLQQC#PFEDHVK.L	K.ALVLIAFAQYLQQC2PFEDHVK.L	2	61.15	0.0003	45	65	1241.13	0.0003	0.121	1	sp|P02768|ALBU_HUMAN	Serum albumin OS=Homo sapiens GN=ALB PE=1 SV=2	69321	12094	1	1	0	1241.13	2480.24	2	2480.24	0.0003	45	65	0	61.15		38	0.0003	K	ALVLIAFAQYLQQCPFEDHVK	L		0.000000000000020000000.0	13	150818_TTSH_Patient_Plasma_36_Spectrum016135_scans__18014_RTINSECONDS=3112
ALB	Trioxidation (C)	ALVLIAFAQYLQQCPFEDHVK	K.ALVLIAFAQYLQQC#PFEDHVK.L	K.ALVLIAFAQYLQQC2PFEDHVK.L	2	61.13	0.0003	45	65	1241.13	-0.0017	-0.685	1	sp|P02768|ALBU_HUMAN	Serum albumin OS=Homo sapiens GN=ALB PE=1 SV=2	69321	12026	1	1	0	1241.13	2480.24	2	2480.24	-0.0016	45	65	0	61.13		38	0.0003	K	ALVLIAFAQYLQQCPFEDHVK	L		0.000000000000020000000.0	13	150818_TTSH_Patient_Plasma_35_Spectrum016129_scans__18024_RTINSECONDS=3116
ALB	Trioxidation (C)	ALVLIAFAQYLQQCPFEDHVK	K.ALVLIAFAQYLQQC#PFEDHVK.L	K.ALVLIAFAQYLQQC2PFEDHVK.L	3	60.59	0.00034	45	65	827.755	0.0015	0.605	1	sp|P02768|ALBU_HUMAN	Serum albumin OS=Homo sapiens GN=ALB PE=1 SV=2	69321	12027	1	1	0	827.755	2480.24	3	2480.24	0.0015	45	65	0	60.59		38	0.00034	K	ALVLIAFAQYLQQCPFEDHVK	L		0.000000000000020000000.0	11	150818_TTSH_Patient_Plasma_35_Spectrum016126_scans__18020_RTINSECONDS=3115
ALB	Trioxidation (C)	ALVLIAFAQYLQQCPFEDHVK	K.ALVLIAFAQYLQQC#PFEDHVK.L	K.ALVLIAFAQYLQQC2PFEDHVK.L	3	60.52	0.00035	45	65	827.755	-0.0011	-0.444	1	sp|P02768|ALBU_HUMAN	Serum albumin OS=Homo sapiens GN=ALB PE=1 SV=2	69321	10687	1	1	0	827.754	2480.24	3	2480.24	-0.0011	45	65	0	60.52		38	0.00035	K	ALVLIAFAQYLQQCPFEDHVK	L		0.000000000000020000000.0	10	150808_TTSH_Patient_Plasma_09_Spectrum025780_scans__15622_RTINSECONDS=3198
ALB	Trioxidation (C)	ALVLIAFAQYLQQCPFEDHVK	K.ALVLIAFAQYLQQC#PFEDHVK.L	K.ALVLIAFAQYLQQC2PFEDHVK.L	3	57.3	0.00072	45	65	827.755	-0.002	-0.806	1	sp|P02768|ALBU_HUMAN	Serum albumin OS=Homo sapiens GN=ALB PE=1 SV=2	69321	11086	1	1	0	827.754	2480.24	3	2480.24	-0.002	45	65	0	57.3		38	0.00072	K	ALVLIAFAQYLQQCPFEDHVK	L		0.000000000000020000000.0	7	150825_TTSH_Patient_Plasma_64_Spectrum031462_scans__17437_RTINSECONDS=3162
ALB	Trioxidation (C)	ALVLIAFAQYLQQCPFEDHVK	K.ALVLIAFAQYLQQC#PFEDHVK.L	K.ALVLIAFAQYLQQC2PFEDHVK.L	2	55.97	0.00098	45	65	1241.13	-0.0004	-0.161	1	sp|P02768|ALBU_HUMAN	Serum albumin OS=Homo sapiens GN=ALB PE=1 SV=2	69321	11124	1	1	0	1241.13	2480.24	2	2480.24	-0.0004	45	65	0	55.97		38	0.00098	K	ALVLIAFAQYLQQCPFEDHVK	L		0.000000000000020000000.0	14	150808_TTSH_Patient_Plasma_07_Spectrum026321_scans__15810_RTINSECONDS=3177
ALB	Trioxidation (C)	ALVLIAFAQYLQQCPFEDHVK	K.ALVLIAFAQYLQQC#PFEDHVK.L	K.ALVLIAFAQYLQQC2PFEDHVK.L	3	55.81	0.001	45	65	827.755	-0.0026	-1.048	1	sp|P02768|ALBU_HUMAN	Serum albumin OS=Homo sapiens GN=ALB PE=1 SV=2	69321	11547	1	1	0	827.753	2480.24	3	2480.24	-0.0025	45	65	0	55.81		38	0.001	K	ALVLIAFAQYLQQCPFEDHVK	L		0.000000000000020000000.0	8	150825_TTSH_Patient_Plasma_66_Spectrum032008_scans__17550_RTINSECONDS=3132
ALB	Trioxidation (C)	ALVLIAFAQYLQQCPFEDHVK	K.ALVLIAFAQYLQQC#PFEDHVK.L	K.ALVLIAFAQYLQQC2PFEDHVK.L	2	53.9	0.0017	45	65	1241.13	-0.0109	-4.395	1	sp|P02768|ALBU_HUMAN	Serum albumin OS=Homo sapiens GN=ALB PE=1 SV=2	69321	11546	1	1	0	1241.12	2480.23	2	2480.24	-0.0109	45	65	0	53.9		39	0.0017	K	ALVLIAFAQYLQQCPFEDHVK	L		0.000000000000020000000.0	15	150825_TTSH_Patient_Plasma_66_Spectrum032010_scans__17552_RTINSECONDS=3133
ALB	Trioxidation (C)	ALVLIAFAQYLQQCPFEDHVK	K.ALVLIAFAQYLQQC#PFEDHVK.L	K.ALVLIAFAQYLQQC2PFEDHVK.L	2	53.8	0.0016	45	65	1241.13	-0.0014	-0.564	1	sp|P02768|ALBU_HUMAN	Serum albumin OS=Homo sapiens GN=ALB PE=1 SV=2	69321	12603	1	1	0	1241.13	2480.24	2	2480.24	-0.0014	45	65	0	53.8	35	38	0.0016	K	ALVLIAFAQYLQQCPFEDHVK	L		0.000000000000020000000.0	14	150818_TTSH_Patient_Plasma_39_Spectrum016276_scans__18061_RTINSECONDS=3115
ALB	Trioxidation (C)	ALVLIAFAQYLQQCPFEDHVK	K.ALVLIAFAQYLQQC#PFEDHVK.L	K.ALVLIAFAQYLQQC2PFEDHVK.L	3	53.76	0.0016	45	65	827.755	-0.0018	-0.726	1	sp|P02768|ALBU_HUMAN	Serum albumin OS=Homo sapiens GN=ALB PE=1 SV=2	69321	7373	1	1	0	827.754	2480.24	3	2480.24	-0.0018	45	65	0	53.76		38	0.0016	K	ALVLIAFAQYLQQCPFEDHVK	L		0.000000000000020000000.0	7	150801_TTSH_Patient_Plasma_30_Spectrum023162_scans__14297_RTINSECONDS=3086
ALB	Trioxidation (C)	ALVLIAFAQYLQQCPFEDHVK	K.ALVLIAFAQYLQQC#PFEDHVK.L	K.ALVLIAFAQYLQQC2PFEDHVK.L	3	53.39	0.0018	45	65	827.755	-0.004	-1.613	1	sp|P02768|ALBU_HUMAN	Serum albumin OS=Homo sapiens GN=ALB PE=1 SV=2	69321	11912	1	1	0	827.753	2480.24	3	2480.24	-0.004	45	65	0	53.39		38	0.0018	K	ALVLIAFAQYLQQCPFEDHVK	L		0.000000000000020000000.0	8	150801_TTSH_Patient_Plasma_60_Spectrum030984_scans__17190_RTINSECONDS=3089
ALB	Trioxidation (C)	ALVLIAFAQYLQQCPFEDHVK	K.ALVLIAFAQYLQQC#PFEDHVK.L	K.ALVLIAFAQYLQQC2PFEDHVK.L	3	53.38	0.0018	45	65	827.755	-0.0024	-0.968	1	sp|P02768|ALBU_HUMAN	Serum albumin OS=Homo sapiens GN=ALB PE=1 SV=2	69321	12093	1	1	0	827.754	2480.24	3	2480.24	-0.0024	45	65	0	53.38		38	0.0018	K	ALVLIAFAQYLQQCPFEDHVK	L		0.000000000000020000000.0	9	150818_TTSH_Patient_Plasma_36_Spectrum033657_scans__18025_RTINSECONDS=3114
ALB	Trioxidation (C)	ALVLIAFAQYLQQCPFEDHVK	K.ALVLIAFAQYLQQC#PFEDHVK.L	K.ALVLIAFAQYLQQC2PFEDHVK.L	2	53.09	0.002	45	65	1241.13	-0.0053	-2.137	1	sp|P02768|ALBU_HUMAN	Serum albumin OS=Homo sapiens GN=ALB PE=1 SV=2	69321	12406	1	1	0	1241.13	2480.24	2	2480.24	-0.0053	45	65	0	53.09		39	0.002	K	ALVLIAFAQYLQQCPFEDHVK	L		0.000000000000020000000.0	13	150801_TTSH_Patient_Plasma_34_Spectrum033348_scans__17612_RTINSECONDS=3084
ALB	Trioxidation (C)	ALVLIAFAQYLQQCPFEDHVK	K.ALVLIAFAQYLQQC#PFEDHVK.L	K.ALVLIAFAQYLQQC2PFEDHVK.L	3	53.03	0.002	45	65	827.755	-0.0042	-1.693	1	sp|P02768|ALBU_HUMAN	Serum albumin OS=Homo sapiens GN=ALB PE=1 SV=2	69321	11947	1	1	0	827.753	2480.24	3	2480.24	-0.0042	45	65	0	53.03		39	0.002	K	ALVLIAFAQYLQQCPFEDHVK	L		0.000000000000020000000.0	7	150818_TTSH_Patient_Plasma_34_Spectrum033276_scans__17974_RTINSECONDS=3114
ALB	Trioxidation (C)	ALVLIAFAQYLQQCPFEDHVK	K.ALVLIAFAQYLQQC#PFEDHVK.L	K.ALVLIAFAQYLQQC2PFEDHVK.L	3	53	0.0019	45	65	827.755	-0.0015	-0.605	1	sp|P02768|ALBU_HUMAN	Serum albumin OS=Homo sapiens GN=ALB PE=1 SV=2	69321	12407	1	1	0	827.754	2480.24	3	2480.24	-0.0015	45	65	0	53		38	0.0019	K	ALVLIAFAQYLQQCPFEDHVK	L		0.000000000000020000000.0	7	150801_TTSH_Patient_Plasma_34_Spectrum033350_scans__17614_RTINSECONDS=3084
ALB	Trioxidation (C)	ALVLIAFAQYLQQCPFEDHVK	K.ALVLIAFAQYLQQC#PFEDHVK.L	K.ALVLIAFAQYLQQC2PFEDHVK.L	3	52.88	0.002	45	65	827.755	0.0015	0.605	1	sp|P02768|ALBU_HUMAN	Serum albumin OS=Homo sapiens GN=ALB PE=1 SV=2	69321	11666	1	1	0	827.755	2480.24	3	2480.24	0.0015	45	65	0	52.88		38	0.002	K	ALVLIAFAQYLQQCPFEDHVK	L		0.000000000000020000000.0	7	150825_TTSH_Patient_Plasma_65_Spectrum032349_scans__17617_RTINSECONDS=3132
ALB	Trioxidation (C)	ALVLIAFAQYLQQCPFEDHVK	K.ALVLIAFAQYLQQC#PFEDHVK.L	K.ALVLIAFAQYLQQC2PFEDHVK.L	3	52.81	0.002	45	65	827.755	-0.0009	-0.363	1	sp|P02768|ALBU_HUMAN	Serum albumin OS=Homo sapiens GN=ALB PE=1 SV=2	69321	11123	1	1	0	827.754	2480.24	3	2480.24	-0.0009	45	65	0	52.81	38	38	0.002	K	ALVLIAFAQYLQQCPFEDHVK	L		0.000000000000020000000.0	7	150808_TTSH_Patient_Plasma_07_Spectrum026327_scans__15816_RTINSECONDS=3178
ALB	Trioxidation (C)	ALVLIAFAQYLQQCPFEDHVK	K.ALVLIAFAQYLQQC#PFEDHVK.L	K.ALVLIAFAQYLQQC2PFEDHVK.L	3	52.77	0.0021	45	65	827.755	0.0006	0.242	1	sp|P02768|ALBU_HUMAN	Serum albumin OS=Homo sapiens GN=ALB PE=1 SV=2	69321	12604	1	1	0	827.755	2480.24	3	2480.24	0.0006	45	65	0	52.77		38	0.0021	K	ALVLIAFAQYLQQCPFEDHVK	L		0.000000000000020000000.0	7	150818_TTSH_Patient_Plasma_39_Spectrum034136_scans__18090_RTINSECONDS=3120
ALB	Trioxidation (C)	ALVLIAFAQYLQQCPFEDHVK	K.ALVLIAFAQYLQQC#PFEDHVK.L	K.ALVLIAFAQYLQQC2PFEDHVK.L	3	52.76	0.002	45	65	827.755	0.0024	0.968	1	sp|P02768|ALBU_HUMAN	Serum albumin OS=Homo sapiens GN=ALB PE=1 SV=2	69321	11445	1	1	0	827.755	2480.24	3	2480.24	0.0024	45	65	0	52.76		38	0.002	K	ALVLIAFAQYLQQCPFEDHVK	L		0.000000000000020000000.0	10	150825_TTSH_Patient_Plasma_67_Spectrum015362_scans__17521_RTINSECONDS=3132
ALB	Trioxidation (C)	ALVLIAFAQYLQQCPFEDHVK	K.ALVLIAFAQYLQQC#PFEDHVK.L	K.ALVLIAFAQYLQQC2PFEDHVK.L	3	52.58	0.0022	45	65	827.755	-0.0011	-0.444	1	sp|P02768|ALBU_HUMAN	Serum albumin OS=Homo sapiens GN=ALB PE=1 SV=2	69321	11407	1	1	0	827.754	2480.24	3	2480.24	-0.0011	45	65	0	52.58	37	38	0.0022	K	ALVLIAFAQYLQQCPFEDHVK	L		0.000000000000020000000.0	10	150801_TTSH_Patient_Plasma_74_Spectrum013685_scans__16469_RTINSECONDS=3149
ALB	Trioxidation (C)	ALVLIAFAQYLQQCPFEDHVK	K.ALVLIAFAQYLQQC#PFEDHVK.L	K.ALVLIAFAQYLQQC2PFEDHVK.L	3	52.16	0.0024	45	65	827.755	-0.002	-0.806	1	sp|P02768|ALBU_HUMAN	Serum albumin OS=Homo sapiens GN=ALB PE=1 SV=2	69321	11086	1	1	0	827.754	2480.24	3	2480.24	-0.002	45	65	0	52.16		38	0.0024	K	ALVLIAFAQYLQQCPFEDHVK	L		0.000000000000020000000.0	7	150825_TTSH_Patient_Plasma_64_Spectrum015105_scans__17437_RTINSECONDS=3162
ALB	Trioxidation (C)	ALVLIAFAQYLQQCPFEDHVK	K.ALVLIAFAQYLQQC#PFEDHVK.L	K.ALVLIAFAQYLQQC2PFEDHVK.L	3	52.04	0.0025	45	65	827.755	-0.0013	-0.524	1	sp|P02768|ALBU_HUMAN	Serum albumin OS=Homo sapiens GN=ALB PE=1 SV=2	69321	10890	1	1	0	827.754	2480.24	3	2480.24	-0.0012	45	65	0	52.04	38	38	0.0025	K	ALVLIAFAQYLQQCPFEDHVK	L		0.000000000000020000000.0	7	150801_TTSH_Patient_Plasma_76_Spectrum013355_scans__16243_RTINSECONDS=3173
ALB	Trioxidation (C)	ALVLIAFAQYLQQCPFEDHVK	K.ALVLIAFAQYLQQC#PFEDHVK.L	K.ALVLIAFAQYLQQC2PFEDHVK.L	3	51.96	0.0025	45	65	827.755	-0.0009	-0.363	1	sp|P02768|ALBU_HUMAN	Serum albumin OS=Homo sapiens GN=ALB PE=1 SV=2	69321	11123	1	1	0	827.754	2480.24	3	2480.24	-0.0009	45	65	0	51.96	37	38	0.0025	K	ALVLIAFAQYLQQCPFEDHVK	L		0.000000000000020000000.0	7	150808_TTSH_Patient_Plasma_07_Spectrum012461_scans__15816_RTINSECONDS=3178
ALB	Trioxidation (C)	ALVLIAFAQYLQQCPFEDHVK	K.ALVLIAFAQYLQQC#PFEDHVK.L	K.ALVLIAFAQYLQQC2PFEDHVK.L	3	51.88	0.0025	45	65	827.755	0.0024	0.968	1	sp|P02768|ALBU_HUMAN	Serum albumin OS=Homo sapiens GN=ALB PE=1 SV=2	69321	11445	1	1	0	827.755	2480.24	3	2480.24	0.0024	45	65	0	51.88		38	0.0025	K	ALVLIAFAQYLQQCPFEDHVK	L		0.000000000000020000000.0	9	150825_TTSH_Patient_Plasma_67_Spectrum032020_scans__17521_RTINSECONDS=3132
ALB	Trioxidation (C)	ALVLIAFAQYLQQCPFEDHVK	K.ALVLIAFAQYLQQC#PFEDHVK.L	K.ALVLIAFAQYLQQC2PFEDHVK.L	3	50.22	0.0037	45	65	827.755	-0.0015	-0.605	1	sp|P02768|ALBU_HUMAN	Serum albumin OS=Homo sapiens GN=ALB PE=1 SV=2	69321	12229	1	1	0	827.754	2480.24	3	2480.24	-0.0015	45	65	0	50.22	36	38	0.0037	K	ALVLIAFAQYLQQCPFEDHVK	L		0.000000000000020000000.0	15	150808_TTSH_Patient_Plasma_08_Spectrum032115_scans__17633_RTINSECONDS=3189
ALB	Trioxidation (C)	ALVLIAFAQYLQQCPFEDHVK	K.ALVLIAFAQYLQQC#PFEDHVK.L	K.ALVLIAFAQYLQQC2PFEDHVK.L	2	49.56	0.0042	45	65	1241.13	0.0035	1.411	1	sp|P02768|ALBU_HUMAN	Serum albumin OS=Homo sapiens GN=ALB PE=1 SV=2	69321	11087	1	1	0	1241.13	2480.24	2	2480.24	0.0035	45	65	0	49.56		38	0.0042	K	ALVLIAFAQYLQQCPFEDHVK	L		0.000000000000020000000.0	14	150825_TTSH_Patient_Plasma_64_Spectrum031316_scans__17272_RTINSECONDS=3134
ALB	Trioxidation (C)	ALVLIAFAQYLQQCPFEDHVK	K.ALVLIAFAQYLQQC#PFEDHVK.L	K.ALVLIAFAQYLQQC2PFEDHVK.L	2	49.48	0.0047	45	65	1241.13	-0.006	-2.419	1	sp|P02768|ALBU_HUMAN	Serum albumin OS=Homo sapiens GN=ALB PE=1 SV=2	69321	11573	1	1	0	1241.12	2480.24	2	2480.24	-0.006	45	65	0	49.48	38	39	0.0047	K	ALVLIAFAQYLQQCPFEDHVK	L		0.000000000000020000000.0	14	150825_TTSH_Patient_Plasma_62_Spectrum014802_scans__17247_RTINSECONDS=3129
ALB	Trioxidation (C)	ALVLIAFAQYLQQCPFEDHVK	K.ALVLIAFAQYLQQC#PFEDHVK.L	K.ALVLIAFAQYLQQC2PFEDHVK.L	3	48.63	0.0053	45	65	827.755	-0.0018	-0.726	1	sp|P02768|ALBU_HUMAN	Serum albumin OS=Homo sapiens GN=ALB PE=1 SV=2	69321	11149	1	1	0	827.754	2480.24	3	2480.24	-0.0018	45	65	0	48.63	37	38	0.0053	K	ALVLIAFAQYLQQCPFEDHVK	L		0.000000000000020000000.0	7	150818_TTSH_Patient_Plasma_24_Spectrum033612_scans__17971_RTINSECONDS=3114
ALB	Trioxidation (C)	ALVLIAFAQYLQQCPFEDHVK	K.ALVLIAFAQYLQQC#PFEDHVK.L	K.ALVLIAFAQYLQQC2PFEDHVK.L	3	48.51	0.0055	45	65	827.755	-0.0026	-1.048	1	sp|P02768|ALBU_HUMAN	Serum albumin OS=Homo sapiens GN=ALB PE=1 SV=2	69321	11547	1	1	0	827.753	2480.24	3	2480.24	-0.0025	45	65	0	48.51	35	38	0.0055	K	ALVLIAFAQYLQQCPFEDHVK	L		0.000000000000020000000.0	7	150825_TTSH_Patient_Plasma_66_Spectrum015338_scans__17550_RTINSECONDS=3132
ALB	Trioxidation (C)	ALVLIAFAQYLQQCPFEDHVK	K.ALVLIAFAQYLQQC#PFEDHVK.L	K.ALVLIAFAQYLQQC2PFEDHVK.L	3	47.77	0.0065	45	65	827.755	-0.0006	-0.242	1	sp|P02768|ALBU_HUMAN	Serum albumin OS=Homo sapiens GN=ALB PE=1 SV=2	69321	12929	1	1	0	827.754	2480.24	3	2480.24	-0.0005	45	65	0	47.77	36	38	0.0065	K	ALVLIAFAQYLQQCPFEDHVK	L		0.000000000000020000000.0	7	150808_TTSH_Patient_Plasma_67_Spectrum015955_scans__17864_RTINSECONDS=3143
ALB	Trioxidation (C)	ALVLIAFAQYLQQCPFEDHVK	K.ALVLIAFAQYLQQC#PFEDHVK.L	K.ALVLIAFAQYLQQC2PFEDHVK.L	3	46.96	0.0077	45	65	827.755	-0.0002	-0.081	1	sp|P02768|ALBU_HUMAN	Serum albumin OS=Homo sapiens GN=ALB PE=1 SV=2	69321	12425	1	1	0	827.754	2480.24	3	2480.24	-0.0002	45	65	0	46.96	35	38	0.0077	K	ALVLIAFAQYLQQCPFEDHVK	L		0.000000000000020000000.0	9	150801_TTSH_Patient_Plasma_33_Spectrum033390_scans__17606_RTINSECONDS=3084
ALB	Trioxidation (C)	ALVLIAFAQYLQQCPFEDHVK	K.ALVLIAFAQYLQQC#PFEDHVK.L	K.ALVLIAFAQYLQQC2PFEDHVK.L	3	46.25	0.0094	45	65	827.755	-0.0035	-1.411	1	sp|P02768|ALBU_HUMAN	Serum albumin OS=Homo sapiens GN=ALB PE=1 SV=2	69321	12461	1	1	0	827.753	2480.24	3	2480.24	-0.0035	45	65	0	46.25		38	0.0094	K	ALVLIAFAQYLQQCPFEDHVK	L		0.000000000000020000000.0	9	150818_TTSH_Patient_Plasma_38_Spectrum034053_scans__18071_RTINSECONDS=3117
ALB	Trioxidation (C)	ALVLIAFAQYLQQCPFEDHVK	K.ALVLIAFAQYLQQC#PFEDHVK.L	K.ALVLIAFAQYLQQC2PFEDHVK.L	3	45.9	0.01	45	65	827.755	-0.0011	-0.444	1	sp|P02768|ALBU_HUMAN	Serum albumin OS=Homo sapiens GN=ALB PE=1 SV=2	69321	11509	1	1	0	827.754	2480.24	3	2480.24	-0.0011	45	65	0	45.9	33	38	0.01	K	ALVLIAFAQYLQQCPFEDHVK	L		0.000000000000020000000.0	6	150801_TTSH_Patient_Plasma_38_Spectrum014904_scans__17160_RTINSECONDS=3090
ALB	Trioxidation (C)	ALVLIAFAQYLQQCPFEDHVK	K.ALVLIAFAQYLQQC#PFEDHVK.L	K.ALVLIAFAQYLQQC2PFEDHVK.L	3	45.67	0.011	45	65	827.755	-0.0006	-0.242	1	sp|P02768|ALBU_HUMAN	Serum albumin OS=Homo sapiens GN=ALB PE=1 SV=2	69321	12929	1	1	0	827.754	2480.24	3	2480.24	-0.0005	45	65	0	45.67	36	38	0.011	K	ALVLIAFAQYLQQCPFEDHVK	L		0.000000000000020000000.0	7	150808_TTSH_Patient_Plasma_67_Spectrum033214_scans__17864_RTINSECONDS=3143
ALB	Trioxidation (C)	ALVLIAFAQYLQQCPFEDHVK	K.ALVLIAFAQYLQQC#PFEDHVK.L	K.ALVLIAFAQYLQQC2PFEDHVK.L	3	45.58	0.011	45	65	827.755	-0.0002	-0.081	1	sp|P02768|ALBU_HUMAN	Serum albumin OS=Homo sapiens GN=ALB PE=1 SV=2	69321	12425	1	1	0	827.754	2480.24	3	2480.24	-0.0002	45	65	0	45.58	33	38	0.011	K	ALVLIAFAQYLQQCPFEDHVK	L		0.000000000000020000000.0	7	150801_TTSH_Patient_Plasma_33_Spectrum015851_scans__17606_RTINSECONDS=3084
ALB	Trioxidation (C)	ALVLIAFAQYLQQCPFEDHVK	K.ALVLIAFAQYLQQC#PFEDHVK.L	K.ALVLIAFAQYLQQC2PFEDHVK.L	2	44.28	0.015	45	65	1241.13	-0.0056	-2.258	1	sp|P02768|ALBU_HUMAN	Serum albumin OS=Homo sapiens GN=ALB PE=1 SV=2	69321	8811	1	1	0	1241.12	2480.24	2	2480.24	-0.0055	45	65	0	44.28		39	0.015	K	ALVLIAFAQYLQQCPFEDHVK	L		0.000000000000020000000.0	14	150825_TTSH_Patient_Plasma_61_Spectrum027855_scans__15992_RTINSECONDS=3108
ALB	Trioxidation (C)	ALVLIAFAQYLQQCPFEDHVK	K.ALVLIAFAQYLQQC#PFEDHVK.L	K.ALVLIAFAQYLQQC2PFEDHVK.L	2	44.06	0.016	45	65	1241.13	-0.0053	-2.137	1	sp|P02768|ALBU_HUMAN	Serum albumin OS=Homo sapiens GN=ALB PE=1 SV=2	69321	12406	1	1	0	1241.13	2480.24	2	2480.24	-0.0053	45	65	0	44.06		39	0.016	K	ALVLIAFAQYLQQCPFEDHVK	L		0.000000000000020000000.0	12	150801_TTSH_Patient_Plasma_34_Spectrum015837_scans__17612_RTINSECONDS=3084
ALB	Trioxidation (C)	ALVLIAFAQYLQQCPFEDHVK	K.ALVLIAFAQYLQQC#PFEDHVK.L	K.ALVLIAFAQYLQQC2PFEDHVK.L	2	43.94	0.016	45	65	1241.13	-0.0004	-0.161	1	sp|P02768|ALBU_HUMAN	Serum albumin OS=Homo sapiens GN=ALB PE=1 SV=2	69321	11124	1	1	0	1241.13	2480.24	2	2480.24	-0.0004	45	65	0	43.94		38	0.016	K	ALVLIAFAQYLQQCPFEDHVK	L		0.000000000000020000000.0	14	150808_TTSH_Patient_Plasma_07_Spectrum012455_scans__15810_RTINSECONDS=3177
ALB	Trioxidation (C)	ALVLIAFAQYLQQCPFEDHVK	K.ALVLIAFAQYLQQC#PFEDHVK.L	K.ALVLIAFAQYLQQC2PFEDHVK.L	3	43.94	0.016	45	65	827.755	-0.0011	-0.444	1	sp|P02768|ALBU_HUMAN	Serum albumin OS=Homo sapiens GN=ALB PE=1 SV=2	69321	11509	1	1	0	827.754	2480.24	3	2480.24	-0.0011	45	65	0	43.94	37	38	0.016	K	ALVLIAFAQYLQQCPFEDHVK	L		0.000000000000020000000.0	10	150801_TTSH_Patient_Plasma_38_Spectrum031380_scans__17160_RTINSECONDS=3090
ALB	Trioxidation (C)	ALVLIAFAQYLQQCPFEDHVK	K.ALVLIAFAQYLQQC#PFEDHVK.L	K.ALVLIAFAQYLQQC2PFEDHVK.L	3	42.95	0.02	45	65	827.755	-0.0024	-0.968	1	sp|P02768|ALBU_HUMAN	Serum albumin OS=Homo sapiens GN=ALB PE=1 SV=2	69321	12093	1	1	0	827.754	2480.24	3	2480.24	-0.0024	45	65	0	42.95		38	0.02	K	ALVLIAFAQYLQQCPFEDHVK	L		0.000000000000020000000.0	9	150818_TTSH_Patient_Plasma_36_Spectrum016145_scans__18025_RTINSECONDS=3114
ALB	Trioxidation (C)	ALVLIAFAQYLQQCPFEDHVK	K.ALVLIAFAQYLQQC#PFEDHVK.L	K.ALVLIAFAQYLQQC2PFEDHVK.L	3	42.9	0.02	45	65	827.755	-0.0026	-1.048	1	sp|P02768|ALBU_HUMAN	Serum albumin OS=Homo sapiens GN=ALB PE=1 SV=2	69321	12570	1	1	0	827.753	2480.24	3	2480.24	-0.0025	45	65	0	42.9	31	38	0.02	K	ALVLIAFAQYLQQCPFEDHVK	L		0.000000000000020000000.0	6	150801_TTSH_Patient_Plasma_75_Spectrum032859_scans__17780_RTINSECONDS=3161
ALB	Trioxidation (C)	ALVLIAFAQYLQQCPFEDHVK	K.ALVLIAFAQYLQQC#PFEDHVK.L	K.ALVLIAFAQYLQQC2PFEDHVK.L	3	42.72	0.02	45	65	827.755	0.0031	1.25	1	sp|P02768|ALBU_HUMAN	Serum albumin OS=Homo sapiens GN=ALB PE=1 SV=2	69321	12182	1	1	0	827.755	2480.24	3	2480.24	0.0031	45	65	0	42.72	33	38	0.02	K	ALVLIAFAQYLQQCPFEDHVK	L		0.000000000000020000000.0	6	150808_TTSH_Patient_Plasma_00_Spectrum032762_scans__17773_RTINSECONDS=3126
ALB	Trioxidation (C)	ALVLIAFAQYLQQCPFEDHVK	K.ALVLIAFAQYLQQC#PFEDHVK.L	K.ALVLIAFAQYLQQC2PFEDHVK.L	3	42.53	0.021	45	65	827.755	0.0042	1.693	1	sp|P02768|ALBU_HUMAN	Serum albumin OS=Homo sapiens GN=ALB PE=1 SV=2	69321	11830	1	1	0	827.756	2480.25	3	2480.24	0.0042	45	65	0	42.53	36	38	0.021	K	ALVLIAFAQYLQQCPFEDHVK	L		0.000000000000020000000.0	6	150801_TTSH_Patient_Plasma_36_Spectrum031571_scans__17172_RTINSECONDS=3089
ALB	Trioxidation (C)	ALVLIAFAQYLQQCPFEDHVK	K.ALVLIAFAQYLQQC#PFEDHVK.L	K.ALVLIAFAQYLQQC2PFEDHVK.L	3	42.22	0.023	45	65	827.755	-0.0026	-1.048	1	sp|P02768|ALBU_HUMAN	Serum albumin OS=Homo sapiens GN=ALB PE=1 SV=2	69321	12570	1	1	0	827.753	2480.24	3	2480.24	-0.0025	45	65	0	42.22	31	38	0.023	K	ALVLIAFAQYLQQCPFEDHVK	L		0.000000000000020000000.0	6	150801_TTSH_Patient_Plasma_75_Spectrum015693_scans__17780_RTINSECONDS=3161
ALB	Trioxidation (C)	ALVLIAFAQYLQQCPFEDHVK	K.ALVLIAFAQYLQQC#PFEDHVK.L	K.ALVLIAFAQYLQQC2PFEDHVK.L	3	41.97	0.025	45	65	827.755	-0.0015	-0.605	1	sp|P02768|ALBU_HUMAN	Serum albumin OS=Homo sapiens GN=ALB PE=1 SV=2	69321	12407	1	1	0	827.754	2480.24	3	2480.24	-0.0015	45	65	0	41.97	34	38	0.025	K	ALVLIAFAQYLQQCPFEDHVK	L		0.000000000000020000000.0	8	150801_TTSH_Patient_Plasma_34_Spectrum015839_scans__17614_RTINSECONDS=3084
ALB	Trioxidation (C)	ALVLIAFAQYLQQCPFEDHVK	K.ALVLIAFAQYLQQC#PFEDHVK.L	K.ALVLIAFAQYLQQC2PFEDHVK.L	3	41.82	0.024	45	65	827.755	0.0042	1.693	1	sp|P02768|ALBU_HUMAN	Serum albumin OS=Homo sapiens GN=ALB PE=1 SV=2	69321	11830	1	1	0	827.756	2480.25	3	2480.24	0.0042	45	65	0	41.82	30	38	0.024	K	ALVLIAFAQYLQQCPFEDHVK	L		0.000000000000020000000.0	6	150801_TTSH_Patient_Plasma_36_Spectrum014946_scans__17172_RTINSECONDS=3089
ALB	Trioxidation (C)	ALVLIAFAQYLQQCPFEDHVK	K.ALVLIAFAQYLQQC#PFEDHVK.L	K.ALVLIAFAQYLQQC2PFEDHVK.L	2	40.99	0.031	45	65	1241.13	-0.0004	-0.161	1	sp|P02768|ALBU_HUMAN	Serum albumin OS=Homo sapiens GN=ALB PE=1 SV=2	69321	12937	1	1	0	1241.13	2480.24	2	2480.24	-0.0004	45	65	0	40.99		38	0.031	K	ALVLIAFAQYLQQCPFEDHVK	L		0.000000000000020000000.0	10	150808_TTSH_Patient_Plasma_68_Spectrum033193_scans__17823_RTINSECONDS=3140
ALB	Trioxidation (C)	ALVLIAFAQYLQQCPFEDHVK	K.ALVLIAFAQYLQQC#PFEDHVK.L	K.ALVLIAFAQYLQQC2PFEDHVK.L	2	40.7	0.036	45	65	1241.13	-0.0109	-4.395	1	sp|P02768|ALBU_HUMAN	Serum albumin OS=Homo sapiens GN=ALB PE=1 SV=2	69321	11546	1	1	0	1241.12	2480.23	2	2480.24	-0.0109	45	65	0	40.7	36	39	0.036	K	ALVLIAFAQYLQQCPFEDHVK	L		0.000000000000020000000.0	16	150825_TTSH_Patient_Plasma_66_Spectrum015340_scans__17552_RTINSECONDS=3133
ALB	Trioxidation (C)	ALVLIAFAQYLQQCPFEDHVK	K.ALVLIAFAQYLQQC#PFEDHVK.L	K.ALVLIAFAQYLQQC2PFEDHVK.L	3	40.61	0.035	45	65	827.755	-0.0042	-1.693	1	sp|P02768|ALBU_HUMAN	Serum albumin OS=Homo sapiens GN=ALB PE=1 SV=2	69321	11947	1	1	0	827.753	2480.24	3	2480.24	-0.0042	45	65	0	40.61	34	39	0.035	K	ALVLIAFAQYLQQCPFEDHVK	L		0.000000000000020000000.0	8	150818_TTSH_Patient_Plasma_34_Spectrum015968_scans__17974_RTINSECONDS=3114
ALB	Trioxidation (C)	ALVLIAFAQYLQQCPFEDHVK	K.ALVLIAFAQYLQQC#PFEDHVK.L	K.ALVLIAFAQYLQQC2PFEDHVK.L	3	40.6	0.034	45	65	827.755	-0.002	-0.806	1	sp|P02768|ALBU_HUMAN	Serum albumin OS=Homo sapiens GN=ALB PE=1 SV=2	69321	12819	1	1	0	827.754	2480.24	3	2480.24	-0.002	45	65	0	40.6	31	38	0.034	K	ALVLIAFAQYLQQCPFEDHVK	L		0.000000000000020000000.0	8	150818_TTSH_Patient_Plasma_64_Spectrum033574_scans__17781_RTINSECONDS=3139
ALB	Trioxidation (C)	ALVLIAFAQYLQQCPFEDHVK	K.ALVLIAFAQYLQQC#PFEDHVK.L	K.ALVLIAFAQYLQQC2PFEDHVK.L	3	39.83	0.041	45	65	827.755	-0.004	-1.613	1	sp|P02768|ALBU_HUMAN	Serum albumin OS=Homo sapiens GN=ALB PE=1 SV=2	69321	11912	1	1	0	827.753	2480.24	3	2480.24	-0.004	45	65	0	39.83	36	38	0.041	K	ALVLIAFAQYLQQCPFEDHVK	L		0.000000000000020000000.0	8	150801_TTSH_Patient_Plasma_60_Spectrum014676_scans__17190_RTINSECONDS=3089
ALB	Trioxidation (C)	ALVLIAFAQYLQQCPFEDHVK	K.ALVLIAFAQYLQQC#PFEDHVK.L	K.ALVLIAFAQYLQQC2PFEDHVK.L	2	39.6	0.046	45	65	1241.13	-0.007	-2.822	1	sp|P02768|ALBU_HUMAN	Serum albumin OS=Homo sapiens GN=ALB PE=1 SV=2	69321	9035	1	1	0	1241.12	2480.23	2	2480.24	-0.007	45	65	0	39.6	31	39	0.046	K	ALVLIAFAQYLQQCPFEDHVK	L		0.000000000000020000000.0	12	150825_TTSH_Patient_Plasma_60_Spectrum031373_scans__17176_RTINSECONDS=3110
ALB	Trioxidation (C)	ALVLIAFAQYLQQCPFEDHVK	K.ALVLIAFAQYLQQC#PFEDHVK.L	K.ALVLIAFAQYLQQC2PFEDHVK.L	2	39.36	0.044	45	65	1241.13	0.0035	1.411	1	sp|P02768|ALBU_HUMAN	Serum albumin OS=Homo sapiens GN=ALB PE=1 SV=2	69321	11087	1	1	0	1241.13	2480.24	2	2480.24	0.0035	45	65	0	39.36	33	38	0.044	K	ALVLIAFAQYLQQCPFEDHVK	L		0.000000000000020000000.0	13	150825_TTSH_Patient_Plasma_64_Spectrum014955_scans__17272_RTINSECONDS=3134
ALB	Trioxidation (C)	ALVLIAFAQYLQQCPFEDHVK	K.ALVLIAFAQYLQQC#PFEDHVK.L	K.ALVLIAFAQYLQQC2PFEDHVK.L	2	38.64	0.027	45	65	1241.13	-0.0021	-0.847	1	sp|P02768|ALBU_HUMAN	Serum albumin OS=Homo sapiens GN=ALB PE=1 SV=2	69321	12928	1	1	0	1241.13	2480.24	2	2480.24	-0.0021	45	65	0	38.64		35	0.027	K	ALVLIAFAQYLQQCPFEDHVK	L		0.000000000000020000000.0	9	150808_TTSH_Patient_Plasma_67_Spectrum033210_scans__17860_RTINSECONDS=3142
ALB	Trioxidation (C)	ALVLIAFAQYLQQCPFEDHVK	K.ALVLIAFAQYLQQC#PFEDHVK.L	K.ALVLIAFAQYLQQC2PFEDHVK.L	3	38.57	0.026	45	65	827.755	-0.0059	-2.379	1	sp|P02768|ALBU_HUMAN	Serum albumin OS=Homo sapiens GN=ALB PE=1 SV=2	69321	11085	1	1	0	827.752	2480.24	3	2480.24	-0.0058	45	65	0	38.57	32	35	0.026	K	ALVLIAFAQYLQQCPFEDHVK	L		0.000000000000020000000.0	8	150825_TTSH_Patient_Plasma_64_Spectrum031296_scans__17250_RTINSECONDS=3130
ALB	Trioxidation (C)	ALVLIAFAQYLQQCPFEDHVK	K.ALVLIAFAQYLQQC#PFEDHVK.L	K.ALVLIAFAQYLQQC2PFEDHVK.L	3	38.52	0.028	45	65	827.755	-0.0035	-1.411	1	sp|P02768|ALBU_HUMAN	Serum albumin OS=Homo sapiens GN=ALB PE=1 SV=2	69321	12461	1	1	0	827.753	2480.24	3	2480.24	-0.0035	45	65	0	38.52	34	36	0.028	K	ALVLIAFAQYLQQCPFEDHVK	L		0.000000000000020000000.0	6	150818_TTSH_Patient_Plasma_38_Spectrum016292_scans__18071_RTINSECONDS=3117
ALB	Trioxidation (C)	ALVLIAFAQYLQQCPFEDHVK	K.ALVLIAFAQYLQQC#PFEDHVK.L	K.ALVLIAFAQYLQQC2PFEDHVK.L	3	37.83	0.031	45	65	827.755	-0.0059	-2.379	1	sp|P02768|ALBU_HUMAN	Serum albumin OS=Homo sapiens GN=ALB PE=1 SV=2	69321	11664	1	1	1	827.752	2480.24	3	2480.24	-0.0058	45	65	0	37.83	29	35	0.031	K	ALVLIAFAQYLQQCPFEDHVK	L		0.000000000000020000000.0	6	150825_TTSH_Patient_Plasma_65_Spectrum015719_scans__17861_RTINSECONDS=3173
ALB	Trioxidation (C)	ALVLIAFAQYLQQCPFEDHVK	K.ALVLIAFAQYLQQC#PFEDHVK.L	K.ALVLIAFAQYLQQC2PFEDHVK.L	3	37.21	0.037	45	65	827.755	-0.0006	-0.242	1	sp|P02768|ALBU_HUMAN	Serum albumin OS=Homo sapiens GN=ALB PE=1 SV=2	69321	12936	1	1	0	827.754	2480.24	3	2480.24	-0.0005	45	65	0	37.21	32	35	0.037	K	ALVLIAFAQYLQQCPFEDHVK	L		0.000000000000020000000.0	8	150808_TTSH_Patient_Plasma_68_Spectrum033199_scans__17829_RTINSECONDS=3140
ALB	Trioxidation (C)	ALVLIAFAQYLQQCPFEDHVK	K.ALVLIAFAQYLQQC#PFEDHVK.L	K.ALVLIAFAQYLQQC2PFEDHVK.L	3	36.86	0.041	45	65	827.755	-0.0015	-0.605	1	sp|P02768|ALBU_HUMAN	Serum albumin OS=Homo sapiens GN=ALB PE=1 SV=2	69321	12229	1	1	0	827.754	2480.24	3	2480.24	-0.0015	45	65	0	36.86	30	35	0.041	K	ALVLIAFAQYLQQCPFEDHVK	L		0.000000000000020000000.0	8	150808_TTSH_Patient_Plasma_08_Spectrum015378_scans__17633_RTINSECONDS=3189
ALB	Trioxidation (C)	ALVLIAFAQYLQQCPFEDHVK	K.ALVLIAFAQYLQQC#PFEDHVK.L	K.ALVLIAFAQYLQQC2PFEDHVK.L	3	35.88	0.048	45	65	827.755	-0.0059	-2.379	1	sp|P02768|ALBU_HUMAN	Serum albumin OS=Homo sapiens GN=ALB PE=1 SV=2	69321	11664	1	1	1	827.752	2480.24	3	2480.24	-0.0058	45	65	0	35.88	28	35	0.048	K	ALVLIAFAQYLQQCPFEDHVK	L		0.000000000000020000000.0	6	150825_TTSH_Patient_Plasma_65_Spectrum032565_scans__17861_RTINSECONDS=3173
ALB	Trioxidation (C)	SLHTLFGDKLCTVATLR	K.SLHTLFGDKLC#TVATLR.E	K.SLHTLFGDKLC2TVATLR.E	2	114.8	8.6e-10	89	105	962.004	0.001	0.52	1	sp|P02768|ALBU_HUMAN	Serum albumin OS=Homo sapiens GN=ALB PE=1 SV=2	69321	9433	1	1	0	962.004	1921.99	2	1921.99	0.001	89	105	1	114.8	21	37	8.6e-10	K	SLHTLFGDKLCTVATLR	E		0.00000000002000000.0	12	150818_TTSH_Patient_Plasma_43_Spectrum030760_scans__14193_RTINSECONDS=2472
ALB	Trioxidation (C)	SLHTLFGDKLCTVATLR	K.SLHTLFGDKLC#TVATLR.E	K.SLHTLFGDKLC2TVATLR.E	2	110.99	2.1e-09	89	105	962.004	-0.0041	-2.133	1	tr|A0A0C4DGB6|A0A0C4DGB6_HUMAN	Serum albumin OS=Homo sapiens GN=ALB PE=1 SV=1	69181	9185	1	1	0	962.002	1921.99	2	1921.99	-0.0042	89	105	1	110.99	20	37	2.1e-09	K	SLHTLFGDKLCTVATLR	E		0.00000000002000000.0	15	150825_TTSH_Patient_Plasma_42_Spectrum025601_scans__12060_RTINSECONDS=2316
ALB	Trioxidation (C)	SLHTLFGDKLCTVATLR	K.SLHTLFGDKLC#TVATLR.E	K.SLHTLFGDKLC2TVATLR.E	2	104.27	1e-08	89	105	962.004	-0.0041	-2.133	1	tr|A0A0C4DGB6|A0A0C4DGB6_HUMAN	Serum albumin OS=Homo sapiens GN=ALB PE=1 SV=1	69181	9185	1	1	0	962.002	1921.99	2	1921.99	-0.0042	89	105	1	104.27	20	37	1e-08	K	SLHTLFGDKLCTVATLR	E		0.00000000002000000.0	11	150825_TTSH_Patient_Plasma_42_Spectrum009935_scans__12060_RTINSECONDS=2316
ALB	Trioxidation (C)	SLHTLFGDKLCTVATLR	K.SLHTLFGDKLC#TVATLR.E	K.SLHTLFGDKLC2TVATLR.E	2	100.61	2.5e-08	89	105	962.004	-0.0057	-2.966	1	sp|P02768|ALBU_HUMAN	Serum albumin OS=Homo sapiens GN=ALB PE=1 SV=2	69321	9103	1	1	0	962.001	1921.99	2	1921.99	-0.0057	89	105	1	100.61	19	37	2.5e-08	K	SLHTLFGDKLCTVATLR	E		0.00000000002000000.0	11	150825_TTSH_Patient_Plasma_44_Spectrum024931_scans__11849_RTINSECONDS=2313
ALB	Trioxidation (C)	SLHTLFGDKLCTVATLR	K.SLHTLFGDKLC#TVATLR.E	K.SLHTLFGDKLC2TVATLR.E	2	100.48	2.4e-08	89	105	962.004	-0.0041	-2.133	1	sp|P02768|ALBU_HUMAN	Serum albumin OS=Homo sapiens GN=ALB PE=1 SV=2	69321	9543	1	1	0	962.002	1921.99	2	1921.99	-0.0042	89	105	1	100.48	19	37	2.4e-08	K	SLHTLFGDKLCTVATLR	E		0.00000000002000000.0	11	150825_TTSH_Patient_Plasma_43_Spectrum026761_scans__12489_RTINSECONDS=2328
ALB	Trioxidation (C)	SLHTLFGDKLCTVATLR	K.SLHTLFGDKLC#TVATLR.E	K.SLHTLFGDKLC2TVATLR.E	2	100.39	2.3e-08	89	105	962.004	-0.0007	-0.364	1	sp|P02768|ALBU_HUMAN	Serum albumin OS=Homo sapiens GN=ALB PE=1 SV=2	69321	9492	1	1	0	962.004	1921.99	2	1921.99	-0.0007	89	105	1	100.39	20	37	2.3e-08	K	SLHTLFGDKLCTVATLR	E		0.00000000002000000.0	11	150818_TTSH_Patient_Plasma_44_Spectrum012681_scans__14203_RTINSECONDS=2474
ALB	Trioxidation (C)	SLHTLFGDKLCTVATLR	K.SLHTLFGDKLC#TVATLR.E	K.SLHTLFGDKLC2TVATLR.E	2	97.31	4.9e-08	89	105	962.004	-0.0016	-0.832	1	sp|P02768|ALBU_HUMAN	Serum albumin OS=Homo sapiens GN=ALB PE=1 SV=2	69321	9465	1	1	0	962.003	1921.99	2	1921.99	-0.0016	89	105	1	97.31	20	37	4.9e-08	K	SLHTLFGDKLCTVATLR	E		0.00000000002000000.0	11	150818_TTSH_Patient_Plasma_45_Spectrum030777_scans__14226_RTINSECONDS=2481
ALB	Trioxidation (C)	SLHTLFGDKLCTVATLR	K.SLHTLFGDKLC#TVATLR.E	K.SLHTLFGDKLC2TVATLR.E	2	97.24	4.8e-08	89	105	962.004	-0.0007	-0.364	1	sp|P02768|ALBU_HUMAN	Serum albumin OS=Homo sapiens GN=ALB PE=1 SV=2	69321	9492	1	1	0	962.004	1921.99	2	1921.99	-0.0007	89	105	1	97.24	20	37	4.8e-08	K	SLHTLFGDKLCTVATLR	E		0.00000000002000000.0	11	150818_TTSH_Patient_Plasma_44_Spectrum030705_scans__14203_RTINSECONDS=2474
ALB	Trioxidation (C)	SLHTLFGDKLCTVATLR	K.SLHTLFGDKLC#TVATLR.E	K.SLHTLFGDKLC2TVATLR.E	2	86.38	6.2e-07	89	105	962.004	-0.0041	-2.133	1	sp|P02768|ALBU_HUMAN	Serum albumin OS=Homo sapiens GN=ALB PE=1 SV=2	69321	9543	1	1	0	962.002	1921.99	2	1921.99	-0.0042	89	105	1	86.38	18	37	6.2e-07	K	SLHTLFGDKLCTVATLR	E		0.00000000002000000.0	10	150825_TTSH_Patient_Plasma_43_Spectrum010533_scans__12489_RTINSECONDS=2328
ALB	Trioxidation (C)	SLHTLFGDKLCTVATLR	K.SLHTLFGDKLC#TVATLR.E	K.SLHTLFGDKLC2TVATLR.E	2	82.74	1.4e-06	89	105	962.004	0.001	0.52	1	sp|P02768|ALBU_HUMAN	Serum albumin OS=Homo sapiens GN=ALB PE=1 SV=2	69321	9433	1	1	0	962.004	1921.99	2	1921.99	0.001	89	105	1	82.74	20	37	1.4e-06	K	SLHTLFGDKLCTVATLR	E		0.00000000002000000.0	11	150818_TTSH_Patient_Plasma_43_Spectrum012677_scans__14193_RTINSECONDS=2472
ALB	Trioxidation (C)	SLHTLFGDKLCTVATLR	K.SLHTLFGDKLC#TVATLR.E	K.SLHTLFGDKLC2TVATLR.E	2	77.2	5e-06	89	105	962.004	-0.0016	-0.832	1	sp|P02768|ALBU_HUMAN	Serum albumin OS=Homo sapiens GN=ALB PE=1 SV=2	69321	9465	1	1	0	962.003	1921.99	2	1921.99	-0.0016	89	105	1	77.2	19	37	5e-06	K	SLHTLFGDKLCTVATLR	E		0.00000000002000000.0	11	150818_TTSH_Patient_Plasma_45_Spectrum012697_scans__14226_RTINSECONDS=2481
ALB	Trioxidation (C)	SLHTLFGDKLCTVATLR	K.SLHTLFGDKLC#TVATLR.E	K.SLHTLFGDKLC2TVATLR.E	3	75.36	7.8e-06	89	105	641.672	-0.0026	-1.353	1	tr|A0A0C4DGB6|A0A0C4DGB6_HUMAN	Serum albumin OS=Homo sapiens GN=ALB PE=1 SV=1	69181	9362	1	1	0	641.671	1921.99	3	1921.99	-0.0026	89	105	1	75.36	21	37	7.8e-06	K	SLHTLFGDKLCTVATLR	E		0.00000000002000000.0	15	150801_TTSH_Patient_Plasma_54_Spectrum027352_scans__13379_RTINSECONDS=2398
ALB	Trioxidation (C)	SLHTLFGDKLCTVATLR	K.SLHTLFGDKLC#TVATLR.E	K.SLHTLFGDKLC2TVATLR.E	2	73.56	1.2e-05	89	105	962.004	-0.0013	-0.676	1	sp|P02768|ALBU_HUMAN	Serum albumin OS=Homo sapiens GN=ALB PE=1 SV=2	69321	7999	1	1	0	962.003	1921.99	2	1921.99	-0.0014	89	105	1	73.56		37	1.2e-05	K	SLHTLFGDKLCTVATLR	E		0.00000000002000000.0	10	150825_TTSH_Patient_Plasma_71_Spectrum011251_scans__12844_RTINSECONDS=2293
ALB	Trioxidation (C)	SLHTLFGDKLCTVATLR	K.SLHTLFGDKLC#TVATLR.E	K.SLHTLFGDKLC2TVATLR.E	2	73.39	1.3e-05	89	105	962.004	-0.0061	-3.174	1	sp|P02768|ALBU_HUMAN	Serum albumin OS=Homo sapiens GN=ALB PE=1 SV=2	69321	7651	1	1	0	962.001	1921.99	2	1921.99	-0.0061	89	105	1	73.39		37	1.3e-05	K	SLHTLFGDKLCTVATLR	E		0.00000000002000000.0	10	150825_TTSH_Patient_Plasma_70_Spectrum010872_scans__12527_RTINSECONDS=2274
ALB	Trioxidation (C)	SLHTLFGDKLCTVATLR	K.SLHTLFGDKLC#TVATLR.E	K.SLHTLFGDKLC2TVATLR.E	3	71.66	1.8e-05	89	105	641.672	0.0001	0.052	1	sp|P02768|ALBU_HUMAN	Serum albumin OS=Homo sapiens GN=ALB PE=1 SV=2	69321	9112	1	1	0	641.672	1921.99	3	1921.99	0.0001	89	105	1	71.66	20	37	1.8e-05	K	SLHTLFGDKLCTVATLR	E		0.00000000002000000.0	15	150801_TTSH_Patient_Plasma_60_Spectrum027704_scans__13224_RTINSECONDS=2397
ALB	Trioxidation (C)	SLHTLFGDKLCTVATLR	K.SLHTLFGDKLC#TVATLR.E	K.SLHTLFGDKLC2TVATLR.E	2	71.21	2.2e-05	89	105	962.004	-0.0057	-2.966	1	sp|P02768|ALBU_HUMAN	Serum albumin OS=Homo sapiens GN=ALB PE=1 SV=2	69321	9103	1	1	0	962.001	1921.99	2	1921.99	-0.0057	89	105	1	71.21	17	37	2.2e-05	K	SLHTLFGDKLCTVATLR	E		0.00000000002000000.0	11	150825_TTSH_Patient_Plasma_44_Spectrum009587_scans__11849_RTINSECONDS=2313
ALB	Trioxidation (C)	SLHTLFGDKLCTVATLR	K.SLHTLFGDKLC#TVATLR.E	K.SLHTLFGDKLC2TVATLR.E	3	68.78	3.6e-05	89	105	641.672	-0.0042	-2.185	1	tr|A0A0C4DGB6|A0A0C4DGB6_HUMAN	Serum albumin OS=Homo sapiens GN=ALB PE=1 SV=1	69181	9184	1	1	0	641.67	1921.99	3	1921.99	-0.0043	89	105	1	68.78	19	37	3.6e-05	K	SLHTLFGDKLCTVATLR	E		0.00000000002000000.0	14	150825_TTSH_Patient_Plasma_42_Spectrum025700_scans__12169_RTINSECONDS=2335
ALB	Trioxidation (C)	SLHTLFGDKLCTVATLR	K.SLHTLFGDKLC#TVATLR.E	K.SLHTLFGDKLC2TVATLR.E	3	66.12	6.3e-05	89	105	641.672	0.0022	1.145	1	tr|A0A0C4DGB6|A0A0C4DGB6_HUMAN	Serum albumin OS=Homo sapiens GN=ALB PE=1 SV=1	69181	9187	1	1	0	641.672	1922	3	1921.99	0.0021	89	105	1	66.12	17	37	6.3e-05	K	SLHTLFGDKLCTVATLR	E		0.00000000002000000.0	15	150825_TTSH_Patient_Plasma_42_Spectrum025535_scans__11987_RTINSECONDS=2304
ALB	Trioxidation (C)	SLHTLFGDKLCTVATLR	K.SLHTLFGDKLC#TVATLR.E	K.SLHTLFGDKLC2TVATLR.E	3	63.36	0.00015	89	105	641.672	-0.015	-7.804	1	tr|A0A0C4DGB6|A0A0C4DGB6_HUMAN	Serum albumin OS=Homo sapiens GN=ALB PE=1 SV=1	69181	9989	1	1	0	641.667	1921.98	3	1921.99	-0.0151	89	105	1	63.36	18	38	0.00015	K	SLHTLFGDKLCTVATLR	E		0.00000000002000000.0	14	150801_TTSH_Patient_Plasma_25_Spectrum028526_scans__13418_RTINSECONDS=2382
ALB	Trioxidation (C)	SLHTLFGDKLCTVATLR	K.SLHTLFGDKLC#TVATLR.E	K.SLHTLFGDKLC2TVATLR.E	3	63.22	0.00012	89	105	641.672	0	0	1	sp|P02768|ALBU_HUMAN	Serum albumin OS=Homo sapiens GN=ALB PE=1 SV=2	69321	9215	1	1	0	641.672	1921.99	3	1921.99	-0.0001	89	105	1	63.22	20	37	0.00012	K	SLHTLFGDKLCTVATLR	E		0.00000000002000000.0	12	150808_TTSH_Patient_Plasma_56_Spectrum028564_scans__14494_RTINSECONDS=2624
ALB	Trioxidation (C)	SLHTLFGDKLCTVATLR	K.SLHTLFGDKLC#TVATLR.E	K.SLHTLFGDKLC2TVATLR.E	3	63	0.00013	89	105	641.672	0.0018	0.937	1	sp|P02768|ALBU_HUMAN	Serum albumin OS=Homo sapiens GN=ALB PE=1 SV=2	69321	8556	1	1	0	641.672	1921.99	3	1921.99	0.0017	89	105	1	63	21	37	0.00013	K	SLHTLFGDKLCTVATLR	E		0.00000000002000000.0	12	150808_TTSH_Patient_Plasma_55_Spectrum027513_scans__14115_RTINSECONDS=2615
ALB	Trioxidation (C)	SLHTLFGDKLCTVATLR	K.SLHTLFGDKLC#TVATLR.E	K.SLHTLFGDKLC2TVATLR.E	3	60.84	0.00022	89	105	641.672	-0.0035	-1.821	1	sp|P02768|ALBU_HUMAN	Serum albumin OS=Homo sapiens GN=ALB PE=1 SV=2	69321	7759	1	1	0	641.67	1921.99	3	1921.99	-0.0036	89	105	1	60.84	21	37	0.00022	K	SLHTLFGDKLCTVATLR	E		0.00000000002000000.0	11	150808_TTSH_Patient_Plasma_27_Spectrum023802_scans__13263_RTINSECONDS=2747
ALB	Trioxidation (C)	SLHTLFGDKLCTVATLR	K.SLHTLFGDKLC#TVATLR.E	K.SLHTLFGDKLC2TVATLR.E	3	59.38	0.00031	89	105	641.672	-0.0017	-0.884	1	sp|P02768|ALBU_HUMAN	Serum albumin OS=Homo sapiens GN=ALB PE=1 SV=2	69321	10095	1	1	0	641.671	1921.99	3	1921.99	-0.0017	89	105	1	59.38	21	37	0.00031	K	SLHTLFGDKLCTVATLR	E		0.00000000002000000.0	12	150801_TTSH_Patient_Plasma_31_Spectrum028809_scans__13123_RTINSECONDS=2369
ALB	Trioxidation (C)	SLHTLFGDKLCTVATLR	K.SLHTLFGDKLC#TVATLR.E	K.SLHTLFGDKLC2TVATLR.E	3	58.97	0.00034	89	105	641.672	-0.0013	-0.676	1	sp|P02768|ALBU_HUMAN	Serum albumin OS=Homo sapiens GN=ALB PE=1 SV=2	69321	7381	1	1	0	641.671	1921.99	3	1921.99	-0.0014	89	105	1	58.97	20	37	0.00034	K	SLHTLFGDKLCTVATLR	E		0.00000000002000000.0	13	150808_TTSH_Patient_Plasma_25_Spectrum022669_scans__12911_RTINSECONDS=2732
ALB	Trioxidation (C)	SLHTLFGDKLCTVATLR	K.SLHTLFGDKLC#TVATLR.E	K.SLHTLFGDKLC2TVATLR.E	2	58.67	0.00035	89	105	962.004	-0.0006	-0.312	1	sp|P02768|ALBU_HUMAN	Serum albumin OS=Homo sapiens GN=ALB PE=1 SV=2	69321	10148	1	1	0	962.004	1921.99	2	1921.99	-0.0006	89	105	1	58.67	18	37	0.00035	K	SLHTLFGDKLCTVATLR	E		0.00000000002000000.0	8	150818_TTSH_Patient_Plasma_89_Spectrum014121_scans__15806_RTINSECONDS=2770
ALB	Trioxidation (C)	SLHTLFGDKLCTVATLR	K.SLHTLFGDKLC#TVATLR.E	K.SLHTLFGDKLC2TVATLR.E	3	57.85	0.00051	89	105	641.672	-0.0097	-5.047	1	tr|A0A0C4DGB6|A0A0C4DGB6_HUMAN	Serum albumin OS=Homo sapiens GN=ALB PE=1 SV=1	69181	10073	1	1	0	641.668	1921.98	3	1921.99	-0.0098	89	105	1	57.85	19	37	0.00051	K	SLHTLFGDKLCTVATLR	E		0.00000000002000000.0	10	150801_TTSH_Patient_Plasma_24_Spectrum028803_scans__13552_RTINSECONDS=2384
ALB	Trioxidation (C)	SLHTLFGDKLCTVATLR	K.SLHTLFGDKLC#TVATLR.E	K.SLHTLFGDKLC2TVATLR.E	3	57.53	0.00047	89	105	641.672	-0.0042	-2.185	1	tr|A0A0C4DGB6|A0A0C4DGB6_HUMAN	Serum albumin OS=Homo sapiens GN=ALB PE=1 SV=1	69181	9184	1	1	0	641.67	1921.99	3	1921.99	-0.0043	89	105	1	57.53	19	37	0.00047	K	SLHTLFGDKLCTVATLR	E		0.00000000002000000.0	14	150825_TTSH_Patient_Plasma_42_Spectrum010034_scans__12169_RTINSECONDS=2335
ALB	Trioxidation (C)	SLHTLFGDKLCTVATLR	K.SLHTLFGDKLC#TVATLR.E	K.SLHTLFGDKLC2TVATLR.E	2	56.84	0.00059	89	105	962.004	-0.0079	-4.11	1	sp|P02768|ALBU_HUMAN	Serum albumin OS=Homo sapiens GN=ALB PE=1 SV=2	69321	9801	1	1	0	962	1921.99	2	1921.99	-0.0079	89	105	1	56.84	16	37	0.00059	K	SLHTLFGDKLCTVATLR	E		0.00000000002000000.0	11	150825_TTSH_Patient_Plasma_06_Spectrum031099_scans__15234_RTINSECONDS=2683
ALB	Trioxidation (C)	SLHTLFGDKLCTVATLR	K.SLHTLFGDKLC#TVATLR.E	K.SLHTLFGDKLC2TVATLR.E	3	56.24	0.00067	89	105	641.672	-0.005	-2.601	1	tr|A0A0C4DGB6|A0A0C4DGB6_HUMAN	Serum albumin OS=Homo sapiens GN=ALB PE=1 SV=1	69181	9972	1	1	0	641.67	1921.99	3	1921.99	-0.005	89	105	1	56.24	18	37	0.00067	K	SLHTLFGDKLCTVATLR	E		0.00000000002000000.0	13	150801_TTSH_Patient_Plasma_26_Spectrum028560_scans__13445_RTINSECONDS=2385
ALB	Trioxidation (C)	SLHTLFGDKLCTVATLR	K.SLHTLFGDKLC#TVATLR.E	K.SLHTLFGDKLC2TVATLR.E	3	56.19	0.00063	89	105	641.672	-0.0009	-0.468	1	sp|P02768|ALBU_HUMAN	Serum albumin OS=Homo sapiens GN=ALB PE=1 SV=2	69321	10048	1	1	0	641.671	1921.99	3	1921.99	-0.001	89	105	1	56.19	17	37	0.00063	K	SLHTLFGDKLCTVATLR	E		0.00000000002000000.0	14	150818_TTSH_Patient_Plasma_11_Spectrum031571_scans__14982_RTINSECONDS=2612
ALB	Trioxidation (C)	SLHTLFGDKLCTVATLR	K.SLHTLFGDKLC#TVATLR.E	K.SLHTLFGDKLC2TVATLR.E	2	56.18	0.00062	89	105	962.004	-0.0006	-0.312	1	sp|P02768|ALBU_HUMAN	Serum albumin OS=Homo sapiens GN=ALB PE=1 SV=2	69321	10148	1	1	0	962.004	1921.99	2	1921.99	-0.0006	89	105	1	56.18	18	37	0.00062	K	SLHTLFGDKLCTVATLR	E		0.00000000002000000.0	8	150818_TTSH_Patient_Plasma_89_Spectrum031632_scans__15806_RTINSECONDS=2770
ALB	Trioxidation (C)	SLHTLFGDKLCTVATLR	K.SLHTLFGDKLC#TVATLR.E	K.SLHTLFGDKLC2TVATLR.E	3	56.18	0.00063	89	105	641.672	-0.0009	-0.468	1	sp|P02768|ALBU_HUMAN	Serum albumin OS=Homo sapiens GN=ALB PE=1 SV=2	69321	9466	1	1	0	641.671	1921.99	3	1921.99	-0.001	89	105	1	56.18	17	37	0.00063	K	SLHTLFGDKLCTVATLR	E		0.00000000002000000.0	14	150818_TTSH_Patient_Plasma_45_Spectrum030774_scans__14223_RTINSECONDS=2481
ALB	Trioxidation (C)	SLHTLFGDKLCTVATLR	K.SLHTLFGDKLC#TVATLR.E	K.SLHTLFGDKLC2TVATLR.E	2	54.53	0.00094	89	105	962.004	-0.0013	-0.676	1	sp|P02768|ALBU_HUMAN	Serum albumin OS=Homo sapiens GN=ALB PE=1 SV=2	69321	7999	1	1	0	962.003	1921.99	2	1921.99	-0.0014	89	105	1	54.53		37	0.00094	K	SLHTLFGDKLCTVATLR	E		0.00000000002000000.0	9	150825_TTSH_Patient_Plasma_71_Spectrum028642_scans__12844_RTINSECONDS=2293
ALB	Trioxidation (C)	SLHTLFGDKLCTVATLR	K.SLHTLFGDKLC#TVATLR.E	K.SLHTLFGDKLC2TVATLR.E	3	54.16	0.00099	89	105	641.672	0.0009	0.468	1	sp|P02768|ALBU_HUMAN	Serum albumin OS=Homo sapiens GN=ALB PE=1 SV=2	69321	8917	1	1	0	641.672	1921.99	3	1921.99	0.0008	89	105	1	54.16	18	37	0.00099	K	SLHTLFGDKLCTVATLR	E		0.00000000002000000.0	12	150808_TTSH_Patient_Plasma_57_Spectrum028418_scans__14475_RTINSECONDS=2625
ALB	Trioxidation (C)	SLHTLFGDKLCTVATLR	K.SLHTLFGDKLC#TVATLR.E	K.SLHTLFGDKLC2TVATLR.E	3	53.87	0.0011	89	105	641.672	0.0009	0.468	7	sp|P02768|ALBU_HUMAN	Serum albumin OS=Homo sapiens GN=ALB PE=1 SV=2	69321	12186	1	1	1	641.672	1921.99	3	1921.99	0.0008	89	105	1	53.87	16	37	0.0011	K	SLHTLFGDKLCTVATLR	E		0.00000000002000000.0	14	150818_TTSH_Patient_Plasma_83_Spectrum030500_scans__16111_RTINSECONDS=2928
ALB	Trioxidation (C)	SLHTLFGDKLCTVATLR	K.SLHTLFGDKLC#TVATLR.E	K.SLHTLFGDKLC2TVATLR.E	3	53.22	0.0012	89	105	641.672	-0.0004	-0.208	1	sp|P02768|ALBU_HUMAN	Serum albumin OS=Homo sapiens GN=ALB PE=1 SV=2	69321	9452	1	1	1	641.672	1921.99	3	1921.99	-0.0004	89	105	1	53.22	18	37	0.0012	K	SLHTLFGDKLCTVATLR	E		0.00000000002000000.0	14	150808_TTSH_Patient_Plasma_21_Spectrum010528_scans__13234_RTINSECONDS=2733
ALB	Trioxidation (C)	SLHTLFGDKLCTVATLR	K.SLHTLFGDKLC#TVATLR.E	K.SLHTLFGDKLC2TVATLR.E	3	52.61	0.0014	89	105	641.672	-0.0015	-0.78	4	sp|P02768|ALBU_HUMAN	Serum albumin OS=Homo sapiens GN=ALB PE=1 SV=2	69321	11660	1	1	1	641.671	1921.99	3	1921.99	-0.0016	89	105	1	52.61	17	37	0.0014	K	SLHTLFGDKLCTVATLR	E		0.00000000002000000.0	14	150818_TTSH_Patient_Plasma_00_Spectrum028938_scans__15324_RTINSECONDS=2874
ALB	Trioxidation (C)	SLHTLFGDKLCTVATLR	K.SLHTLFGDKLC#TVATLR.E	K.SLHTLFGDKLC2TVATLR.E	2	52.44	0.0015	89	105	962.004	-0.0011	-0.572	1	sp|P02768|ALBU_HUMAN	Serum albumin OS=Homo sapiens GN=ALB PE=1 SV=2	69321	9106	1	1	0	962.003	1921.99	2	1921.99	-0.0011	89	105	1	52.44	16	37	0.0015	K	SLHTLFGDKLCTVATLR	E		0.00000000002000000.0	13	150825_TTSH_Patient_Plasma_44_Spectrum022362_scans__9007_RTINSECONDS=1830
ALB	Trioxidation (C)	SLHTLFGDKLCTVATLR	K.SLHTLFGDKLC#TVATLR.E	K.SLHTLFGDKLC2TVATLR.E	3	51.73	0.0018	89	105	641.672	-0.0022	-1.145	1	sp|P02768|ALBU_HUMAN	Serum albumin OS=Homo sapiens GN=ALB PE=1 SV=2	69321	9689	1	1	0	641.671	1921.99	3	1921.99	-0.0023	89	105	1	51.73	17	37	0.0018	K	SLHTLFGDKLCTVATLR	E		0.00000000002000000.0	14	150808_TTSH_Patient_Plasma_26_Spectrum028029_scans__14669_RTINSECONDS=2751
ALB	Trioxidation (C)	SLHTLFGDKLCTVATLR	K.SLHTLFGDKLC#TVATLR.E	K.SLHTLFGDKLC2TVATLR.E	2	51.01	0.0023	89	105	962.004	-0.0061	-3.174	1	sp|P02768|ALBU_HUMAN	Serum albumin OS=Homo sapiens GN=ALB PE=1 SV=2	69321	7651	1	1	0	962.001	1921.99	2	1921.99	-0.0061	89	105	1	51.01		37	0.0023	K	SLHTLFGDKLCTVATLR	E		0.00000000002000000.0	12	150825_TTSH_Patient_Plasma_70_Spectrum027955_scans__12527_RTINSECONDS=2274
ALB	Trioxidation (C)	SLHTLFGDKLCTVATLR	K.SLHTLFGDKLC#TVATLR.E	K.SLHTLFGDKLC2TVATLR.E	3	50.93	0.0021	89	105	641.672	-0.0019	-0.989	1	sp|P02768|ALBU_HUMAN	Serum albumin OS=Homo sapiens GN=ALB PE=1 SV=2	69321	8852	1	1	0	641.671	1921.99	3	1921.99	-0.0019	89	105	1	50.93	17	37	0.0021	K	SLHTLFGDKLCTVATLR	E		0.00000000002000000.0	14	150801_TTSH_Patient_Plasma_45_Spectrum028873_scans__13375_RTINSECONDS=2375
ALB	Trioxidation (C)	SLHTLFGDKLCTVATLR	K.SLHTLFGDKLC#TVATLR.E	K.SLHTLFGDKLC2TVATLR.E	3	50.89	0.0021	89	105	641.672	0.0011	0.572	1	sp|P02768|ALBU_HUMAN	Serum albumin OS=Homo sapiens GN=ALB PE=1 SV=2	69321	8419	1	1	0	641.672	1921.99	3	1921.99	0.001	89	105	1	50.89	17	37	0.0021	K	SLHTLFGDKLCTVATLR	E		0.00000000002000000.0	13	150825_TTSH_Patient_Plasma_65_Spectrum012369_scans__14172_RTINSECONDS=2543
ALB	Trioxidation (C)	SLHTLFGDKLCTVATLR	K.SLHTLFGDKLC#TVATLR.E	K.SLHTLFGDKLC2TVATLR.E	3	50.65	0.0022	89	105	641.672	-0.0008	-0.416	1	sp|P02768|ALBU_HUMAN	Serum albumin OS=Homo sapiens GN=ALB PE=1 SV=2	69321	9982	1	1	0	641.671	1921.99	3	1921.99	-0.0008	89	105	1	50.65		37	0.0022	K	SLHTLFGDKLCTVATLR	E		0.00000000002000000.0	14	150825_TTSH_Patient_Plasma_07_Spectrum031361_scans__15228_RTINSECONDS=2660
ALB	Trioxidation (C)	SLHTLFGDKLCTVATLR	K.SLHTLFGDKLC#TVATLR.E	K.SLHTLFGDKLC2TVATLR.E	3	50.47	0.0024	89	105	641.672	-0.0022	-1.145	1	sp|P02768|ALBU_HUMAN	Serum albumin OS=Homo sapiens GN=ALB PE=1 SV=2	69321	9689	1	1	0	641.671	1921.99	3	1921.99	-0.0023	89	105	1	50.47	17	37	0.0024	K	SLHTLFGDKLCTVATLR	E		0.00000000002000000.0	15	150808_TTSH_Patient_Plasma_26_Spectrum012500_scans__14669_RTINSECONDS=2751
ALB	Trioxidation (C)	SLHTLFGDKLCTVATLR	K.SLHTLFGDKLC#TVATLR.E	K.SLHTLFGDKLC2TVATLR.E	3	50.12	0.0025	89	105	641.672	-0.0004	-0.208	1	sp|P02768|ALBU_HUMAN	Serum albumin OS=Homo sapiens GN=ALB PE=1 SV=2	69321	9452	1	1	1	641.672	1921.99	3	1921.99	-0.0004	89	105	1	50.12	16	37	0.0025	K	SLHTLFGDKLCTVATLR	E		0.00000000002000000.0	13	150808_TTSH_Patient_Plasma_21_Spectrum024099_scans__13234_RTINSECONDS=2733
ALB	Trioxidation (C)	SLHTLFGDKLCTVATLR	K.SLHTLFGDKLC#TVATLR.E	K.SLHTLFGDKLC2TVATLR.E	3	49.92	0.0029	89	105	641.672	-0.0055	-2.862	1	sp|P02768|ALBU_HUMAN	Serum albumin OS=Homo sapiens GN=ALB PE=1 SV=2	69321	8820	1	1	0	641.67	1921.99	3	1921.99	-0.0056	89	105	1	49.92	16	37	0.0029	K	SLHTLFGDKLCTVATLR	E		0.00000000002000000.0	15	150818_TTSH_Patient_Plasma_40_Spectrum031065_scans__14265_RTINSECONDS=2463
ALB	Trioxidation (C)	SLHTLFGDKLCTVATLR	K.SLHTLFGDKLC#TVATLR.E	K.SLHTLFGDKLC2TVATLR.E	3	49.13	0.0031	89	105	641.672	-0.0008	-0.416	1	sp|P02768|ALBU_HUMAN	Serum albumin OS=Homo sapiens GN=ALB PE=1 SV=2	69321	9215	1	1	0	641.671	1921.99	3	1921.99	-0.0008	89	105	1	49.13	16	37	0.0031	K	SLHTLFGDKLCTVATLR	E		0.00000000002000000.0	14	150808_TTSH_Patient_Plasma_19_Spectrum023475_scans__13062_RTINSECONDS=2738
ALB	Trioxidation (C)	SLHTLFGDKLCTVATLR	K.SLHTLFGDKLC#TVATLR.E	K.SLHTLFGDKLC2TVATLR.E	3	48.76	0.0036	89	105	641.672	-0.0035	-1.821	1	sp|P02768|ALBU_HUMAN	Serum albumin OS=Homo sapiens GN=ALB PE=1 SV=2	69321	7759	1	1	0	641.67	1921.99	3	1921.99	-0.0036	89	105	1	48.76	21	37	0.0036	K	SLHTLFGDKLCTVATLR	E		0.00000000002000000.0	6	150808_TTSH_Patient_Plasma_27_Spectrum010552_scans__13263_RTINSECONDS=2747
ALB	Trioxidation (C)	SLHTLFGDKLCTVATLR	K.SLHTLFGDKLC#TVATLR.E	K.SLHTLFGDKLC2TVATLR.E	3	48.64	0.0035	89	105	641.672	0.0018	0.937	1	sp|P02768|ALBU_HUMAN	Serum albumin OS=Homo sapiens GN=ALB PE=1 SV=2	69321	8556	1	1	0	641.672	1921.99	3	1921.99	0.0017	89	105	1	48.64	23	37	0.0035	K	SLHTLFGDKLCTVATLR	E		0.00000000002000000.0	6	150808_TTSH_Patient_Plasma_55_Spectrum012120_scans__14115_RTINSECONDS=2615
ALB	Trioxidation (C)	SLHTLFGDKLCTVATLR	K.SLHTLFGDKLC#TVATLR.E	K.SLHTLFGDKLC2TVATLR.E	3	48.28	0.0038	89	105	641.672	-0.0002	-0.104	1	sp|P02768|ALBU_HUMAN	Serum albumin OS=Homo sapiens GN=ALB PE=1 SV=2	69321	8786	1	1	0	641.672	1921.99	3	1921.99	-0.0003	89	105	1	48.28	16	37	0.0038	K	SLHTLFGDKLCTVATLR	E		0.00000000002000000.0	14	150801_TTSH_Patient_Plasma_47_Spectrum029004_scans__13492_RTINSECONDS=2383
ALB	Trioxidation (C)	SLHTLFGDKLCTVATLR	K.SLHTLFGDKLC#TVATLR.E	K.SLHTLFGDKLC2TVATLR.E	3	47.91	0.004	89	105	641.672	0.004	2.081	1	sp|P02768|ALBU_HUMAN	Serum albumin OS=Homo sapiens GN=ALB PE=1 SV=2	69321	8330	1	1	0	641.673	1922	3	1921.99	0.0039	89	105	1	47.91	16	36	0.004	K	SLHTLFGDKLCTVATLR	E		0.00000000002000000.0	12	150825_TTSH_Patient_Plasma_66_Spectrum029026_scans__14122_RTINSECONDS=2546
ALB	Trioxidation (C)	SLHTLFGDKLCTVATLR	K.SLHTLFGDKLC#TVATLR.E	K.SLHTLFGDKLC2TVATLR.E	3	47.66	0.0044	89	105	641.672	-0.0002	-0.104	1	sp|P02768|ALBU_HUMAN	Serum albumin OS=Homo sapiens GN=ALB PE=1 SV=2	69321	9432	1	1	0	641.672	1921.99	3	1921.99	-0.0003	89	105	1	47.66	18	37	0.0044	K	SLHTLFGDKLCTVATLR	E		0.00000000002000000.0	15	150818_TTSH_Patient_Plasma_43_Spectrum012683_scans__14199_RTINSECONDS=2473
ALB	Trioxidation (C)	SLHTLFGDKLCTVATLR	K.SLHTLFGDKLC#TVATLR.E	K.SLHTLFGDKLC2TVATLR.E	3	47.61	0.0043	89	105	641.672	0.0042	2.185	1	sp|P02768|ALBU_HUMAN	Serum albumin OS=Homo sapiens GN=ALB PE=1 SV=2	69321	8792	1	1	0	641.673	1922	3	1921.99	0.0041	89	105	1	47.61	16	36	0.0043	K	SLHTLFGDKLCTVATLR	E		0.00000000002000000.0	12	150801_TTSH_Patient_Plasma_46_Spectrum029017_scans__13505_RTINSECONDS=2380
ALB	Trioxidation (C)	SLHTLFGDKLCTVATLR	K.SLHTLFGDKLC#TVATLR.E	K.SLHTLFGDKLC2TVATLR.E	3	47.53	0.0045	89	105	641.672	0	0	1	sp|P02768|ALBU_HUMAN	Serum albumin OS=Homo sapiens GN=ALB PE=1 SV=2	69321	9215	1	1	0	641.672	1921.99	3	1921.99	-0.0001	89	105	1	47.53	19	37	0.0045	K	SLHTLFGDKLCTVATLR	E		0.00000000002000000.0	13	150808_TTSH_Patient_Plasma_56_Spectrum012668_scans__14494_RTINSECONDS=2624
ALB	Trioxidation (C)	SLHTLFGDKLCTVATLR	K.SLHTLFGDKLC#TVATLR.E	K.SLHTLFGDKLC2TVATLR.E	3	47.36	0.0047	89	105	641.672	-0.0008	-0.416	1	sp|P02768|ALBU_HUMAN	Serum albumin OS=Homo sapiens GN=ALB PE=1 SV=2	69321	9982	1	1	0	641.671	1921.99	3	1921.99	-0.0008	89	105	1	47.36		37	0.0047	K	SLHTLFGDKLCTVATLR	E		0.00000000002000000.0	15	150825_TTSH_Patient_Plasma_07_Spectrum013661_scans__15228_RTINSECONDS=2660
ALB	Trioxidation (C)	SLHTLFGDKLCTVATLR	K.SLHTLFGDKLC#TVATLR.E	K.SLHTLFGDKLC2TVATLR.E	3	47.17	0.005	89	105	641.672	0.0009	0.468	1	sp|P02768|ALBU_HUMAN	Serum albumin OS=Homo sapiens GN=ALB PE=1 SV=2	69321	10688	1	1	0	641.672	1921.99	3	1921.99	0.0008	89	105	1	47.17	17	37	0.005	K	SLHTLFGDKLCTVATLR	E		0.00000000002000000.0	15	150818_TTSH_Patient_Plasma_14_Spectrum013299_scans__14859_RTINSECONDS=2595
ALB	Trioxidation (C)	SLHTLFGDKLCTVATLR	K.SLHTLFGDKLC#TVATLR.E	K.SLHTLFGDKLC2TVATLR.E	3	46.89	0.0053	89	105	641.672	0.0001	0.052	1	sp|P02768|ALBU_HUMAN	Serum albumin OS=Homo sapiens GN=ALB PE=1 SV=2	69321	10535	1	1	0	641.672	1921.99	3	1921.99	0.0001	89	105	1	46.89	17	37	0.0053	K	SLHTLFGDKLCTVATLR	E		0.00000000002000000.0	15	150818_TTSH_Patient_Plasma_15_Spectrum013136_scans__14717_RTINSECONDS=2578
ALB	Trioxidation (C)	SLHTLFGDKLCTVATLR	K.SLHTLFGDKLC#TVATLR.E	K.SLHTLFGDKLC2TVATLR.E	3	46.57	0.0057	89	105	641.672	0.0003	0.156	1	sp|P02768|ALBU_HUMAN	Serum albumin OS=Homo sapiens GN=ALB PE=1 SV=2	69321	8238	1	1	0	641.672	1921.99	3	1921.99	0.0003	89	105	1	46.57	16	37	0.0057	K	SLHTLFGDKLCTVATLR	E		0.00000000002000000.0	14	150825_TTSH_Patient_Plasma_67_Spectrum029022_scans__14073_RTINSECONDS=2543
ALB	Trioxidation (C)	SLHTLFGDKLCTVATLR	K.SLHTLFGDKLC#TVATLR.E	K.SLHTLFGDKLC2TVATLR.E	4	46.5	0.0056	89	105	481.506	0.0028	1.457	1	tr|A0A0C4DGB6|A0A0C4DGB6_HUMAN	Serum albumin OS=Homo sapiens GN=ALB PE=1 SV=1	69181	9188	1	1	0	481.506	1922	4	1921.99	0.0028	89	105	1	46.5		36	0.0056	K	SLHTLFGDKLCTVATLR	E		0.00000000002000000.0	15	150825_TTSH_Patient_Plasma_42_Spectrum007269_scans__9113_RTINSECONDS=1817
ALB	Trioxidation (C)	SLHTLFGDKLCTVATLR	K.SLHTLFGDKLC#TVATLR.E	K.SLHTLFGDKLC2TVATLR.E	3	46.39	0.0059	89	105	641.672	-0.0006	-0.312	1	sp|P02768|ALBU_HUMAN	Serum albumin OS=Homo sapiens GN=ALB PE=1 SV=2	69321	9493	1	1	0	641.672	1921.99	3	1921.99	-0.0006	89	105	1	46.39	17	37	0.0059	K	SLHTLFGDKLCTVATLR	E		0.00000000002000000.0	15	150818_TTSH_Patient_Plasma_44_Spectrum012654_scans__14173_RTINSECONDS=2469
ALB	Trioxidation (C)	SLHTLFGDKLCTVATLR	K.SLHTLFGDKLC#TVATLR.E	K.SLHTLFGDKLC2TVATLR.E	3	46.38	0.0061	89	105	641.672	-0.0019	-0.989	1	sp|P02768|ALBU_HUMAN	Serum albumin OS=Homo sapiens GN=ALB PE=1 SV=2	69321	8852	1	1	0	641.671	1921.99	3	1921.99	-0.0019	89	105	1	46.38	18	37	0.0061	K	SLHTLFGDKLCTVATLR	E		0.00000000002000000.0	15	150801_TTSH_Patient_Plasma_45_Spectrum011779_scans__13375_RTINSECONDS=2375
ALB	Trioxidation (C)	SLHTLFGDKLCTVATLR	K.SLHTLFGDKLC#TVATLR.E	K.SLHTLFGDKLC2TVATLR.E	3	46.28	0.0062	89	105	641.672	-0.0013	-0.676	1	sp|P02768|ALBU_HUMAN	Serum albumin OS=Homo sapiens GN=ALB PE=1 SV=2	69321	7381	1	1	0	641.671	1921.99	3	1921.99	-0.0014	89	105	1	46.28	19	37	0.0062	K	SLHTLFGDKLCTVATLR	E		0.00000000002000000.0	14	150808_TTSH_Patient_Plasma_25_Spectrum009903_scans__12911_RTINSECONDS=2732
ALB	Trioxidation (C)	SLHTLFGDKLCTVATLR	K.SLHTLFGDKLC#TVATLR.E	K.SLHTLFGDKLC2TVATLR.E	3	46.25	0.0061	89	105	641.672	0.0011	0.572	1	sp|P02768|ALBU_HUMAN	Serum albumin OS=Homo sapiens GN=ALB PE=1 SV=2	69321	8419	1	1	0	641.672	1921.99	3	1921.99	0.001	89	105	1	46.25	16	37	0.0061	K	SLHTLFGDKLCTVATLR	E		0.00000000002000000.0	14	150825_TTSH_Patient_Plasma_65_Spectrum029346_scans__14172_RTINSECONDS=2543
ALB	Trioxidation (C)	SLHTLFGDKLCTVATLR	K.SLHTLFGDKLC#TVATLR.E	K.SLHTLFGDKLC2TVATLR.E	2	46.13	0.0066	89	105	962.004	-0.0041	-2.133	1	sp|P02768|ALBU_HUMAN	Serum albumin OS=Homo sapiens GN=ALB PE=1 SV=2	69321	9981	1	1	0	962.002	1921.99	2	1921.99	-0.0042	89	105	1	46.13	17	37	0.0066	K	SLHTLFGDKLCTVATLR	E		0.00000000002000000.0	8	150825_TTSH_Patient_Plasma_07_Spectrum031392_scans__15265_RTINSECONDS=2666
ALB	Trioxidation (C)	SLHTLFGDKLCTVATLR	K.SLHTLFGDKLC#TVATLR.E	K.SLHTLFGDKLC2TVATLR.E	3	46.13	0.0064	89	105	641.672	-0.0015	-0.78	8	sp|P02768|ALBU_HUMAN	Serum albumin OS=Homo sapiens GN=ALB PE=1 SV=2	69321	11660	1	1	1	641.671	1921.99	3	1921.99	-0.0016	89	105	1	46.13	18	37	0.0064	K	SLHTLFGDKLCTVATLR	E		0.00000000002000000.0	15	150818_TTSH_Patient_Plasma_00_Spectrum013010_scans__15324_RTINSECONDS=2874
ALB	Trioxidation (C)	SLHTLFGDKLCTVATLR	K.SLHTLFGDKLC#TVATLR.E	K.SLHTLFGDKLC2TVATLR.E	3	46.12	0.0063	89	105	641.672	0.0022	1.145	1	sp|P02768|ALBU_HUMAN	Serum albumin OS=Homo sapiens GN=ALB PE=1 SV=2	69321	9127	1	1	0	641.672	1922	3	1921.99	0.0021	89	105	1	46.12	16	37	0.0063	K	SLHTLFGDKLCTVATLR	E		0.00000000002000000.0	12	150801_TTSH_Patient_Plasma_49_Spectrum029360_scans__13612_RTINSECONDS=2391
ALB	Trioxidation (C)	SLHTLFGDKLCTVATLR	K.SLHTLFGDKLC#TVATLR.E	K.SLHTLFGDKLC2TVATLR.E	3	45.76	0.0069	89	105	641.672	0.0005	0.26	1	sp|P02768|ALBU_HUMAN	Serum albumin OS=Homo sapiens GN=ALB PE=1 SV=2	69321	9545	1	1	0	641.672	1921.99	3	1921.99	0.0005	89	105	1	45.76	15	37	0.0069	K	SLHTLFGDKLCTVATLR	E		0.00000000002000000.0	15	150825_TTSH_Patient_Plasma_43_Spectrum026683_scans__12403_RTINSECONDS=2313
ALB	Trioxidation (C)	SLHTLFGDKLCTVATLR	K.SLHTLFGDKLC#TVATLR.E	K.SLHTLFGDKLC2TVATLR.E	3	45.67	0.0069	89	105	641.672	-0.0008	-0.416	1	sp|P02768|ALBU_HUMAN	Serum albumin OS=Homo sapiens GN=ALB PE=1 SV=2	69321	10282	1	1	0	641.671	1921.99	3	1921.99	-0.0008	89	105	1	45.67	18	37	0.0069	K	SLHTLFGDKLCTVATLR	E		0.00000000002000000.0	15	150808_TTSH_Patient_Plasma_46_Spectrum013044_scans__15079_RTINSECONDS=2762
ALB	Trioxidation (C)	SLHTLFGDKLCTVATLR	K.SLHTLFGDKLC#TVATLR.E	K.SLHTLFGDKLC2TVATLR.E	3	45.48	0.0073	89	105	641.672	0.0022	1.145	1	tr|A0A0C4DGB6|A0A0C4DGB6_HUMAN	Serum albumin OS=Homo sapiens GN=ALB PE=1 SV=1	69181	9187	1	1	0	641.672	1922	3	1921.99	0.0021	89	105	1	45.48	16	37	0.0073	K	SLHTLFGDKLCTVATLR	E		0.00000000002000000.0	15	150825_TTSH_Patient_Plasma_42_Spectrum009869_scans__11987_RTINSECONDS=2304
ALB	Trioxidation (C)	SLHTLFGDKLCTVATLR	K.SLHTLFGDKLC#TVATLR.E	K.SLHTLFGDKLC2TVATLR.E	2	45.47	0.0076	89	105	962.004	-0.0041	-2.133	1	sp|P02768|ALBU_HUMAN	Serum albumin OS=Homo sapiens GN=ALB PE=1 SV=2	69321	9981	1	1	0	962.002	1921.99	2	1921.99	-0.0042	89	105	1	45.47	16	37	0.0076	K	SLHTLFGDKLCTVATLR	E		0.00000000002000000.0	8	150825_TTSH_Patient_Plasma_07_Spectrum013695_scans__15265_RTINSECONDS=2666
ALB	Trioxidation (C)	SLHTLFGDKLCTVATLR	K.SLHTLFGDKLC#TVATLR.E	K.SLHTLFGDKLC2TVATLR.E	3	45.3	0.0076	89	105	641.672	0.0007	0.364	1	sp|P02768|ALBU_HUMAN	Serum albumin OS=Homo sapiens GN=ALB PE=1 SV=2	69321	10150	1	1	0	641.672	1921.99	3	1921.99	0.0007	89	105	1	45.3	16	37	0.0076	K	SLHTLFGDKLCTVATLR	E		0.00000000002000000.0	14	150818_TTSH_Patient_Plasma_89_Spectrum031747_scans__15933_RTINSECONDS=2791
ALB	Trioxidation (C)	SLHTLFGDKLCTVATLR	K.SLHTLFGDKLC#TVATLR.E	K.SLHTLFGDKLC2TVATLR.E	3	44.71	0.011	89	105	641.672	-0.015	-7.804	1	tr|A0A0C4DGB6|A0A0C4DGB6_HUMAN	Serum albumin OS=Homo sapiens GN=ALB PE=1 SV=1	69181	9989	1	1	0	641.667	1921.98	3	1921.99	-0.0151	89	105	1	44.71	19	38	0.011	K	SLHTLFGDKLCTVATLR	E		0.00000000002000000.0	8	150801_TTSH_Patient_Plasma_25_Spectrum011880_scans__13418_RTINSECONDS=2382
ALB	Trioxidation (C)	SLHTLFGDKLCTVATLR	K.SLHTLFGDKLC#TVATLR.E	K.SLHTLFGDKLC2TVATLR.E	4	44.62	0.0089	89	105	481.506	0.0012	0.624	1	sp|P02768|ALBU_HUMAN	Serum albumin OS=Homo sapiens GN=ALB PE=1 SV=2	69321	9107	1	1	0	481.506	1921.99	4	1921.99	0.0012	89	105	1	44.62		37	0.0089	K	SLHTLFGDKLCTVATLR	E		0.00000000002000000.0	15	150825_TTSH_Patient_Plasma_44_Spectrum007005_scans__9000_RTINSECONDS=1829
ALB	Trioxidation (C)	SLHTLFGDKLCTVATLR	K.SLHTLFGDKLC#TVATLR.E	K.SLHTLFGDKLC2TVATLR.E	3	44.52	0.0094	89	105	641.672	-0.0017	-0.884	1	sp|P02768|ALBU_HUMAN	Serum albumin OS=Homo sapiens GN=ALB PE=1 SV=2	69321	9802	1	1	0	641.671	1921.99	3	1921.99	-0.0017	89	105	1	44.52		37	0.0094	K	SLHTLFGDKLCTVATLR	E		0.00000000002000000.0	13	150825_TTSH_Patient_Plasma_06_Spectrum031068_scans__15200_RTINSECONDS=2677
ALB	Trioxidation (C)	SLHTLFGDKLCTVATLR	K.SLHTLFGDKLC#TVATLR.E	K.SLHTLFGDKLC2TVATLR.E	3	44.41	0.0093	89	105	641.672	-0.0008	-0.416	1	sp|P02768|ALBU_HUMAN	Serum albumin OS=Homo sapiens GN=ALB PE=1 SV=2	69321	10282	1	1	0	641.671	1921.99	3	1921.99	-0.0008	89	105	1	44.41	16	37	0.0093	K	SLHTLFGDKLCTVATLR	E		0.00000000002000000.0	14	150808_TTSH_Patient_Plasma_46_Spectrum029173_scans__15079_RTINSECONDS=2762
ALB	Trioxidation (C)	SLHTLFGDKLCTVATLR	K.SLHTLFGDKLC#TVATLR.E	K.SLHTLFGDKLC2TVATLR.E	3	44.22	0.0097	89	105	641.672	0	0	1	sp|P02768|ALBU_HUMAN	Serum albumin OS=Homo sapiens GN=ALB PE=1 SV=2	69321	10427	1	1	0	641.672	1921.99	3	1921.99	-0.0001	89	105	1	44.22	17	37	0.0097	K	SLHTLFGDKLCTVATLR	E		0.00000000002000000.0	15	150818_TTSH_Patient_Plasma_13_Spectrum013204_scans__14795_RTINSECONDS=2597
ALB	Trioxidation (C)	SLHTLFGDKLCTVATLR	K.SLHTLFGDKLC#TVATLR.E	K.SLHTLFGDKLC2TVATLR.E	3	43.82	0.011	89	105	641.672	-0.0006	-0.312	1	sp|P02768|ALBU_HUMAN	Serum albumin OS=Homo sapiens GN=ALB PE=1 SV=2	69321	8949	1	1	0	641.672	1921.99	3	1921.99	-0.0006	89	105	1	43.82	16	37	0.011	K	SLHTLFGDKLCTVATLR	E		0.00000000002000000.0	13	150808_TTSH_Patient_Plasma_47_Spectrum025172_scans__13632_RTINSECONDS=2744
ALB	Trioxidation (C)	SLHTLFGDKLCTVATLR	K.SLHTLFGDKLC#TVATLR.E	K.SLHTLFGDKLC2TVATLR.E	3	43.58	0.012	89	105	641.672	-0.0019	-0.989	1	sp|P02768|ALBU_HUMAN	Serum albumin OS=Homo sapiens GN=ALB PE=1 SV=2	69321	7998	1	1	0	641.671	1921.99	3	1921.99	-0.0019	89	105	1	43.58	15	37	0.012	K	SLHTLFGDKLCTVATLR	E		0.00000000002000000.0	14	150825_TTSH_Patient_Plasma_71_Spectrum028635_scans__12836_RTINSECONDS=2292
ALB	Trioxidation (C)	SLHTLFGDKLCTVATLR	K.SLHTLFGDKLC#TVATLR.E	K.SLHTLFGDKLC2TVATLR.E	3	43.56	0.012	89	105	641.672	-0.0044	-2.289	1	sp|P02768|ALBU_HUMAN	Serum albumin OS=Homo sapiens GN=ALB PE=1 SV=2	69321	9542	1	1	0	641.67	1921.99	3	1921.99	-0.0045	89	105	1	43.56	17	37	0.012	K	SLHTLFGDKLCTVATLR	E		0.00000000002000000.0	14	150825_TTSH_Patient_Plasma_43_Spectrum010621_scans__12586_RTINSECONDS=2344
ALB	Trioxidation (C)	SLHTLFGDKLCTVATLR	K.SLHTLFGDKLC#TVATLR.E	K.SLHTLFGDKLC2TVATLR.E	3	43.43	0.012	89	105	641.672	-0.0042	-2.185	1	sp|P02768|ALBU_HUMAN	Serum albumin OS=Homo sapiens GN=ALB PE=1 SV=2	69321	9691	1	1	0	641.67	1921.99	3	1921.99	-0.0043	89	105	1	43.43		37	0.012	K	SLHTLFGDKLCTVATLR	E		0.00000000002000000.0	15	150818_TTSH_Patient_Plasma_95_Spectrum011974_scans__13708_RTINSECONDS=2444
ALB	Trioxidation (C)	SLHTLFGDKLCTVATLR	K.SLHTLFGDKLC#TVATLR.E	K.SLHTLFGDKLC2TVATLR.E	3	43.35	0.012	89	105	641.672	0.0023	1.197	1	sp|P02768|ALBU_HUMAN	Serum albumin OS=Homo sapiens GN=ALB PE=1 SV=2	69321	9603	1	1	0	641.672	1922	3	1921.99	0.0023	89	105	1	43.35	16	36	0.012	K	SLHTLFGDKLCTVATLR	E		0.00000000002000000.0	12	150825_TTSH_Patient_Plasma_02_Spectrum030356_scans__15690_RTINSECONDS=2844
ALB	Trioxidation (C)	SLHTLFGDKLCTVATLR	K.SLHTLFGDKLC#TVATLR.E	K.SLHTLFGDKLC2TVATLR.E	3	43.34	0.012	89	105	641.672	0.0013	0.676	1	sp|P02768|ALBU_HUMAN	Serum albumin OS=Homo sapiens GN=ALB PE=1 SV=2	69321	10260	1	1	0	641.672	1921.99	3	1921.99	0.0012	89	105	1	43.34	15	37	0.012	K	SLHTLFGDKLCTVATLR	E		0.00000000002000000.0	13	150818_TTSH_Patient_Plasma_88_Spectrum032043_scans__16070_RTINSECONDS=2809
ALB	Trioxidation (C)	SLHTLFGDKLCTVATLR	K.SLHTLFGDKLC#TVATLR.E	K.SLHTLFGDKLC2TVATLR.E	3	43.22	0.012	89	105	641.672	-0.0002	-0.104	1	sp|P02768|ALBU_HUMAN	Serum albumin OS=Homo sapiens GN=ALB PE=1 SV=2	69321	8786	1	1	0	641.672	1921.99	3	1921.99	-0.0003	89	105	1	43.22	18	37	0.012	K	SLHTLFGDKLCTVATLR	E		0.00000000002000000.0	15	150801_TTSH_Patient_Plasma_47_Spectrum011948_scans__13492_RTINSECONDS=2383
ALB	Trioxidation (C)	SLHTLFGDKLCTVATLR	K.SLHTLFGDKLC#TVATLR.E	K.SLHTLFGDKLC2TVATLR.E	3	43.07	0.013	89	105	641.672	-0.0024	-1.249	1	sp|P02768|ALBU_HUMAN	Serum albumin OS=Homo sapiens GN=ALB PE=1 SV=2	69321	10955	1	1	1	641.671	1921.99	3	1921.99	-0.0025	89	105	1	43.07	18	37	0.013	K	SLHTLFGDKLCTVATLR	E		0.00000000002000000.0	11	150801_TTSH_Patient_Plasma_87_Spectrum028449_scans__15417_RTINSECONDS=2976
ALB	Trioxidation (C)	SLHTLFGDKLCTVATLR	K.SLHTLFGDKLC#TVATLR.E	K.SLHTLFGDKLC2TVATLR.E	3	42.85	0.014	89	105	641.672	-0.003	-1.561	1	sp|P02768|ALBU_HUMAN	Serum albumin OS=Homo sapiens GN=ALB PE=1 SV=2	69321	9926	1	1	0	641.671	1921.99	3	1921.99	-0.003	89	105	1	42.85	17	37	0.014	K	SLHTLFGDKLCTVATLR	E		0.00000000002000000.0	13	150825_TTSH_Patient_Plasma_03_Spectrum030325_scans__15823_RTINSECONDS=2879
ALB	Trioxidation (C)	SLHTLFGDKLCTVATLR	K.SLHTLFGDKLC#TVATLR.E	K.SLHTLFGDKLC2TVATLR.E	3	42.33	0.016	89	105	641.672	-0.0042	-2.185	1	sp|P02768|ALBU_HUMAN	Serum albumin OS=Homo sapiens GN=ALB PE=1 SV=2	69321	9691	1	1	0	641.67	1921.99	3	1921.99	-0.0043	89	105	1	42.33		37	0.016	K	SLHTLFGDKLCTVATLR	E		0.00000000002000000.0	13	150818_TTSH_Patient_Plasma_95_Spectrum029399_scans__13708_RTINSECONDS=2444
ALB	Trioxidation (C)	SLHTLFGDKLCTVATLR	K.SLHTLFGDKLC#TVATLR.E	K.SLHTLFGDKLC2TVATLR.E	3	42.28	0.016	89	105	641.672	-0.0011	-0.572	1	sp|P02768|ALBU_HUMAN	Serum albumin OS=Homo sapiens GN=ALB PE=1 SV=2	69321	10106	1	1	0	641.671	1921.99	3	1921.99	-0.0012	89	105	1	42.28	20	37	0.016	K	SLHTLFGDKLCTVATLR	E		0.00000000002000000.0	12	150801_TTSH_Patient_Plasma_32_Spectrum028824_scans__13141_RTINSECONDS=2371
ALB	Trioxidation (C)	SLHTLFGDKLCTVATLR	K.SLHTLFGDKLC#TVATLR.E	K.SLHTLFGDKLC2TVATLR.E	2	42.24	0.016	89	105	962.004	-0.0011	-0.572	1	sp|P02768|ALBU_HUMAN	Serum albumin OS=Homo sapiens GN=ALB PE=1 SV=2	69321	9106	1	1	0	962.003	1921.99	2	1921.99	-0.0011	89	105	1	42.24	16	37	0.016	K	SLHTLFGDKLCTVATLR	E		0.00000000002000000.0	13	150825_TTSH_Patient_Plasma_44_Spectrum007011_scans__9007_RTINSECONDS=1830
ALB	Trioxidation (C)	SLHTLFGDKLCTVATLR	K.SLHTLFGDKLC#TVATLR.E	K.SLHTLFGDKLC2TVATLR.E	3	42.12	0.016	89	105	641.672	0.0013	0.676	4	sp|P02768|ALBU_HUMAN	Serum albumin OS=Homo sapiens GN=ALB PE=1 SV=2	69321	11661	1	1	1	641.672	1921.99	3	1921.99	0.0012	89	105	1	42.12	16	37	0.016	K	SLHTLFGDKLCTVATLR	E		0.00000000002000000.0	11	150818_TTSH_Patient_Plasma_00_Spectrum028765_scans__15133_RTINSECONDS=2842
ALB	Trioxidation (C)	SLHTLFGDKLCTVATLR	K.SLHTLFGDKLC#TVATLR.E	K.SLHTLFGDKLC2TVATLR.E	3	41.92	0.017	89	105	641.672	-0.0004	-0.208	1	sp|P02768|ALBU_HUMAN	Serum albumin OS=Homo sapiens GN=ALB PE=1 SV=2	69321	8801	1	1	0	641.672	1921.99	3	1921.99	-0.0004	89	105	1	41.92		37	0.017	K	SLHTLFGDKLCTVATLR	E		0.00000000002000000.0	14	150801_TTSH_Patient_Plasma_57_Spectrum028297_scans__13583_RTINSECONDS=2413
ALB	Trioxidation (C)	SLHTLFGDKLCTVATLR	K.SLHTLFGDKLC#TVATLR.E	K.SLHTLFGDKLC2TVATLR.E	3	41.6	0.022	89	105	641.672	-0.0097	-5.047	1	tr|A0A0C4DGB6|A0A0C4DGB6_HUMAN	Serum albumin OS=Homo sapiens GN=ALB PE=1 SV=1	69181	10073	1	1	0	641.668	1921.98	3	1921.99	-0.0098	89	105	1	41.6	19	37	0.022	K	SLHTLFGDKLCTVATLR	E		0.00000000002000000.0	9	150801_TTSH_Patient_Plasma_24_Spectrum012055_scans__13552_RTINSECONDS=2384
ALB	Trioxidation (C)	SLHTLFGDKLCTVATLR	K.SLHTLFGDKLC#TVATLR.E	K.SLHTLFGDKLC2TVATLR.E	3	41.51	0.017	89	105	641.672	0.004	2.081	1	sp|P02768|ALBU_HUMAN	Serum albumin OS=Homo sapiens GN=ALB PE=1 SV=2	69321	8330	1	1	0	641.673	1922	3	1921.99	0.0039	89	105	1	41.51		36	0.017	K	SLHTLFGDKLCTVATLR	E		0.00000000002000000.0	11	150825_TTSH_Patient_Plasma_66_Spectrum012225_scans__14122_RTINSECONDS=2546
ALB	Trioxidation (C)	SLHTLFGDKLCTVATLR	K.SLHTLFGDKLC#TVATLR.E	K.SLHTLFGDKLC2TVATLR.E	3	41.46	0.019	89	105	641.672	-0.0009	-0.468	1	sp|P02768|ALBU_HUMAN	Serum albumin OS=Homo sapiens GN=ALB PE=1 SV=2	69321	9466	1	1	0	641.671	1921.99	3	1921.99	-0.001	89	105	1	41.46	17	37	0.019	K	SLHTLFGDKLCTVATLR	E		0.00000000002000000.0	15	150818_TTSH_Patient_Plasma_45_Spectrum012694_scans__14223_RTINSECONDS=2481
ALB	Trioxidation (C)	SLHTLFGDKLCTVATLR	K.SLHTLFGDKLC#TVATLR.E	K.SLHTLFGDKLC2TVATLR.E	3	41.43	0.02	89	105	641.672	-0.0052	-2.706	1	sp|P02768|ALBU_HUMAN	Serum albumin OS=Homo sapiens GN=ALB PE=1 SV=2	69321	9980	1	1	0	641.67	1921.99	3	1921.99	-0.0052	89	105	1	41.43	17	37	0.02	K	SLHTLFGDKLCTVATLR	E		0.00000000002000000.0	13	150825_TTSH_Patient_Plasma_07_Spectrum031525_scans__15413_RTINSECONDS=2691
ALB	Trioxidation (C)	SLHTLFGDKLCTVATLR	K.SLHTLFGDKLC#TVATLR.E	K.SLHTLFGDKLC2TVATLR.E	3	41.4	0.019	89	105	641.672	-0.0009	-0.468	1	sp|P02768|ALBU_HUMAN	Serum albumin OS=Homo sapiens GN=ALB PE=1 SV=2	69321	10048	1	1	0	641.671	1921.99	3	1921.99	-0.001	89	105	1	41.4	16	37	0.019	K	SLHTLFGDKLCTVATLR	E		0.00000000002000000.0	12	150818_TTSH_Patient_Plasma_11_Spectrum013462_scans__14982_RTINSECONDS=2612
ALB	Trioxidation (C)	SLHTLFGDKLCTVATLR	K.SLHTLFGDKLC#TVATLR.E	K.SLHTLFGDKLC2TVATLR.E	3	41.37	0.02	89	105	641.672	-0.0041	-2.133	1	sp|P02768|ALBU_HUMAN	Serum albumin OS=Homo sapiens GN=ALB PE=1 SV=2	69321	9104	1	1	0	641.67	1921.99	3	1921.99	-0.0041	89	105	1	41.37		37	0.02	K	SLHTLFGDKLCTVATLR	E		0.00000000002000000.0	13	150825_TTSH_Patient_Plasma_44_Spectrum024855_scans__11765_RTINSECONDS=2299
ALB	Trioxidation (C)	SLHTLFGDKLCTVATLR	K.SLHTLFGDKLC#TVATLR.E	K.SLHTLFGDKLC2TVATLR.E	3	41.19	0.022	89	105	641.672	-0.0059	-3.07	1	sp|P02768|ALBU_HUMAN	Serum albumin OS=Homo sapiens GN=ALB PE=1 SV=2	69321	9100	1	1	0	641.67	1921.99	3	1921.99	-0.0059	89	105	1	41.19		37	0.022	K	SLHTLFGDKLCTVATLR	E		0.00000000002000000.0	13	150825_TTSH_Patient_Plasma_13_Spectrum028831_scans__13443_RTINSECONDS=2429
ALB	Trioxidation (C)	SLHTLFGDKLCTVATLR	K.SLHTLFGDKLC#TVATLR.E	K.SLHTLFGDKLC2TVATLR.E	3	41.09	0.021	89	105	641.672	-0.0017	-0.884	1	sp|P02768|ALBU_HUMAN	Serum albumin OS=Homo sapiens GN=ALB PE=1 SV=2	69321	10095	1	1	0	641.671	1921.99	3	1921.99	-0.0017	89	105	1	41.09	20	37	0.021	K	SLHTLFGDKLCTVATLR	E		0.00000000002000000.0	9	150801_TTSH_Patient_Plasma_31_Spectrum011525_scans__13123_RTINSECONDS=2369
ALB	Trioxidation (C)	SLHTLFGDKLCTVATLR	K.SLHTLFGDKLC#TVATLR.E	K.SLHTLFGDKLC2TVATLR.E	3	40.83	0.021	89	105	641.672	0.0009	0.468	1	sp|P02768|ALBU_HUMAN	Serum albumin OS=Homo sapiens GN=ALB PE=1 SV=2	69321	10333	1	1	0	641.672	1921.99	3	1921.99	0.0008	89	105	1	40.83	17	37	0.021	K	SLHTLFGDKLCTVATLR	E		0.00000000002000000.0	15	150808_TTSH_Patient_Plasma_48_Spectrum012981_scans__14969_RTINSECONDS=2736
ALB	Trioxidation (C)	SLHTLFGDKLCTVATLR	K.SLHTLFGDKLC#TVATLR.E	K.SLHTLFGDKLC2TVATLR.E	2	40.82	0.023	89	105	962.004	-0.0079	-4.11	1	sp|P02768|ALBU_HUMAN	Serum albumin OS=Homo sapiens GN=ALB PE=1 SV=2	69321	9801	1	1	0	962	1921.99	2	1921.99	-0.0079	89	105	1	40.82		37	0.023	K	SLHTLFGDKLCTVATLR	E		0.00000000002000000.0	10	150825_TTSH_Patient_Plasma_06_Spectrum013625_scans__15234_RTINSECONDS=2683
ALB	Trioxidation (C)	SLHTLFGDKLCTVATLR	K.SLHTLFGDKLC#TVATLR.E	K.SLHTLFGDKLC2TVATLR.E	3	40.57	0.023	89	105	641.672	0.0013	0.676	1	sp|P02768|ALBU_HUMAN	Serum albumin OS=Homo sapiens GN=ALB PE=1 SV=2	69321	10260	1	1	0	641.672	1921.99	3	1921.99	0.0012	89	105	1	40.57	17	37	0.023	K	SLHTLFGDKLCTVATLR	E		0.00000000002000000.0	15	150818_TTSH_Patient_Plasma_88_Spectrum014403_scans__16070_RTINSECONDS=2809
ALB	Trioxidation (C)	SLHTLFGDKLCTVATLR	K.SLHTLFGDKLC#TVATLR.E	K.SLHTLFGDKLC2TVATLR.E	3	40.5	0.023	89	105	641.672	-0.0002	-0.104	1	sp|P02768|ALBU_HUMAN	Serum albumin OS=Homo sapiens GN=ALB PE=1 SV=2	69321	4497	1	1	0	641.672	1921.99	3	1921.99	-0.0003	89	105	1	40.5	16	37	0.023	K	SLHTLFGDKLCTVATLR	E		0.00000000002000000.0	10	150801_TTSH_Patient_Plasma_30_Spectrum019703_scans__10208_RTINSECONDS=2376
ALB	Trioxidation (C)	SLHTLFGDKLCTVATLR	K.SLHTLFGDKLC#TVATLR.E	K.SLHTLFGDKLC2TVATLR.E	3	40.44	0.023	89	105	641.672	-0.0008	-0.416	1	sp|P02768|ALBU_HUMAN	Serum albumin OS=Homo sapiens GN=ALB PE=1 SV=2	69321	9215	1	1	0	641.671	1921.99	3	1921.99	-0.0008	89	105	1	40.44	18	37	0.023	K	SLHTLFGDKLCTVATLR	E		0.00000000002000000.0	14	150808_TTSH_Patient_Plasma_19_Spectrum010139_scans__13062_RTINSECONDS=2738
ALB	Trioxidation (C)	SLHTLFGDKLCTVATLR	K.SLHTLFGDKLC#TVATLR.E	K.SLHTLFGDKLC2TVATLR.E	3	40.33	0.024	89	105	641.672	0.0003	0.156	1	sp|P02768|ALBU_HUMAN	Serum albumin OS=Homo sapiens GN=ALB PE=1 SV=2	69321	8238	1	1	0	641.672	1921.99	3	1921.99	0.0003	89	105	1	40.33	17	37	0.024	K	SLHTLFGDKLCTVATLR	E		0.00000000002000000.0	11	150825_TTSH_Patient_Plasma_67_Spectrum012229_scans__14073_RTINSECONDS=2543
ALB	Trioxidation (C)	SLHTLFGDKLCTVATLR	K.SLHTLFGDKLC#TVATLR.E	K.SLHTLFGDKLC2TVATLR.E	3	40.26	0.023	89	105	641.672	0.0042	2.185	1	sp|P02768|ALBU_HUMAN	Serum albumin OS=Homo sapiens GN=ALB PE=1 SV=2	69321	8792	1	1	0	641.673	1922	3	1921.99	0.0041	89	105	1	40.26	17	36	0.023	K	SLHTLFGDKLCTVATLR	E		0.00000000002000000.0	8	150801_TTSH_Patient_Plasma_46_Spectrum011964_scans__13505_RTINSECONDS=2380
ALB	Trioxidation (C)	SLHTLFGDKLCTVATLR	K.SLHTLFGDKLC#TVATLR.E	K.SLHTLFGDKLC2TVATLR.E	3	39.91	0.027	89	105	641.672	0.0001	0.052	1	sp|P02768|ALBU_HUMAN	Serum albumin OS=Homo sapiens GN=ALB PE=1 SV=2	69321	9636	1	1	0	641.672	1921.99	3	1921.99	0.0001	89	105	1	39.91	20	37	0.027	K	SLHTLFGDKLCTVATLR	E		0.00000000002000000.0	10	150801_TTSH_Patient_Plasma_50_Spectrum028844_scans__13936_RTINSECONDS=2517
ALB	Trioxidation (C)	SLHTLFGDKLCTVATLR	K.SLHTLFGDKLC#TVATLR.E	K.SLHTLFGDKLC2TVATLR.E	3	39.87	0.029	89	105	641.672	-0.0055	-2.862	1	sp|P02768|ALBU_HUMAN	Serum albumin OS=Homo sapiens GN=ALB PE=1 SV=2	69321	8820	1	1	0	641.67	1921.99	3	1921.99	-0.0056	89	105	1	39.87	18	37	0.029	K	SLHTLFGDKLCTVATLR	E		0.00000000002000000.0	14	150818_TTSH_Patient_Plasma_40_Spectrum012829_scans__14265_RTINSECONDS=2463
ALB	Trioxidation (C)	SLHTLFGDKLCTVATLR	K.SLHTLFGDKLC#TVATLR.E	K.SLHTLFGDKLC2TVATLR.E	3	39.7	0.028	89	105	641.672	0.0009	0.468	1	sp|P02768|ALBU_HUMAN	Serum albumin OS=Homo sapiens GN=ALB PE=1 SV=2	69321	9303	1	1	0	641.672	1921.99	3	1921.99	0.0008	89	105	1	39.7		37	0.028	K	SLHTLFGDKLCTVATLR	E		0.00000000002000000.0	15	150818_TTSH_Patient_Plasma_91_Spectrum013187_scans__14729_RTINSECONDS=2555
ALB	Trioxidation (C)	SLHTLFGDKLCTVATLR	K.SLHTLFGDKLC#TVATLR.E	K.SLHTLFGDKLC2TVATLR.E	3	39.64	0.031	89	105	641.672	-0.0059	-3.07	1	sp|P02768|ALBU_HUMAN	Serum albumin OS=Homo sapiens GN=ALB PE=1 SV=2	69321	9100	1	1	0	641.67	1921.99	3	1921.99	-0.0059	89	105	1	39.64		37	0.031	K	SLHTLFGDKLCTVATLR	E		0.00000000002000000.0	15	150825_TTSH_Patient_Plasma_13_Spectrum011640_scans__13443_RTINSECONDS=2429
ALB	Trioxidation (C)	SLHTLFGDKLCTVATLR	K.SLHTLFGDKLC#TVATLR.E	K.SLHTLFGDKLC2TVATLR.E	4	39.49	0.029	89	105	481.506	0.0021	1.093	1	sp|P02768|ALBU_HUMAN	Serum albumin OS=Homo sapiens GN=ALB PE=1 SV=2	69321	9547	1	1	0	481.506	1922	4	1921.99	0.002	89	105	1	39.49	18	37	0.029	K	SLHTLFGDKLCTVATLR	E		0.00000000002000000.0	13	150825_TTSH_Patient_Plasma_43_Spectrum007864_scans__9545_RTINSECONDS=1829
ALB	Trioxidation (C)	SLHTLFGDKLCTVATLR	K.SLHTLFGDKLC#TVATLR.E	K.SLHTLFGDKLC2TVATLR.E	3	39.45	0.03	89	105	641.672	-0.002	-1.041	1	sp|P02768|ALBU_HUMAN	Serum albumin OS=Homo sapiens GN=ALB PE=1 SV=2	69321	9019	1	1	0	641.671	1921.99	3	1921.99	-0.0021	89	105	1	39.45		37	0.03	K	SLHTLFGDKLCTVATLR	E		0.00000000002000000.0	15	150818_TTSH_Patient_Plasma_90_Spectrum030463_scans__14655_RTINSECONDS=2558
ALB	Trioxidation (C)	SLHTLFGDKLCTVATLR	K.SLHTLFGDKLC#TVATLR.E	K.SLHTLFGDKLC2TVATLR.E	3	39.26	0.031	89	105	641.672	0.0009	0.468	1	sp|P02768|ALBU_HUMAN	Serum albumin OS=Homo sapiens GN=ALB PE=1 SV=2	69321	9303	1	1	0	641.672	1921.99	3	1921.99	0.0008	89	105	1	39.26		37	0.031	K	SLHTLFGDKLCTVATLR	E		0.00000000002000000.0	12	150818_TTSH_Patient_Plasma_91_Spectrum030697_scans__14729_RTINSECONDS=2555
ALB	Trioxidation (C)	SLHTLFGDKLCTVATLR	K.SLHTLFGDKLC#TVATLR.E	K.SLHTLFGDKLC2TVATLR.E	3	38.83	0.034	89	105	641.672	0.0001	0.052	1	sp|P02768|ALBU_HUMAN	Serum albumin OS=Homo sapiens GN=ALB PE=1 SV=2	69321	7323	1	1	0	641.672	1921.99	3	1921.99	0.0001	89	105	1	38.83	24	37	0.034	K	SLHTLFGDKLCTVATLR	E		0.00000000002000000.0	5	150808_TTSH_Patient_Plasma_33_Spectrum022933_scans__12838_RTINSECONDS=2761
ALB	Trioxidation (C)	SLHTLFGDKLCTVATLR	K.SLHTLFGDKLC#TVATLR.E	K.SLHTLFGDKLC2TVATLR.E	4	38.77	0.034	89	105	481.506	0.0012	0.624	1	sp|P02768|ALBU_HUMAN	Serum albumin OS=Homo sapiens GN=ALB PE=1 SV=2	69321	9107	1	1	0	481.506	1921.99	4	1921.99	0.0012	89	105	1	38.77		37	0.034	K	SLHTLFGDKLCTVATLR	E		0.00000000002000000.0	15	150825_TTSH_Patient_Plasma_44_Spectrum022356_scans__9000_RTINSECONDS=1829
ALB	Trioxidation (C)	SLHTLFGDKLCTVATLR	K.SLHTLFGDKLC#TVATLR.E	K.SLHTLFGDKLC2TVATLR.E	3	38.63	0.035	89	105	641.672	0.0009	0.468	1	sp|P02768|ALBU_HUMAN	Serum albumin OS=Homo sapiens GN=ALB PE=1 SV=2	69321	10688	1	1	0	641.672	1921.99	3	1921.99	0.0008	89	105	1	38.63	15	37	0.035	K	SLHTLFGDKLCTVATLR	E		0.00000000002000000.0	11	150818_TTSH_Patient_Plasma_14_Spectrum031350_scans__14859_RTINSECONDS=2595
ALB	Trioxidation (C)	SLHTLFGDKLCTVATLR	K.SLHTLFGDKLC#TVATLR.E	K.SLHTLFGDKLC2TVATLR.E	3	38.45	0.038	89	105	641.672	-0.0017	-0.884	1	sp|P02768|ALBU_HUMAN	Serum albumin OS=Homo sapiens GN=ALB PE=1 SV=2	69321	9527	1	1	0	641.671	1921.99	3	1921.99	-0.0017	89	105	1	38.45		37	0.038	K	SLHTLFGDKLCTVATLR	E		0.00000000002000000.0	14	150818_TTSH_Patient_Plasma_94_Spectrum029059_scans__13600_RTINSECONDS=2449
ALB	Trioxidation (C)	SLHTLFGDKLCTVATLR	K.SLHTLFGDKLC#TVATLR.E	K.SLHTLFGDKLC2TVATLR.E	3	38.43	0.038	89	105	641.672	-0.0011	-0.572	1	sp|P02768|ALBU_HUMAN	Serum albumin OS=Homo sapiens GN=ALB PE=1 SV=2	69321	11047	1	1	0	641.671	1921.99	3	1921.99	-0.0012	89	105	1	38.43	28	37	0.038	K	SLHTLFGDKLCTVATLR	E		0.00000000002000000.0	9	150808_TTSH_Patient_Plasma_50_Spectrum028637_scans__15087_RTINSECONDS=2788
ALB	Trioxidation (C)	SLHTLFGDKLCTVATLR	K.SLHTLFGDKLC#TVATLR.E	K.SLHTLFGDKLC2TVATLR.E	3	38.3	0.038	89	105	641.672	0.0013	0.676	1	sp|P02768|ALBU_HUMAN	Serum albumin OS=Homo sapiens GN=ALB PE=1 SV=2	69321	9095	1	1	0	641.672	1921.99	3	1921.99	0.0012	89	105	1	38.3	16	37	0.038	K	SLHTLFGDKLCTVATLR	E		0.00000000002000000.0	14	150801_TTSH_Patient_Plasma_48_Spectrum012191_scans__13648_RTINSECONDS=2387
ALB	Trioxidation (C)	SLHTLFGDKLCTVATLR	K.SLHTLFGDKLC#TVATLR.E	K.SLHTLFGDKLC2TVATLR.E	3	38.22	0.04	89	105	641.672	-0.0011	-0.572	1	sp|P02768|ALBU_HUMAN	Serum albumin OS=Homo sapiens GN=ALB PE=1 SV=2	69321	10106	1	1	0	641.671	1921.99	3	1921.99	-0.0012	89	105	1	38.22	21	37	0.04	K	SLHTLFGDKLCTVATLR	E		0.00000000002000000.0	5	150801_TTSH_Patient_Plasma_32_Spectrum011539_scans__13141_RTINSECONDS=2371
ALB	Trioxidation (C)	SLHTLFGDKLCTVATLR	K.SLHTLFGDKLC#TVATLR.E	K.SLHTLFGDKLC2TVATLR.E	3	37.75	0.044	89	105	641.672	0.0001	0.052	1	sp|P02768|ALBU_HUMAN	Serum albumin OS=Homo sapiens GN=ALB PE=1 SV=2	69321	7323	1	1	0	641.672	1921.99	3	1921.99	0.0001	89	105	1	37.75	26	37	0.044	K	SLHTLFGDKLCTVATLR	E		0.00000000002000000.0	5	150808_TTSH_Patient_Plasma_33_Spectrum009861_scans__12838_RTINSECONDS=2761
ALB	Trioxidation (C)	SLHTLFGDKLCTVATLR	K.SLHTLFGDKLC#TVATLR.E	K.SLHTLFGDKLC2TVATLR.E	3	37.64	0.046	89	105	641.672	-0.0024	-1.249	2	sp|P02768|ALBU_HUMAN	Serum albumin OS=Homo sapiens GN=ALB PE=1 SV=2	69321	11581	1	1	1	641.671	1921.99	3	1921.99	-0.0025	89	105	1	37.64		37	0.046	K	SLHTLFGDKLCTVATLR	E		0.00000000002000000.0	13	150825_TTSH_Patient_Plasma_01_Spectrum029073_scans__14931_RTINSECONDS=2765
ALB	Trioxidation (C)	SLHTLFGDKLCTVATLR	K.SLHTLFGDKLC#TVATLR.E	K.SLHTLFGDKLC2TVATLR.E	3	37.63	0.046	89	105	641.672	-0.002	-1.041	1	sp|P02768|ALBU_HUMAN	Serum albumin OS=Homo sapiens GN=ALB PE=1 SV=2	69321	9019	1	1	0	641.671	1921.99	3	1921.99	-0.0021	89	105	1	37.63		37	0.046	K	SLHTLFGDKLCTVATLR	E		0.00000000002000000.0	15	150818_TTSH_Patient_Plasma_90_Spectrum013089_scans__14655_RTINSECONDS=2558
ALB	Trioxidation (C)	SLHTLFGDKLCTVATLR	K.SLHTLFGDKLC#TVATLR.E	K.SLHTLFGDKLC2TVATLR.E	3	37.35	0.048	89	105	641.672	0.0001	0.052	1	sp|P02768|ALBU_HUMAN	Serum albumin OS=Homo sapiens GN=ALB PE=1 SV=2	69321	11913	1	1	1	641.672	1921.99	3	1921.99	0.0001	89	105	1	37.35	18	37	0.048	K	SLHTLFGDKLCTVATLR	E		0.00000000002000000.0	10	150808_TTSH_Patient_Plasma_22_Spectrum027941_scans__14609_RTINSECONDS=2730
ALB	Trioxidation (C)	SLHTLFGDKLCTVATLR	K.SLHTLFGDKLC#TVATLR.E	K.SLHTLFGDKLC2TVATLR.E	3	36.91	0.027	89	105	641.672	0.0005	0.26	1	tr|A0A0C4DGB6|A0A0C4DGB6_HUMAN	Serum albumin OS=Homo sapiens GN=ALB PE=1 SV=1	69181	9545	1	1	1	641.672	1921.99	3	1921.99	0.0005	89	105	1	36.91	16	34	0.027	K	SLHTLFGDKLCTVATLR	E		0.00000000002000000.0	14	150825_TTSH_Patient_Plasma_43_Spectrum010455_scans__12403_RTINSECONDS=2313
ALB	Trioxidation (C)	SLHTLFGDKLCTVATLR	K.SLHTLFGDKLC#TVATLR.E	K.SLHTLFGDKLC2TVATLR.E	3	36.88	0.05	89	105	641.672	0.0038	1.977	1	sp|P02768|ALBU_HUMAN	Serum albumin OS=Homo sapiens GN=ALB PE=1 SV=2	69321	10151	1	1	0	641.673	1922	3	1921.99	0.0038	89	105	1	36.88		36	0.05	K	SLHTLFGDKLCTVATLR	E		0.00000000002000000.0	15	150818_TTSH_Patient_Plasma_89_Spectrum032030_scans__16244_RTINSECONDS=2844
ALB	Trioxidation (C)	SLHTLFGDKLCTVATLR	K.SLHTLFGDKLC#TVATLR.E	K.SLHTLFGDKLC2TVATLR.E	3	36.71	0.028	89	105	641.672	-0.003	-1.561	1	sp|P02768|ALBU_HUMAN	Serum albumin OS=Homo sapiens GN=ALB PE=1 SV=2	69321	10001	1	1	0	641.671	1921.99	3	1921.99	-0.003	89	105	1	36.71		34	0.028	K	SLHTLFGDKLCTVATLR	E		0.00000000002000000.0	13	150825_TTSH_Patient_Plasma_09_Spectrum029888_scans__15150_RTINSECONDS=2712
ALB	Trioxidation (C)	SLHTLFGDKLCTVATLR	K.SLHTLFGDKLC#TVATLR.E	K.SLHTLFGDKLC2TVATLR.E	3	36.63	0.027	89	105	641.672	-0.0024	-1.249	2	sp|P02768|ALBU_HUMAN	Serum albumin OS=Homo sapiens GN=ALB PE=1 SV=2	69321	11581	1	1	1	641.671	1921.99	3	1921.99	-0.0025	89	105	1	36.63		33	0.027	K	SLHTLFGDKLCTVATLR	E		0.00000000002000000.0	14	150825_TTSH_Patient_Plasma_01_Spectrum012803_scans__14931_RTINSECONDS=2765
ALB	Trioxidation (C)	SLHTLFGDKLCTVATLR	K.SLHTLFGDKLC#TVATLR.E	K.SLHTLFGDKLC2TVATLR.E	3	36.53	0.028	89	105	641.672	-0.002	-1.041	1	sp|P02768|ALBU_HUMAN	Serum albumin OS=Homo sapiens GN=ALB PE=1 SV=2	69321	11103	1	1	0	641.671	1921.99	3	1921.99	-0.0021	89	105	1	36.53	15	34	0.028	K	SLHTLFGDKLCTVATLR	E		0.00000000002000000.0	13	150808_TTSH_Patient_Plasma_20_Spectrum012620_scans__14762_RTINSECONDS=2733
ALB	Trioxidation (C)	SLHTLFGDKLCTVATLR	K.SLHTLFGDKLC#TVATLR.E	K.SLHTLFGDKLC2TVATLR.E	3	36.44	0.029	89	105	641.672	0.0007	0.364	1	tr|A0A0C4DGB6|A0A0C4DGB6_HUMAN	Serum albumin OS=Homo sapiens GN=ALB PE=1 SV=1	69181	9546	1	1	1	641.672	1921.99	3	1921.99	0.0007	89	105	1	36.44	16	34	0.029	K	SLHTLFGDKLCTVATLR	E		0.00000000002000000.0	13	150825_TTSH_Patient_Plasma_43_Spectrum027042_scans__12798_RTINSECONDS=2380
ALB	Trioxidation (C)	SLHTLFGDKLCTVATLR	K.SLHTLFGDKLC#TVATLR.E	K.SLHTLFGDKLC2TVATLR.E	3	36.41	0.03	89	105	641.672	-0.0011	-0.572	1	sp|P02768|ALBU_HUMAN	Serum albumin OS=Homo sapiens GN=ALB PE=1 SV=2	69321	11047	1	1	0	641.671	1921.99	3	1921.99	-0.0012	89	105	1	36.41	28	34	0.03	K	SLHTLFGDKLCTVATLR	E		0.00000000002000000.0	9	150808_TTSH_Patient_Plasma_50_Spectrum013011_scans__15087_RTINSECONDS=2788
ALB	Trioxidation (C)	SLHTLFGDKLCTVATLR	K.SLHTLFGDKLC#TVATLR.E	K.SLHTLFGDKLC2TVATLR.E	3	36.16	0.032	89	105	641.672	-0.003	-1.561	1	sp|P02768|ALBU_HUMAN	Serum albumin OS=Homo sapiens GN=ALB PE=1 SV=2	69321	9862	1	1	0	641.671	1921.99	3	1921.99	-0.003	89	105	1	36.16		34	0.032	K	SLHTLFGDKLCTVATLR	E		0.00000000002000000.0	13	150825_TTSH_Patient_Plasma_08_Spectrum029782_scans__15065_RTINSECONDS=2701
ALB	Trioxidation (C)	SLHTLFGDKLCTVATLR	K.SLHTLFGDKLC#TVATLR.E	K.SLHTLFGDKLC2TVATLR.E	3	35.66	0.034	89	105	641.672	-0.002	-1.041	1	sp|P02768|ALBU_HUMAN	Serum albumin OS=Homo sapiens GN=ALB PE=1 SV=2	69321	11103	1	1	0	641.671	1921.99	3	1921.99	-0.0021	89	105	1	35.66		34	0.034	K	SLHTLFGDKLCTVATLR	E		0.00000000002000000.0	13	150808_TTSH_Patient_Plasma_20_Spectrum028746_scans__14762_RTINSECONDS=2733
ALB	Trioxidation (C)	SLHTLFGDKLCTVATLR	K.SLHTLFGDKLC#TVATLR.E	K.SLHTLFGDKLC2TVATLR.E	3	35.61	0.04	89	105	641.672	-0.0079	-4.11	1	sp|P02768|ALBU_HUMAN	Serum albumin OS=Homo sapiens GN=ALB PE=1 SV=2	69321	7650	1	1	0	641.669	1921.99	3	1921.99	-0.0079	89	105	1	35.61		34	0.04	K	SLHTLFGDKLCTVATLR	E		0.00000000002000000.0	15	150825_TTSH_Patient_Plasma_70_Spectrum010858_scans__12511_RTINSECONDS=2272
ALB	Trioxidation (C)	SLHTLFGDKLCTVATLR	K.SLHTLFGDKLC#TVATLR.E	K.SLHTLFGDKLC2TVATLR.E	3	35.47	0.035	89	105	641.672	-0.0019	-0.989	1	sp|P02768|ALBU_HUMAN	Serum albumin OS=Homo sapiens GN=ALB PE=1 SV=2	69321	7998	1	1	0	641.671	1921.99	3	1921.99	-0.0019	89	105	1	35.47	16	33	0.035	K	SLHTLFGDKLCTVATLR	E		0.00000000002000000.0	10	150825_TTSH_Patient_Plasma_71_Spectrum011244_scans__12836_RTINSECONDS=2292
ALB	Trioxidation (C)	SLHTLFGDKLCTVATLR	K.SLHTLFGDKLC#TVATLR.E	K.SLHTLFGDKLC2TVATLR.E	3	35.46	0.036	89	105	641.672	0.0009	0.468	1	sp|P02768|ALBU_HUMAN	Serum albumin OS=Homo sapiens GN=ALB PE=1 SV=2	69321	8917	1	1	0	641.672	1921.99	3	1921.99	0.0008	89	105	1	35.46	18	34	0.036	K	SLHTLFGDKLCTVATLR	E		0.00000000002000000.0	9	150808_TTSH_Patient_Plasma_57_Spectrum012653_scans__14475_RTINSECONDS=2625
ALB	Trioxidation (C)	SLHTLFGDKLCTVATLR	K.SLHTLFGDKLC#TVATLR.E	K.SLHTLFGDKLC2TVATLR.E	3	35.43	0.037	89	105	641.672	-0.005	-2.601	1	tr|A0A0C4DGB6|A0A0C4DGB6_HUMAN	Serum albumin OS=Homo sapiens GN=ALB PE=1 SV=1	69181	9972	1	1	0	641.67	1921.99	3	1921.99	-0.005	89	105	1	35.43	17	34	0.037	K	SLHTLFGDKLCTVATLR	E		0.00000000002000000.0	12	150801_TTSH_Patient_Plasma_26_Spectrum011900_scans__13445_RTINSECONDS=2385
ALB	Trioxidation (C)	SLHTLFGDKLCTVATLR	K.SLHTLFGDKLC#TVATLR.E	K.SLHTLFGDKLC2TVATLR.E	3	35.28	0.039	89	105	641.672	-0.0013	-0.676	1	sp|P02768|ALBU_HUMAN	Serum albumin OS=Homo sapiens GN=ALB PE=1 SV=2	69321	9641	1	1	1	641.671	1921.99	3	1921.99	-0.0014	89	105	1	35.28	16	34	0.039	K	SLHTLFGDKLCTVATLR	E		0.00000000002000000.0	12	150801_TTSH_Patient_Plasma_88_Spectrum026276_scans__14556_RTINSECONDS=2962
ALB	Trioxidation (C)	SLHTLFGDKLCTVATLR	K.SLHTLFGDKLC#TVATLR.E	K.SLHTLFGDKLC2TVATLR.E	3	35.07	0.042	89	105	641.672	-0.0008	-0.416	1	sp|P02768|ALBU_HUMAN	Serum albumin OS=Homo sapiens GN=ALB PE=1 SV=2	69321	9608	1	1	0	641.671	1921.99	3	1921.99	-0.0008	89	105	1	35.07	15	34	0.042	K	SLHTLFGDKLCTVATLR	E		0.00000000002000000.0	13	150808_TTSH_Patient_Plasma_76_Spectrum028594_scans__14592_RTINSECONDS=2662
ALB	Trioxidation (C)	SLHTLFGDKLCTVATLR	K.SLHTLFGDKLC#TVATLR.E	K.SLHTLFGDKLC2TVATLR.E	2	35.05	0.042	89	105	962.004	-0.0046	-2.393	1	tr|A0A0C4DGB6|A0A0C4DGB6_HUMAN	Serum albumin OS=Homo sapiens GN=ALB PE=1 SV=1	69181	9541	1	1	1	962.001	1921.99	2	1921.99	-0.0046	89	105	1	35.05	15	34	0.042	K	SLHTLFGDKLCTVATLR	E		0.00000000002000000.0	10	150825_TTSH_Patient_Plasma_43_Spectrum024159_scans__9609_RTINSECONDS=1840
ALB	Trioxidation (C)	SLHTLFGDKLCTVATLR	K.SLHTLFGDKLC#TVATLR.E	K.SLHTLFGDKLC2TVATLR.E	4	34.93	0.042	89	105	481.506	0.0028	1.457	1	tr|A0A0C4DGB6|A0A0C4DGB6_HUMAN	Serum albumin OS=Homo sapiens GN=ALB PE=1 SV=1	69181	9188	1	1	0	481.506	1922	4	1921.99	0.0028	89	105	1	34.93		34	0.042	K	SLHTLFGDKLCTVATLR	E		0.00000000002000000.0	14	150825_TTSH_Patient_Plasma_42_Spectrum022943_scans__9113_RTINSECONDS=1817
ALB	Trioxidation (C)	SLHTLFGDKLCTVATLR	K.SLHTLFGDKLC#TVATLR.E	K.SLHTLFGDKLC2TVATLR.E	3	34.85	0.041	89	105	641.672	0.0022	1.145	1	sp|P02768|ALBU_HUMAN	Serum albumin OS=Homo sapiens GN=ALB PE=1 SV=2	69321	9127	1	1	0	641.672	1922	3	1921.99	0.0021	89	105	1	34.85	17	34	0.041	K	SLHTLFGDKLCTVATLR	E		0.00000000002000000.0	13	150801_TTSH_Patient_Plasma_49_Spectrum012135_scans__13612_RTINSECONDS=2391
ALB	Trioxidation (C)	SLHTLFGDKLCTVATLR	K.SLHTLFGDKLC#TVATLR.E	K.SLHTLFGDKLC2TVATLR.E	3	34.84	0.042	89	105	641.672	0.0018	0.937	1	sp|P02768|ALBU_HUMAN	Serum albumin OS=Homo sapiens GN=ALB PE=1 SV=2	69321	9927	1	1	1	641.672	1921.99	3	1921.99	0.0017	89	105	1	34.84		34	0.042	K	SLHTLFGDKLCTVATLR	E		0.00000000002000000.0	13	150825_TTSH_Patient_Plasma_03_Spectrum030163_scans__15644_RTINSECONDS=2848
ALB	Trioxidation (C)	SLHTLFGDKLCTVATLR	K.SLHTLFGDKLC#TVATLR.E	K.SLHTLFGDKLC2TVATLR.E	2	34.79	0.045	89	105	962.004	-0.0046	-2.393	1	tr|A0A0C4DGB6|A0A0C4DGB6_HUMAN	Serum albumin OS=Homo sapiens GN=ALB PE=1 SV=1	69181	9541	1	1	1	962.001	1921.99	2	1921.99	-0.0046	89	105	1	34.79	15	34	0.045	K	SLHTLFGDKLCTVATLR	E		0.00000000002000000.0	10	150825_TTSH_Patient_Plasma_43_Spectrum007922_scans__9609_RTINSECONDS=1840
ALB	Trioxidation (C)	LCTVATLR	K.LC#TVATLR.E	K.LC2TVATLR.E	2	48.63	0.0024	98	105	462.745	0.0003	0.325	1	sp|P02768|ALBU_HUMAN	Serum albumin OS=Homo sapiens GN=ALB PE=1 SV=2	69321	1151	1	1	0	462.745	923.475	2	923.475	0.0003	98	105	0	48.63	17	35	0.0024	K	LCTVATLR	E		0.02000000.0	7	150818_TTSH_Patient_Plasma_71_Spectrum006811_scans__7800_RTINSECONDS=1432
ALB	Trioxidation (C)	LCTVATLR	K.LC#TVATLR.E	K.LC2TVATLR.E	2	43.39	0.0081	98	105	462.745	0.0003	0.325	1	sp|P02768|ALBU_HUMAN	Serum albumin OS=Homo sapiens GN=ALB PE=1 SV=2	69321	1151	1	1	0	462.745	923.475	2	923.475	0.0003	98	105	0	43.39	17	35	0.0081	K	LCTVATLR	E		0.02000000.0	7	150818_TTSH_Patient_Plasma_71_Spectrum023660_scans__7800_RTINSECONDS=1432
ALB	Trioxidation (C)	LCTVATLR	K.LC#TVATLR.E	K.LC2TVATLR.E	2	42.5	0.0098	98	105	462.745	0.0022	2.382	1	sp|P02768|ALBU_HUMAN	Serum albumin OS=Homo sapiens GN=ALB PE=1 SV=2	69321	564	1	1	0	462.746	923.477	2	923.475	0.0022	98	105	0	42.5	22	35	0.0098	K	LCTVATLR	E		0.02000000.0	6	150801_TTSH_Patient_Plasma_39_Spectrum023363_scans__7546_RTINSECONDS=1377
ALB	Trioxidation (C)	LCTVATLR	K.LC#TVATLR.E	K.LC2TVATLR.E	2	41.87	0.012	98	105	462.745	-0.0009	-0.975	1	sp|P02768|ALBU_HUMAN	Serum albumin OS=Homo sapiens GN=ALB PE=1 SV=2	69321	472	1	1	0	462.744	923.474	2	923.475	-0.0009	98	105	0	41.87	21	35	0.012	K	LCTVATLR	E		0.02000000.0	6	150818_TTSH_Patient_Plasma_08_Spectrum027351_scans__10440_RTINSECONDS=1849
ALB	Trioxidation (C)	LCTVATLR	K.LC#TVATLR.E	K.LC2TVATLR.E	2	41.38	0.012	98	105	462.745	0.0001	0.108	1	sp|P02768|ALBU_HUMAN	Serum albumin OS=Homo sapiens GN=ALB PE=1 SV=2	69321	332	1	1	0	462.745	923.475	2	923.475	0.0001	98	105	0	41.38	23	35	0.012	K	LCTVATLR	E		0.02000000.0	6	150801_TTSH_Patient_Plasma_80_Spectrum020736_scans__8646_RTINSECONDS=1864
ALB	Trioxidation (C)	LCTVATLR	K.LC#TVATLR.E	K.LC2TVATLR.E	2	40.64	0.015	98	105	462.745	0.0019	2.057	1	sp|P02768|ALBU_HUMAN	Serum albumin OS=Homo sapiens GN=ALB PE=1 SV=2	69321	519	1	1	0	462.745	923.476	2	923.475	0.0019	98	105	0	40.64	21	35	0.015	K	LCTVATLR	E		0.02000000.0	6	150801_TTSH_Patient_Plasma_41_Spectrum023031_scans__7541_RTINSECONDS=1387
ALB	Trioxidation (C)	LCTVATLR	K.LC#TVATLR.E	K.LC2TVATLR.E	2	39.91	0.019	98	105	462.745	-0.0011	-1.191	1	sp|P02768|ALBU_HUMAN	Serum albumin OS=Homo sapiens GN=ALB PE=1 SV=2	69321	466	1	1	0	462.744	923.473	2	923.475	-0.0011	98	105	0	39.91	17	35	0.019	K	LCTVATLR	E		0.02000000.0	6	150818_TTSH_Patient_Plasma_09_Spectrum027318_scans__10468_RTINSECONDS=1857
ALB	Trioxidation (C)	LCTVATLR	K.LC#TVATLR.E	K.LC2TVATLR.E	2	39.41	0.02	98	105	462.745	-0.0003	-0.325	1	sp|P02768|ALBU_HUMAN	Serum albumin OS=Homo sapiens GN=ALB PE=1 SV=2	69321	351	1	1	0	462.744	923.474	2	923.475	-0.0003	98	105	0	39.41	21	35	0.02	K	LCTVATLR	E		0.02000000.0	6	150801_TTSH_Patient_Plasma_82_Spectrum021194_scans__8448_RTINSECONDS=1785
ALB	Trioxidation (C)	LCTVATLR	K.LC#TVATLR.E	K.LC2TVATLR.E	2	39.3	0.022	98	105	462.745	-0.0011	-1.191	1	sp|P02768|ALBU_HUMAN	Serum albumin OS=Homo sapiens GN=ALB PE=1 SV=2	69321	466	1	1	0	462.744	923.473	2	923.475	-0.0011	98	105	0	39.3	16	35	0.022	K	LCTVATLR	E		0.02000000.0	5	150818_TTSH_Patient_Plasma_09_Spectrum009324_scans__10468_RTINSECONDS=1857
ALB	Trioxidation (C)	LCTVATLR	K.LC#TVATLR.E	K.LC2TVATLR.E	2	38.93	0.023	98	105	462.745	-0.002	-2.166	1	sp|P02768|ALBU_HUMAN	Serum albumin OS=Homo sapiens GN=ALB PE=1 SV=2	69321	555	1	1	0	462.744	923.473	2	923.475	-0.002	98	105	0	38.93	18	35	0.023	K	LCTVATLR	E		0.02000000.0	6	150801_TTSH_Patient_Plasma_43_Spectrum023248_scans__7517_RTINSECONDS=1363
ALB	Trioxidation (C)	LCTVATLR	K.LC#TVATLR.E	K.LC2TVATLR.E	2	38.9	0.023	98	105	462.745	-0.0012	-1.299	1	sp|P02768|ALBU_HUMAN	Serum albumin OS=Homo sapiens GN=ALB PE=1 SV=2	69321	571	1	1	0	462.744	923.473	2	923.475	-0.0012	98	105	0	38.9	21	35	0.023	K	LCTVATLR	E		0.02000000.0	6	150801_TTSH_Patient_Plasma_44_Spectrum023283_scans__7529_RTINSECONDS=1360
ALB	Trioxidation (C)	LCTVATLR	K.LC#TVATLR.E	K.LC2TVATLR.E	2	38.74	0.023	98	105	462.745	0.0022	2.382	1	sp|P02768|ALBU_HUMAN	Serum albumin OS=Homo sapiens GN=ALB PE=1 SV=2	69321	564	1	1	0	462.746	923.477	2	923.475	0.0022	98	105	0	38.74	21	35	0.023	K	LCTVATLR	E		0.02000000.0	6	150801_TTSH_Patient_Plasma_39_Spectrum006512_scans__7546_RTINSECONDS=1377
ALB	Trioxidation (C)	LCTVATLR	K.LC#TVATLR.E	K.LC2TVATLR.E	2	38.47	0.026	98	105	462.745	-0.0009	-0.975	1	sp|P02768|ALBU_HUMAN	Serum albumin OS=Homo sapiens GN=ALB PE=1 SV=2	69321	472	1	1	0	462.744	923.474	2	923.475	-0.0009	98	105	0	38.47	20	35	0.026	K	LCTVATLR	E		0.02000000.0	6	150818_TTSH_Patient_Plasma_08_Spectrum009313_scans__10440_RTINSECONDS=1849
ALB	Trioxidation (C)	LCTVATLR	K.LC#TVATLR.E	K.LC2TVATLR.E	2	38.17	0.026	98	105	462.745	-0.0017	-1.841	1	sp|P02768|ALBU_HUMAN	Serum albumin OS=Homo sapiens GN=ALB PE=1 SV=2	69321	582	1	1	0	462.744	923.473	2	923.475	-0.0017	98	105	0	38.17	16	35	0.026	K	LCTVATLR	E		0.02000000.0	6	150801_TTSH_Patient_Plasma_70_Spectrum024365_scans__10062_RTINSECONDS=1907
ALB	Trioxidation (C)	LCTVATLR	K.LC#TVATLR.E	K.LC2TVATLR.E	2	37.2	0.033	98	105	462.745	0.0019	2.057	1	sp|P02768|ALBU_HUMAN	Serum albumin OS=Homo sapiens GN=ALB PE=1 SV=2	69321	519	1	1	0	462.745	923.476	2	923.475	0.0019	98	105	0	37.2	17	35	0.033	K	LCTVATLR	E		0.02000000.0	6	150801_TTSH_Patient_Plasma_41_Spectrum006469_scans__7541_RTINSECONDS=1387
ALB	Trioxidation (C)	LCTVATLR	K.LC#TVATLR.E	K.LC2TVATLR.E	2	37.14	0.034	98	105	462.745	-0.0005	-0.541	1	sp|P02768|ALBU_HUMAN	Serum albumin OS=Homo sapiens GN=ALB PE=1 SV=2	69321	351	1	1	0	462.744	923.474	2	923.475	-0.0005	98	105	0	37.14	27	35	0.034	K	LCTVATLR	E		0.02000000.0	6	150818_TTSH_Patient_Plasma_41_Spectrum026632_scans__9231_RTINSECONDS=1613
ALB	Trioxidation (C)	LCTVATLR	K.LC#TVATLR.E	K.LC2TVATLR.E	2	36.66	0.039	98	105	462.745	-0.002	-2.166	1	sp|P02768|ALBU_HUMAN	Serum albumin OS=Homo sapiens GN=ALB PE=1 SV=2	69321	555	1	1	0	462.744	923.473	2	923.475	-0.002	98	105	0	36.66		35	0.039	K	LCTVATLR	E		0.02000000.0	6	150801_TTSH_Patient_Plasma_43_Spectrum006528_scans__7517_RTINSECONDS=1363
ALB	Trioxidation (C)	LCTVATLR	K.LC#TVATLR.E	K.LC2TVATLR.E	2	36.64	0.038	98	105	462.745	-0.0012	-1.299	1	sp|P02768|ALBU_HUMAN	Serum albumin OS=Homo sapiens GN=ALB PE=1 SV=2	69321	571	1	1	0	462.744	923.473	2	923.475	-0.0012	98	105	0	36.64	16	35	0.038	K	LCTVATLR	E		0.02000000.0	6	150801_TTSH_Patient_Plasma_44_Spectrum006555_scans__7529_RTINSECONDS=1360
ALB	Trioxidation (C)	LCTVATLR	K.LC#TVATLR.E	K.LC2TVATLR.E	2	36.57	0.039	98	105	462.745	-0.0004	-0.433	1	sp|P02768|ALBU_HUMAN	Serum albumin OS=Homo sapiens GN=ALB PE=1 SV=2	69321	460	1	1	0	462.744	923.474	2	923.475	-0.0004	98	105	0	36.57	22	35	0.039	K	LCTVATLR	E		0.02000000.0	6	150818_TTSH_Patient_Plasma_07_Spectrum027282_scans__10450_RTINSECONDS=1852
ALB	Trioxidation (C)	LCTVATLR	K.LC#TVATLR.E	K.LC2TVATLR.E	2	36.19	0.044	98	105	462.745	-0.0011	-1.191	1	sp|P02768|ALBU_HUMAN	Serum albumin OS=Homo sapiens GN=ALB PE=1 SV=2	69321	554	1	1	0	462.744	923.473	2	923.475	-0.0011	98	105	0	36.19	20	35	0.044	K	LCTVATLR	E		0.02000000.0	6	150801_TTSH_Patient_Plasma_42_Spectrum023263_scans__7477_RTINSECONDS=1355
ALB	Trioxidation (C)	LCTVATLR	K.LC#TVATLR.E	K.LC2TVATLR.E	2	36.12	0.043	98	105	462.745	-0.0006	-0.65	1	sp|P02768|ALBU_HUMAN	Serum albumin OS=Homo sapiens GN=ALB PE=1 SV=2	69321	423	1	1	0	462.744	923.474	2	923.475	-0.0006	98	105	0	36.12	16	35	0.043	K	LCTVATLR	E		0.02000000.0	6	150818_TTSH_Patient_Plasma_37_Spectrum026301_scans__9107_RTINSECONDS=1598
ALB	Trioxidation (C)	LCTVATLR	K.LC#TVATLR.E	K.LC2TVATLR.E	2	35.75	0.048	98	105	462.745	-0.002	-2.166	1	sp|P02768|ALBU_HUMAN	Serum albumin OS=Homo sapiens GN=ALB PE=1 SV=2	69321	387	1	1	0	462.744	923.473	2	923.475	-0.002	98	105	0	35.75		35	0.048	K	LCTVATLR	E		0.02000000.0	6	150818_TTSH_Patient_Plasma_40_Spectrum026552_scans__9162_RTINSECONDS=1601
ALB	Trioxidation (C)	LCTVATLR	K.LC#TVATLR.E	K.LC2TVATLR.E	2	35.73	0.044	98	105	462.745	0.0004	0.433	1	sp|P02768|ALBU_HUMAN	Serum albumin OS=Homo sapiens GN=ALB PE=1 SV=2	69321	858	1	1	0	462.745	923.475	2	923.475	0.0004	98	105	0	35.73	17	35	0.044	K	LCTVATLR	E		0.02000000.0	6	150801_TTSH_Patient_Plasma_77_Spectrum025016_scans__10288_RTINSECONDS=1916
ALB	Trioxidation (C)	LCTVATLR	K.LC#TVATLR.E	K.LC2TVATLR.E	2	35.7	0.048	98	105	462.745	-0.0003	-0.325	1	sp|P02768|ALBU_HUMAN	Serum albumin OS=Homo sapiens GN=ALB PE=1 SV=2	69321	351	1	1	0	462.744	923.474	2	923.475	-0.0003	98	105	0	35.7	20	35	0.048	K	LCTVATLR	E		0.02000000.0	6	150801_TTSH_Patient_Plasma_82_Spectrum006541_scans__8448_RTINSECONDS=1785
ALB	Trioxidation (C)	LCTVATLR	K.LC#TVATLR.E	K.LC2TVATLR.E	2	35.56	0.05	98	105	462.745	0	0	1	sp|P02768|ALBU_HUMAN	Serum albumin OS=Homo sapiens GN=ALB PE=1 SV=2	69321	1068	1	1	0	462.745	923.475	2	923.475	0	98	105	0	35.56	16	35	0.05	K	LCTVATLR	E		0.02000000.0	6	150818_TTSH_Patient_Plasma_70_Spectrum006766_scans__7752_RTINSECONDS=1429
ALB	Trioxidation (C)	LCTVATLR	K.LC#TVATLR.E	K.LC2TVATLR.E	2	35.53	0.05	98	105	462.745	-0.002	-2.166	1	sp|P02768|ALBU_HUMAN	Serum albumin OS=Homo sapiens GN=ALB PE=1 SV=2	69321	387	1	1	0	462.744	923.473	2	923.475	-0.002	98	105	0	35.53		35	0.05	K	LCTVATLR	E		0.02000000.0	6	150818_TTSH_Patient_Plasma_40_Spectrum008215_scans__9162_RTINSECONDS=1601
ALB	Trioxidation (C)	LCTVATLR	K.LC#TVATLR.E	K.LC2TVATLR.E	2	35.49	0.049	98	105	462.745	0.0011	1.191	1	sp|P02768|ALBU_HUMAN	Serum albumin OS=Homo sapiens GN=ALB PE=1 SV=2	69321	551	1	1	0	462.745	923.476	2	923.475	0.0011	98	105	0	35.49	29	35	0.049	K	LCTVATLR	E		0.02000000.0	6	150801_TTSH_Patient_Plasma_40_Spectrum023365_scans__7627_RTINSECONDS=1387
ALB	Trioxidation (C)	LCTVATLR	K.LC#TVATLR.E	K.LC2TVATLR.E	2	35.47	0.05	98	105	462.745	-0.0001	-0.108	1	sp|P02768|ALBU_HUMAN	Serum albumin OS=Homo sapiens GN=ALB PE=1 SV=2	69321	352	1	1	0	462.745	923.475	2	923.475	-0.0001	98	105	0	35.47	21	35	0.05	K	LCTVATLR	E		0.02000000.0	6	150801_TTSH_Patient_Plasma_82_Spectrum021359_scans__8631_RTINSECONDS=1817
ALB	Trioxidation (C)	LCTVATLR	K.LC#TVATLR.E	K.LC2TVATLR.E	2	35.37	0.049	98	105	462.745	0.0009	0.975	1	tr|A0A0C4DGB6|A0A0C4DGB6_HUMAN	Serum albumin OS=Homo sapiens GN=ALB PE=1 SV=1	69181	581	1	1	0	462.745	923.476	2	923.475	0.0009	98	105	0	35.37	22	35	0.049	K	LCTVATLR	E		0.02000000.0	6	150808_TTSH_Patient_Plasma_02_Spectrum024913_scans__11180_RTINSECONDS=2171
ALB	Trioxidation (C)	LCTVATLR	K.LC#TVATLR.E	K.LC2TVATLR.E	2	34.97	0.031	98	105	462.745	-0.0013	-1.408	1	sp|P02768|ALBU_HUMAN	Serum albumin OS=Homo sapiens GN=ALB PE=1 SV=2	69321	408	1	1	0	462.744	923.473	2	923.475	-0.0013	98	105	0	34.97		32	0.031	K	LCTVATLR	E		0.02000000.0	6	150818_TTSH_Patient_Plasma_38_Spectrum026275_scans__9090_RTINSECONDS=1595
ALB	Trioxidation (C)	LCTVATLR	K.LC#TVATLR.E	K.LC2TVATLR.E	2	34.39	0.039	98	105	462.745	0.0005	0.541	1	sp|P02768|ALBU_HUMAN	Serum albumin OS=Homo sapiens GN=ALB PE=1 SV=2	69321	776	1	1	1	462.745	923.475	2	923.475	0.0005	98	105	0	34.39		33	0.039	K	LCTVATLR	E		0.02000000.0	6	150801_TTSH_Patient_Plasma_89_Spectrum025794_scans__12486_RTINSECONDS=2447
ALB	Trioxidation (C)	LCTVATLR	K.LC#TVATLR.E	K.LC2TVATLR.E	2	34.01	0.036	98	105	462.745	0	0	1	sp|P02768|ALBU_HUMAN	Serum albumin OS=Homo sapiens GN=ALB PE=1 SV=2	69321	754	1	1	0	462.745	923.475	2	923.475	0	98	105	0	34.01		32	0.036	K	LCTVATLR	E		0.02000000.0	6	150801_TTSH_Patient_Plasma_83_Spectrum027549_scans__13290_RTINSECONDS=2504
ALB	Trioxidation (C)	LCTVATLR	K.LC#TVATLR.E	K.LC2TVATLR.E	2	33.57	0.04	98	105	462.745	0	0	1	sp|P02768|ALBU_HUMAN	Serum albumin OS=Homo sapiens GN=ALB PE=1 SV=2	69321	1068	1	1	0	462.745	923.475	2	923.475	0	98	105	0	33.57		32	0.04	K	LCTVATLR	E		0.02000000.0	6	150818_TTSH_Patient_Plasma_70_Spectrum023601_scans__7752_RTINSECONDS=1429
ALB	Trioxidation (C)	LCTVATLR	K.LC#TVATLR.E	K.LC2TVATLR.E	2	33.41	0.043	98	105	462.745	-0.0005	-0.541	1	sp|P02768|ALBU_HUMAN	Serum albumin OS=Homo sapiens GN=ALB PE=1 SV=2	69321	351	1	1	0	462.744	923.474	2	923.475	-0.0005	98	105	0	33.41		32	0.043	K	LCTVATLR	E		0.02000000.0	6	150818_TTSH_Patient_Plasma_41_Spectrum008280_scans__9231_RTINSECONDS=1613
ALB	Trioxidation (C)	LCTVATLR	K.LC#TVATLR.E	K.LC2TVATLR.E	2	32.71	0.05	98	105	462.745	0.0013	1.408	1	sp|P02768|ALBU_HUMAN	Serum albumin OS=Homo sapiens GN=ALB PE=1 SV=2	69321	668	1	1	1	462.745	923.476	2	923.475	0.0013	98	105	0	32.71	15	32	0.05	K	LCTVATLR	E		0.02000000.0	5	150808_TTSH_Patient_Plasma_18_Spectrum024355_scans__10460_RTINSECONDS=1998
ALB	Trioxidation (C)	QEPERNECFLQHKDDNPNLPR	K.QEPERNEC#FLQHKDDNPNLPR.L	K.QEPERNEC2FLQHKDDNPNLPR.L	3	104.96	2.1e-08	118	138	876.402	-0.0031	-1.18	1	sp|P02768|ALBU_HUMAN	Serum albumin OS=Homo sapiens GN=ALB PE=1 SV=2	69321	13218	1	1	0	876.401	2626.18	3	2626.18	-0.0031	118	138	2	104.96		41	2.1e-08	K	QEPERNECFLQHKDDNPNLPR	L		0.000000020000000000000.0	12	150808_TTSH_Patient_Plasma_74_Spectrum023404_scans__8275_RTINSECONDS=1538
ALB	Trioxidation (C)	QEPERNECFLQHKDDNPNLPR	K.QEPERNEC#FLQHKDDNPNLPR.L	K.QEPERNEC2FLQHKDDNPNLPR.L	3	97.76	1.1e-07	118	138	876.402	0.0031	1.18	1	sp|P02768|ALBU_HUMAN	Serum albumin OS=Homo sapiens GN=ALB PE=1 SV=2	69321	13255	1	1	0	876.403	2626.19	3	2626.18	0.0031	118	138	2	97.76		41	1.1e-07	K	QEPERNECFLQHKDDNPNLPR	L		0.000000020000000000000.0	11	150808_TTSH_Patient_Plasma_44_Spectrum023500_scans__8775_RTINSECONDS=1680
ALB	Trioxidation (C)	QEPERNECFLQHKDDNPNLPR	K.QEPERNEC#FLQHKDDNPNLPR.L	K.QEPERNEC2FLQHKDDNPNLPR.L	4	90.85	5.3e-07	118	138	657.554	0.0001	0.038	1	sp|P02768|ALBU_HUMAN	Serum albumin OS=Homo sapiens GN=ALB PE=1 SV=2	69321	13642	1	1	0	657.553	2626.18	4	2626.18	0.0001	118	138	2	90.85		41	5.3e-07	K	QEPERNECFLQHKDDNPNLPR	L		0.000000020000000000000.0	14	150801_TTSH_Patient_Plasma_42_Spectrum022338_scans__6410_RTINSECONDS=1171
ALB	Trioxidation (C)	QEPERNECFLQHKDDNPNLPR	K.QEPERNEC#FLQHKDDNPNLPR.L	K.QEPERNEC2FLQHKDDNPNLPR.L	4	88.72	8.5e-07	118	138	657.554	-0.0046	-1.752	1	sp|P02768|ALBU_HUMAN	Serum albumin OS=Homo sapiens GN=ALB PE=1 SV=2	69321	12906	1	1	0	657.552	2626.18	4	2626.18	-0.0046	118	138	2	88.72		41	8.5e-07	K	QEPERNECFLQHKDDNPNLPR	L		0.000000020000000000000.0	14	150808_TTSH_Patient_Plasma_75_Spectrum023039_scans__8080_RTINSECONDS=1512
ALB	Trioxidation (C)	QEPERNECFLQHKDDNPNLPR	K.QEPERNEC#FLQHKDDNPNLPR.L	K.QEPERNEC2FLQHKDDNPNLPR.L	4	86.96	1.3e-06	118	138	657.554	0.0001	0.038	1	sp|P02768|ALBU_HUMAN	Serum albumin OS=Homo sapiens GN=ALB PE=1 SV=2	69321	12660	1	1	0	657.553	2626.18	4	2626.18	0.0001	118	138	2	86.96		41	1.3e-06	K	QEPERNECFLQHKDDNPNLPR	L		0.000000020000000000000.0	13	150825_TTSH_Patient_Plasma_03_Spectrum025986_scans__11011_RTINSECONDS=2056
ALB	Trioxidation (C)	QEPERNECFLQHKDDNPNLPR	K.QEPERNEC#FLQHKDDNPNLPR.L	K.QEPERNEC2FLQHKDDNPNLPR.L	4	84.53	2.3e-06	118	138	657.554	0.002	0.762	1	sp|P02768|ALBU_HUMAN	Serum albumin OS=Homo sapiens GN=ALB PE=1 SV=2	69321	13701	1	1	0	657.553	2626.18	4	2626.18	0.002	118	138	2	84.53		41	2.3e-06	K	QEPERNECFLQHKDDNPNLPR	L		0.000000020000000000000.0	12	150801_TTSH_Patient_Plasma_44_Spectrum022360_scans__6474_RTINSECONDS=1179
ALB	Trioxidation (C)	QEPERNECFLQHKDDNPNLPR	K.QEPERNEC#FLQHKDDNPNLPR.L	K.QEPERNEC2FLQHKDDNPNLPR.L	3	79.4	7.3e-06	118	138	876.402	-0.0011	-0.419	1	sp|P02768|ALBU_HUMAN	Serum albumin OS=Homo sapiens GN=ALB PE=1 SV=2	69321	13330	1	1	0	876.401	2626.18	3	2626.18	-0.0011	118	138	2	79.4		41	7.3e-06	K	QEPERNECFLQHKDDNPNLPR	L		0.000000020000000000000.0	11	150818_TTSH_Patient_Plasma_95_Spectrum023899_scans__7408_RTINSECONDS=1363
ALB	Trioxidation (C)	QEPERNECFLQHKDDNPNLPR	K.QEPERNEC#FLQHKDDNPNLPR.L	K.QEPERNEC2FLQHKDDNPNLPR.L	4	79.34	7.4e-06	118	138	657.554	-0.0073	-2.78	1	sp|P02768|ALBU_HUMAN	Serum albumin OS=Homo sapiens GN=ALB PE=1 SV=2	69321	12058	1	1	0	657.551	2626.18	4	2626.18	-0.0072	118	138	2	79.34		41	7.4e-06	K	QEPERNECFLQHKDDNPNLPR	L		0.000000020000000000000.0	11	150818_TTSH_Patient_Plasma_90_Spectrum024732_scans__7943_RTINSECONDS=1426
ALB	Trioxidation (C)	QEPERNECFLQHKDDNPNLPR	K.QEPERNEC#FLQHKDDNPNLPR.L	K.QEPERNEC2FLQHKDDNPNLPR.L	4	77.81	1.1e-05	118	138	657.554	-0.0043	-1.637	1	sp|P02768|ALBU_HUMAN	Serum albumin OS=Homo sapiens GN=ALB PE=1 SV=2	69321	13215	1	1	0	657.552	2626.18	4	2626.18	-0.0043	118	138	2	77.81		41	1.1e-05	K	QEPERNECFLQHKDDNPNLPR	L		0.000000020000000000000.0	13	150808_TTSH_Patient_Plasma_74_Spectrum023378_scans__8242_RTINSECONDS=1532
ALB	Trioxidation (C)	QEPERNECFLQHKDDNPNLPR	K.QEPERNEC#FLQHKDDNPNLPR.L	K.QEPERNEC2FLQHKDDNPNLPR.L	4	74.03	2.6e-05	118	138	657.554	0.0025	0.952	1	sp|P02768|ALBU_HUMAN	Serum albumin OS=Homo sapiens GN=ALB PE=1 SV=2	69321	13236	1	1	0	657.554	2626.19	4	2626.18	0.0025	118	138	2	74.03		41	2.6e-05	K	QEPERNECFLQHKDDNPNLPR	L		0.000000020000000000000.0	10	150825_TTSH_Patient_Plasma_06_Spectrum025945_scans__9488_RTINSECONDS=1708
ALB	Trioxidation (C)	QEPERNECFLQHKDDNPNLPR	K.QEPERNEC#FLQHKDDNPNLPR.L	K.QEPERNEC2FLQHKDDNPNLPR.L	4	73.09	3.2e-05	118	138	657.554	-0.0026	-0.99	1	sp|P02768|ALBU_HUMAN	Serum albumin OS=Homo sapiens GN=ALB PE=1 SV=2	69321	13219	1	1	0	657.552	2626.18	4	2626.18	-0.0026	118	138	2	73.09		41	3.2e-05	K	QEPERNECFLQHKDDNPNLPR	L		0.000000020000000000000.0	13	150808_TTSH_Patient_Plasma_74_Spectrum023520_scans__8420_RTINSECONDS=1563
ALB	Trioxidation (C)	QEPERNECFLQHKDDNPNLPR	K.QEPERNEC#FLQHKDDNPNLPR.L	K.QEPERNEC2FLQHKDDNPNLPR.L	3	72.5	3.6e-05	118	138	876.402	0.0042	1.599	1	sp|P02768|ALBU_HUMAN	Serum albumin OS=Homo sapiens GN=ALB PE=1 SV=2	69321	13179	1	1	0	876.403	2626.19	3	2626.18	0.0042	118	138	2	72.5		41	3.6e-05	K	QEPERNECFLQHKDDNPNLPR	L		0.000000020000000000000.0	10	150818_TTSH_Patient_Plasma_94_Spectrum023585_scans__7311_RTINSECONDS=1365
ALB	Trioxidation (C)	QEPERNECFLQHKDDNPNLPR	K.QEPERNEC#FLQHKDDNPNLPR.L	K.QEPERNEC2FLQHKDDNPNLPR.L	4	72.34	3.7e-05	118	138	657.554	-0.0019	-0.723	1	sp|P02768|ALBU_HUMAN	Serum albumin OS=Homo sapiens GN=ALB PE=1 SV=2	69321	13509	1	1	0	657.553	2626.18	4	2626.18	-0.0019	118	138	2	72.34		41	3.7e-05	K	QEPERNECFLQHKDDNPNLPR	L		0.000000020000000000000.0	12	150801_TTSH_Patient_Plasma_41_Spectrum022025_scans__6397_RTINSECONDS=1188
ALB	Trioxidation (C)	QEPERNECFLQHKDDNPNLPR	K.QEPERNEC#FLQHKDDNPNLPR.L	K.QEPERNEC2FLQHKDDNPNLPR.L	4	71.17	4.8e-05	118	138	657.554	-0.0085	-3.237	1	sp|P02768|ALBU_HUMAN	Serum albumin OS=Homo sapiens GN=ALB PE=1 SV=2	69321	13252	1	1	0	657.551	2626.17	4	2626.18	-0.0085	118	138	2	71.17		41	4.8e-05	K	QEPERNECFLQHKDDNPNLPR	L		0.000000020000000000000.0	13	150808_TTSH_Patient_Plasma_44_Spectrum023399_scans__8656_RTINSECONDS=1658
ALB	Trioxidation (C)	QEPERNECFLQHKDDNPNLPR	K.QEPERNEC#FLQHKDDNPNLPR.L	K.QEPERNEC2FLQHKDDNPNLPR.L	4	69.87	6.6e-05	118	138	657.554	-0.0012	-0.457	1	sp|P02768|ALBU_HUMAN	Serum albumin OS=Homo sapiens GN=ALB PE=1 SV=2	69321	13235	1	1	0	657.553	2626.18	4	2626.18	-0.0012	118	138	2	69.87		41	6.6e-05	K	QEPERNECFLQHKDDNPNLPR	L		0.000000020000000000000.0	13	150825_TTSH_Patient_Plasma_06_Spectrum026116_scans__9676_RTINSECONDS=1739
ALB	Trioxidation (C)	QEPERNECFLQHKDDNPNLPR	K.QEPERNEC#FLQHKDDNPNLPR.L	K.QEPERNEC2FLQHKDDNPNLPR.L	4	69.61	7e-05	118	138	657.554	-0.0009	-0.343	1	sp|P02768|ALBU_HUMAN	Serum albumin OS=Homo sapiens GN=ALB PE=1 SV=2	69321	13254	1	1	0	657.553	2626.18	4	2626.18	-0.0009	118	138	2	69.61		41	7e-05	K	QEPERNECFLQHKDDNPNLPR	L		0.000000020000000000000.0	13	150808_TTSH_Patient_Plasma_44_Spectrum023541_scans__8828_RTINSECONDS=1689
ALB	Trioxidation (C)	QEPERNECFLQHKDDNPNLPR	K.QEPERNEC#FLQHKDDNPNLPR.L	K.QEPERNEC2FLQHKDDNPNLPR.L	4	68.89	8.3e-05	118	138	657.554	-0.0019	-0.723	1	sp|P02768|ALBU_HUMAN	Serum albumin OS=Homo sapiens GN=ALB PE=1 SV=2	69321	13508	1	1	0	657.553	2626.18	4	2626.18	-0.0019	118	138	2	68.89		41	8.3e-05	K	QEPERNECFLQHKDDNPNLPR	L		0.000000020000000000000.0	12	150801_TTSH_Patient_Plasma_41_Spectrum021866_scans__6216_RTINSECONDS=1157
ALB	Trioxidation (C)	QEPERNECFLQHKDDNPNLPR	K.QEPERNEC#FLQHKDDNPNLPR.L	K.QEPERNEC2FLQHKDDNPNLPR.L	4	68.37	9.4e-05	118	138	657.554	0.0005	0.19	1	sp|P02768|ALBU_HUMAN	Serum albumin OS=Homo sapiens GN=ALB PE=1 SV=2	69321	13642	1	1	0	657.553	2626.18	4	2626.18	0.0006	118	138	2	68.37		41	9.4e-05	K	QEPERNECFLQHKDDNPNLPR	L		0.000000020000000000000.0	13	150801_TTSH_Patient_Plasma_43_Spectrum022328_scans__6454_RTINSECONDS=1180
ALB	Trioxidation (C)	QEPERNECFLQHKDDNPNLPR	K.QEPERNEC#FLQHKDDNPNLPR.L	K.QEPERNEC2FLQHKDDNPNLPR.L	4	67.5	0.00011	118	138	657.554	0.003	1.142	1	sp|P02768|ALBU_HUMAN	Serum albumin OS=Homo sapiens GN=ALB PE=1 SV=2	69321	14695	1	1	0	657.554	2626.19	4	2626.18	0.003	118	138	2	67.5		41	0.00011	K	QEPERNECFLQHKDDNPNLPR	L		0.000000020000000000000.0	12	150818_TTSH_Patient_Plasma_10_Spectrum025129_scans__7911_RTINSECONDS=1424
ALB	Trioxidation (C)	QEPERNECFLQHKDDNPNLPR	K.QEPERNEC#FLQHKDDNPNLPR.L	K.QEPERNEC2FLQHKDDNPNLPR.L	4	67.26	0.00012	118	138	657.554	-0.0002	-0.076	1	sp|P02768|ALBU_HUMAN	Serum albumin OS=Homo sapiens GN=ALB PE=1 SV=2	69321	13484	1	1	0	657.553	2626.18	4	2626.18	-0.0002	118	138	2	67.26		41	0.00012	K	QEPERNECFLQHKDDNPNLPR	L		0.000000020000000000000.0	11	150801_TTSH_Patient_Plasma_39_Spectrum022201_scans__6222_RTINSECONDS=1147
ALB	Trioxidation (C)	QEPERNECFLQHKDDNPNLPR	K.QEPERNEC#FLQHKDDNPNLPR.L	K.QEPERNEC2FLQHKDDNPNLPR.L	4	67.12	0.00012	118	138	657.554	-0.0021	-0.8	1	sp|P02768|ALBU_HUMAN	Serum albumin OS=Homo sapiens GN=ALB PE=1 SV=2	69321	14685	1	1	0	657.553	2626.18	4	2626.18	-0.0021	118	138	2	67.12		41	0.00012	K	QEPERNECFLQHKDDNPNLPR	L		0.000000020000000000000.0	12	150818_TTSH_Patient_Plasma_11_Spectrum025224_scans__7883_RTINSECONDS=1409
ALB	Trioxidation (C)	QEPERNECFLQHKDDNPNLPR	K.QEPERNEC#FLQHKDDNPNLPR.L	K.QEPERNEC2FLQHKDDNPNLPR.L	4	66.09	0.00016	118	138	657.554	0.0037	1.409	1	sp|P02768|ALBU_HUMAN	Serum albumin OS=Homo sapiens GN=ALB PE=1 SV=2	69321	12562	1	1	0	657.554	2626.19	4	2626.18	0.0038	118	138	2	66.09		41	0.00016	K	QEPERNECFLQHKDDNPNLPR	L		0.000000020000000000000.0	10	150825_TTSH_Patient_Plasma_09_Spectrum024977_scans__9456_RTINSECONDS=1740
ALB	Trioxidation (C)	QEPERNECFLQHKDDNPNLPR	K.QEPERNEC#FLQHKDDNPNLPR.L	K.QEPERNEC2FLQHKDDNPNLPR.L	4	65.69	0.00017	118	138	657.554	-0.0043	-1.637	1	sp|P02768|ALBU_HUMAN	Serum albumin OS=Homo sapiens GN=ALB PE=1 SV=2	69321	13483	1	1	0	657.552	2626.18	4	2626.18	-0.0043	118	138	2	65.69		41	0.00017	K	QEPERNECFLQHKDDNPNLPR	L		0.000000020000000000000.0	12	150801_TTSH_Patient_Plasma_39_Spectrum022358_scans__6403_RTINSECONDS=1178
ALB	Trioxidation (C)	QEPERNECFLQHKDDNPNLPR	K.QEPERNEC#FLQHKDDNPNLPR.L	K.QEPERNEC2FLQHKDDNPNLPR.L	4	64.88	0.00021	118	138	657.554	-0.0026	-0.99	1	sp|P02768|ALBU_HUMAN	Serum albumin OS=Homo sapiens GN=ALB PE=1 SV=2	69321	12908	1	1	0	657.552	2626.18	4	2626.18	-0.0026	118	138	2	64.88		41	0.00021	K	QEPERNECFLQHKDDNPNLPR	L		0.000000020000000000000.0	12	150808_TTSH_Patient_Plasma_75_Spectrum023185_scans__8261_RTINSECONDS=1544
ALB	Trioxidation (C)	QEPERNECFLQHKDDNPNLPR	K.QEPERNEC#FLQHKDDNPNLPR.L	K.QEPERNEC2FLQHKDDNPNLPR.L	3	64.33	0.00023	118	138	876.402	-0.0044	-1.675	1	sp|P02768|ALBU_HUMAN	Serum albumin OS=Homo sapiens GN=ALB PE=1 SV=2	69321	12907	1	1	0	876.4	2626.18	3	2626.18	-0.0044	118	138	2	64.33		41	0.00023	K	QEPERNECFLQHKDDNPNLPR	L		0.000000020000000000000.0	11	150808_TTSH_Patient_Plasma_75_Spectrum023091_scans__8143_RTINSECONDS=1523
ALB	Trioxidation (C)	QEPERNECFLQHKDDNPNLPR	K.QEPERNEC#FLQHKDDNPNLPR.L	K.QEPERNEC2FLQHKDDNPNLPR.L	3	61.9	0.00041	118	138	876.402	-0.0095	-3.617	1	sp|P02768|ALBU_HUMAN	Serum albumin OS=Homo sapiens GN=ALB PE=1 SV=2	69321	13251	1	1	0	876.398	2626.17	3	2626.18	-0.0095	118	138	2	61.9		41	0.00041	K	QEPERNECFLQHKDDNPNLPR	L		0.000000020000000000000.0	11	150808_TTSH_Patient_Plasma_44_Spectrum023351_scans__8599_RTINSECONDS=1648
ALB	Trioxidation (C)	QEPERNECFLQHKDDNPNLPR	K.QEPERNEC#FLQHKDDNPNLPR.L	K.QEPERNEC2FLQHKDDNPNLPR.L	4	61.39	0.00046	118	138	657.554	-0.0055	-2.094	1	sp|P02768|ALBU_HUMAN	Serum albumin OS=Homo sapiens GN=ALB PE=1 SV=2	69321	12327	1	1	0	657.552	2626.18	4	2626.18	-0.0055	118	138	2	61.39		41	0.00046	K	QEPERNECFLQHKDDNPNLPR	L		0.000000020000000000000.0	12	150818_TTSH_Patient_Plasma_91_Spectrum024958_scans__8018_RTINSECONDS=1426
ALB	Trioxidation (C)	QEPERNECFLQHKDDNPNLPR	K.QEPERNEC#FLQHKDDNPNLPR.L	K.QEPERNEC2FLQHKDDNPNLPR.L	3	59.92	0.00064	118	138	876.402	-0.0057	-2.17	1	sp|P02768|ALBU_HUMAN	Serum albumin OS=Homo sapiens GN=ALB PE=1 SV=2	69321	13234	1	1	0	876.4	2626.18	3	2626.18	-0.0057	118	138	2	59.92		41	0.00064	K	QEPERNECFLQHKDDNPNLPR	L		0.000000020000000000000.0	9	150825_TTSH_Patient_Plasma_06_Spectrum026124_scans__9685_RTINSECONDS=1741
ALB	Trioxidation (C)	QEPERNECFLQHKDDNPNLPR	K.QEPERNEC#FLQHKDDNPNLPR.L	K.QEPERNEC2FLQHKDDNPNLPR.L	4	59.72	0.00068	118	138	657.554	-0.0043	-1.637	1	sp|P02768|ALBU_HUMAN	Serum albumin OS=Homo sapiens GN=ALB PE=1 SV=2	69321	13607	1	1	0	657.552	2626.18	4	2626.18	-0.0043	118	138	2	59.72		41	0.00068	K	QEPERNECFLQHKDDNPNLPR	L		0.000000020000000000000.0	12	150818_TTSH_Patient_Plasma_40_Spectrum024665_scans__7015_RTINSECONDS=1242
ALB	Trioxidation (C)	QEPERNECFLQHKDDNPNLPR	K.QEPERNEC#FLQHKDDNPNLPR.L	K.QEPERNEC2FLQHKDDNPNLPR.L	4	59.47	0.00072	118	138	657.554	-0.0014	-0.533	1	sp|P02768|ALBU_HUMAN	Serum albumin OS=Homo sapiens GN=ALB PE=1 SV=2	69321	13497	1	1	0	657.553	2626.18	4	2626.18	-0.0014	118	138	2	59.47		41	0.00072	K	QEPERNECFLQHKDDNPNLPR	L		0.000000020000000000000.0	12	150818_TTSH_Patient_Plasma_89_Spectrum026865_scans__10481_RTINSECONDS=1868
ALB	Trioxidation (C)	QEPERNECFLQHKDDNPNLPR	K.QEPERNEC#FLQHKDDNPNLPR.L	K.QEPERNEC2FLQHKDDNPNLPR.L	3	59.27	0.00075	118	138	876.402	-0.006	-2.285	1	sp|P02768|ALBU_HUMAN	Serum albumin OS=Homo sapiens GN=ALB PE=1 SV=2	69321	12905	1	1	0	876.4	2626.18	3	2626.18	-0.006	118	138	2	59.27		41	0.00075	K	QEPERNECFLQHKDDNPNLPR	L		0.000000020000000000000.0	8	150808_TTSH_Patient_Plasma_75_Spectrum022945_scans__7966_RTINSECONDS=1492
ALB	Trioxidation (C)	QEPERNECFLQHKDDNPNLPR	K.QEPERNEC#FLQHKDDNPNLPR.L	K.QEPERNEC2FLQHKDDNPNLPR.L	3	58.97	0.00082	118	138	876.402	0.0004	0.152	1	sp|P02768|ALBU_HUMAN	Serum albumin OS=Homo sapiens GN=ALB PE=1 SV=2	69321	14686	1	1	0	876.402	2626.18	3	2626.18	0.0004	118	138	2	58.97		41	0.00082	K	QEPERNECFLQHKDDNPNLPR	L		0.000000020000000000000.0	9	150818_TTSH_Patient_Plasma_11_Spectrum025307_scans__7977_RTINSECONDS=1425
ALB	Trioxidation (C)	QEPERNECFLQHKDDNPNLPR	K.QEPERNEC#FLQHKDDNPNLPR.L	K.QEPERNEC2FLQHKDDNPNLPR.L	3	58.36	0.00094	118	138	876.402	-0.0024	-0.914	1	sp|P02768|ALBU_HUMAN	Serum albumin OS=Homo sapiens GN=ALB PE=1 SV=2	69321	13511	1	1	0	876.401	2626.18	3	2626.18	-0.0024	118	138	2	58.36		41	0.00094	K	QEPERNECFLQHKDDNPNLPR	L		0.000000020000000000000.0	7	150801_TTSH_Patient_Plasma_40_Spectrum022297_scans__6408_RTINSECONDS=1175
ALB	Trioxidation (C)	QEPERNECFLQHKDDNPNLPR	K.QEPERNEC#FLQHKDDNPNLPR.L	K.QEPERNEC2FLQHKDDNPNLPR.L	4	57.91	0.001	118	138	657.554	-0.0021	-0.8	1	sp|P02768|ALBU_HUMAN	Serum albumin OS=Homo sapiens GN=ALB PE=1 SV=2	69321	13512	1	1	0	657.553	2626.18	4	2626.18	-0.0021	118	138	2	57.91		41	0.001	K	QEPERNECFLQHKDDNPNLPR	L		0.000000020000000000000.0	8	150801_TTSH_Patient_Plasma_40_Spectrum022244_scans__6348_RTINSECONDS=1165
ALB	Trioxidation (C)	QEPERNECFLQHKDDNPNLPR	K.QEPERNEC#FLQHKDDNPNLPR.L	K.QEPERNEC2FLQHKDDNPNLPR.L	4	57.72	0.0011	118	138	657.554	0.0003	0.114	1	sp|P02768|ALBU_HUMAN	Serum albumin OS=Homo sapiens GN=ALB PE=1 SV=2	69321	13512	1	1	0	657.553	2626.18	4	2626.18	0.0003	118	138	2	57.72		41	0.0011	K	QEPERNECFLQHKDDNPNLPR	L		0.000000020000000000000.0	11	150825_TTSH_Patient_Plasma_07_Spectrum026210_scans__9477_RTINSECONDS=1687
ALB	Trioxidation (C)	QEPERNECFLQHKDDNPNLPR	K.QEPERNEC#FLQHKDDNPNLPR.L	K.QEPERNEC2FLQHKDDNPNLPR.L	4	57.23	0.0012	118	138	657.554	0.0071	2.704	1	sp|P02768|ALBU_HUMAN	Serum albumin OS=Homo sapiens GN=ALB PE=1 SV=2	69321	13666	1	1	0	657.555	2626.19	4	2626.18	0.0072	118	138	2	57.23		41	0.0012	K	QEPERNECFLQHKDDNPNLPR	L		0.000000020000000000000.0	9	150818_TTSH_Patient_Plasma_88_Spectrum027087_scans__10536_RTINSECONDS=1873
ALB	Trioxidation (C)	QEPERNECFLQHKDDNPNLPR	K.QEPERNEC#FLQHKDDNPNLPR.L	K.QEPERNEC2FLQHKDDNPNLPR.L	3	55.59	0.0018	118	138	876.402	-0.0038	-1.447	1	sp|P02768|ALBU_HUMAN	Serum albumin OS=Homo sapiens GN=ALB PE=1 SV=2	69321	13216	1	1	0	876.4	2626.18	3	2626.18	-0.0038	118	138	2	55.59		41	0.0018	K	QEPERNECFLQHKDDNPNLPR	L		0.000000020000000000000.0	8	150808_TTSH_Patient_Plasma_74_Spectrum023261_scans__8101_RTINSECONDS=1507
ALB	Trioxidation (C)	QEPERNECFLQHKDDNPNLPR	K.QEPERNEC#FLQHKDDNPNLPR.L	K.QEPERNEC2FLQHKDDNPNLPR.L	4	55.05	0.002	118	138	657.554	-0.0063	-2.399	1	sp|P02768|ALBU_HUMAN	Serum albumin OS=Homo sapiens GN=ALB PE=1 SV=2	69321	14255	1	1	0	657.552	2626.18	4	2626.18	-0.0063	118	138	2	55.05		41	0.002	K	QEPERNECFLQHKDDNPNLPR	L		0.000000020000000000000.0	12	150818_TTSH_Patient_Plasma_70_Spectrum028128_scans__12879_RTINSECONDS=2329
ALB	Trioxidation (C)	QEPERNECFLQHKDDNPNLPR	K.QEPERNEC#FLQHKDDNPNLPR.L	K.QEPERNEC2FLQHKDDNPNLPR.L	4	54.87	0.0021	118	138	657.554	-0.0021	-0.8	1	sp|P02768|ALBU_HUMAN	Serum albumin OS=Homo sapiens GN=ALB PE=1 SV=2	69321	13581	1	1	0	657.553	2626.18	4	2626.18	-0.0021	118	138	2	54.87		41	0.0021	K	QEPERNECFLQHKDDNPNLPR	L		0.000000020000000000000.0	13	150818_TTSH_Patient_Plasma_42_Spectrum024737_scans__7043_RTINSECONDS=1244
ALB	Trioxidation (C)	QEPERNECFLQHKDDNPNLPR	K.QEPERNEC#FLQHKDDNPNLPR.L	K.QEPERNEC2FLQHKDDNPNLPR.L	4	54.54	0.0022	118	138	657.554	-0.0036	-1.371	1	sp|P02768|ALBU_HUMAN	Serum albumin OS=Homo sapiens GN=ALB PE=1 SV=2	69321	13178	1	1	0	657.552	2626.18	4	2626.18	-0.0036	118	138	2	54.54		41	0.0022	K	QEPERNECFLQHKDDNPNLPR	L		0.000000020000000000000.0	12	150818_TTSH_Patient_Plasma_94_Spectrum023564_scans__7288_RTINSECONDS=1362
ALB	Trioxidation (C)	QEPERNECFLQHKDDNPNLPR	K.QEPERNEC#FLQHKDDNPNLPR.L	K.QEPERNEC2FLQHKDDNPNLPR.L	4	52.06	0.004	118	138	657.554	0.0001	0.038	1	sp|P02768|ALBU_HUMAN	Serum albumin OS=Homo sapiens GN=ALB PE=1 SV=2	69321	12660	1	1	0	657.553	2626.18	4	2626.18	0.0001	118	138	2	52.06		41	0.004	K	QEPERNECFLQHKDDNPNLPR	L		0.000000020000000000000.0	8	150825_TTSH_Patient_Plasma_03_Spectrum009507_scans__11011_RTINSECONDS=2056
ALB	Trioxidation (C)	QEPERNECFLQHKDDNPNLPR	K.QEPERNEC#FLQHKDDNPNLPR.L	K.QEPERNEC2FLQHKDDNPNLPR.L	4	50.11	0.0063	118	138	657.554	0.0037	1.409	1	sp|P02768|ALBU_HUMAN	Serum albumin OS=Homo sapiens GN=ALB PE=1 SV=2	69321	12562	1	1	0	657.554	2626.19	4	2626.18	0.0038	118	138	2	50.11		41	0.0063	K	QEPERNECFLQHKDDNPNLPR	L		0.000000020000000000000.0	8	150825_TTSH_Patient_Plasma_09_Spectrum008242_scans__9456_RTINSECONDS=1740
ALB	Trioxidation (C)	QEPERNECFLQHKDDNPNLPR	K.QEPERNEC#FLQHKDDNPNLPR.L	K.QEPERNEC2FLQHKDDNPNLPR.L	4	48.64	0.0088	118	138	657.554	-0.0019	-0.723	1	sp|P02768|ALBU_HUMAN	Serum albumin OS=Homo sapiens GN=ALB PE=1 SV=2	69321	13509	1	1	0	657.553	2626.18	4	2626.18	-0.0019	118	138	2	48.64		41	0.0088	K	QEPERNECFLQHKDDNPNLPR	L		0.000000020000000000000.0	9	150801_TTSH_Patient_Plasma_41_Spectrum005442_scans__6397_RTINSECONDS=1188
ALB	Trioxidation (C)	QEPERNECFLQHKDDNPNLPR	K.QEPERNEC#FLQHKDDNPNLPR.L	K.QEPERNEC2FLQHKDDNPNLPR.L	4	47.98	0.01	118	138	657.554	-0.0031	-1.18	1	sp|P02768|ALBU_HUMAN	Serum albumin OS=Homo sapiens GN=ALB PE=1 SV=2	69321	13637	1	1	0	657.552	2626.18	4	2626.18	-0.0031	118	138	2	47.98		41	0.01	K	QEPERNECFLQHKDDNPNLPR	L		0.000000020000000000000.0	11	150818_TTSH_Patient_Plasma_41_Spectrum024749_scans__7097_RTINSECONDS=1257
ALB	Trioxidation (C)	QEPERNECFLQHKDDNPNLPR	K.QEPERNEC#FLQHKDDNPNLPR.L	K.QEPERNEC2FLQHKDDNPNLPR.L	4	47.8	0.011	118	138	657.554	-0.0036	-1.371	1	sp|P02768|ALBU_HUMAN	Serum albumin OS=Homo sapiens GN=ALB PE=1 SV=2	69321	13217	1	1	0	657.552	2626.18	4	2626.18	-0.0036	118	138	2	47.8		41	0.011	K	QEPERNECFLQHKDDNPNLPR	L		0.000000020000000000000.0	12	150808_TTSH_Patient_Plasma_74_Spectrum023222_scans__8058_RTINSECONDS=1500
ALB	Trioxidation (C)	QEPERNECFLQHKDDNPNLPR	K.QEPERNEC#FLQHKDDNPNLPR.L	K.QEPERNEC2FLQHKDDNPNLPR.L	4	45.1	0.02	118	138	657.554	-0.0055	-2.094	1	sp|P02768|ALBU_HUMAN	Serum albumin OS=Homo sapiens GN=ALB PE=1 SV=2	69321	12050	1	1	0	657.552	2626.18	4	2626.18	-0.0055	118	138	2	45.1		41	0.02	K	QEPERNECFLQHKDDNPNLPR	L		0.000000020000000000000.0	10	150801_TTSH_Patient_Plasma_82_Spectrum019449_scans__6516_RTINSECONDS=1449
ALB	Trioxidation (C)	QEPERNECFLQHKDDNPNLPR	K.QEPERNEC#FLQHKDDNPNLPR.L	K.QEPERNEC2FLQHKDDNPNLPR.L	4	44.3	0.024	118	138	657.554	0.0001	0.038	1	sp|P02768|ALBU_HUMAN	Serum albumin OS=Homo sapiens GN=ALB PE=1 SV=2	69321	13642	1	1	0	657.553	2626.18	4	2626.18	0.0001	118	138	2	44.3		41	0.024	K	QEPERNECFLQHKDDNPNLPR	L		0.000000020000000000000.0	7	150801_TTSH_Patient_Plasma_42_Spectrum005535_scans__6410_RTINSECONDS=1171
ALB	Trioxidation (C)	QEPERNECFLQHKDDNPNLPR	K.QEPERNEC#FLQHKDDNPNLPR.L	K.QEPERNEC2FLQHKDDNPNLPR.L	4	44.21	0.024	118	138	657.554	0.002	0.762	1	sp|P02768|ALBU_HUMAN	Serum albumin OS=Homo sapiens GN=ALB PE=1 SV=2	69321	13701	1	1	0	657.553	2626.18	4	2626.18	0.002	118	138	2	44.21		41	0.024	K	QEPERNECFLQHKDDNPNLPR	L		0.000000020000000000000.0	7	150801_TTSH_Patient_Plasma_44_Spectrum005602_scans__6474_RTINSECONDS=1179
ALB	Trioxidation (C)	QEPERNECFLQHKDDNPNLPR	K.QEPERNEC#FLQHKDDNPNLPR.L	K.QEPERNEC2FLQHKDDNPNLPR.L	3	43.8	0.027	118	138	876.402	0.0042	1.599	1	sp|P02768|ALBU_HUMAN	Serum albumin OS=Homo sapiens GN=ALB PE=1 SV=2	69321	13179	1	1	0	876.403	2626.19	3	2626.18	0.0042	118	138	2	43.8		41	0.027	K	QEPERNECFLQHKDDNPNLPR	L		0.000000020000000000000.0	7	150818_TTSH_Patient_Plasma_94_Spectrum006264_scans__7311_RTINSECONDS=1365
ALB	Trioxidation (C)	QEPERNECFLQHKDDNPNLPR	K.QEPERNEC#FLQHKDDNPNLPR.L	K.QEPERNEC2FLQHKDDNPNLPR.L	4	43.64	0.027	118	138	657.554	-0.0043	-1.637	1	sp|P02768|ALBU_HUMAN	Serum albumin OS=Homo sapiens GN=ALB PE=1 SV=2	69321	13607	1	1	0	657.552	2626.18	4	2626.18	-0.0043	118	138	2	43.64		41	0.027	K	QEPERNECFLQHKDDNPNLPR	L		0.000000020000000000000.0	7	150818_TTSH_Patient_Plasma_40_Spectrum006271_scans__7015_RTINSECONDS=1242
ALB	Trioxidation (C)	QEPERNECFLQHKDDNPNLPR	K.QEPERNEC#FLQHKDDNPNLPR.L	K.QEPERNEC2FLQHKDDNPNLPR.L	4	43.41	0.029	118	138	657.554	-0.0019	-0.723	1	sp|P02768|ALBU_HUMAN	Serum albumin OS=Homo sapiens GN=ALB PE=1 SV=2	69321	13508	1	1	0	657.553	2626.18	4	2626.18	-0.0019	118	138	2	43.41		41	0.029	K	QEPERNECFLQHKDDNPNLPR	L		0.000000020000000000000.0	8	150801_TTSH_Patient_Plasma_41_Spectrum005281_scans__6216_RTINSECONDS=1157
ALB	Trioxidation (C)	QEPERNECFLQHKDDNPNLPR	K.QEPERNEC#FLQHKDDNPNLPR.L	K.QEPERNEC2FLQHKDDNPNLPR.L	4	43.38	0.03	118	138	657.554	-0.0021	-0.8	1	sp|P02768|ALBU_HUMAN	Serum albumin OS=Homo sapiens GN=ALB PE=1 SV=2	69321	13512	1	1	0	657.553	2626.18	4	2626.18	-0.0021	118	138	2	43.38		41	0.03	K	QEPERNECFLQHKDDNPNLPR	L		0.000000020000000000000.0	8	150801_TTSH_Patient_Plasma_40_Spectrum005436_scans__6348_RTINSECONDS=1165
ALB	Trioxidation (C)	QEPERNECFLQHKDDNPNLPR	K.QEPERNEC#FLQHKDDNPNLPR.L	K.QEPERNEC2FLQHKDDNPNLPR.L	4	43.14	0.031	118	138	657.554	-0.0085	-3.237	1	sp|P02768|ALBU_HUMAN	Serum albumin OS=Homo sapiens GN=ALB PE=1 SV=2	69321	13252	1	1	0	657.551	2626.17	4	2626.18	-0.0085	118	138	2	43.14		41	0.031	K	QEPERNECFLQHKDDNPNLPR	L		0.000000020000000000000.0	9	150808_TTSH_Patient_Plasma_44_Spectrum007246_scans__8656_RTINSECONDS=1658
ALB	Trioxidation (C)	QEPERNECFLQHKDDNPNLPR	K.QEPERNEC#FLQHKDDNPNLPR.L	K.QEPERNEC2FLQHKDDNPNLPR.L	4	42.7	0.034	118	138	657.554	-0.0061	-2.323	1	sp|P02768|ALBU_HUMAN	Serum albumin OS=Homo sapiens GN=ALB PE=1 SV=2	69321	10756	1	1	1	657.552	2626.18	4	2626.18	-0.006	118	138	2	42.7		41	0.034	K	QEPERNECFLQHKDDNPNLPR	L		0.000000020000000000000.0	10	150808_TTSH_Patient_Plasma_43_Spectrum018518_scans__7364_RTINSECONDS=1692
ALB	Trioxidation (C)	QEPERNECFLQHKDDNPNLPR	K.QEPERNEC#FLQHKDDNPNLPR.L	K.QEPERNEC2FLQHKDDNPNLPR.L	4	42.43	0.037	118	138	657.554	-0.0026	-0.99	1	sp|P02768|ALBU_HUMAN	Serum albumin OS=Homo sapiens GN=ALB PE=1 SV=2	69321	13510	1	1	0	657.552	2626.18	4	2626.18	-0.0026	118	138	2	42.43		41	0.037	K	QEPERNECFLQHKDDNPNLPR	L		0.000000020000000000000.0	8	150801_TTSH_Patient_Plasma_40_Spectrum022405_scans__6532_RTINSECONDS=1196
ALB	Trioxidation (C)	QEPERNECFLQHKDDNPNLPR	K.QEPERNEC#FLQHKDDNPNLPR.L	K.QEPERNEC2FLQHKDDNPNLPR.L	4	42.26	0.038	118	138	657.554	-0.0021	-0.8	1	sp|P02768|ALBU_HUMAN	Serum albumin OS=Homo sapiens GN=ALB PE=1 SV=2	69321	14685	1	1	0	657.553	2626.18	4	2626.18	-0.0021	118	138	2	42.26		41	0.038	K	QEPERNECFLQHKDDNPNLPR	L		0.000000020000000000000.0	9	150818_TTSH_Patient_Plasma_11_Spectrum007019_scans__7883_RTINSECONDS=1409
ALB	Trioxidation (C)	QEPERNECFLQHKDDNPNLPR	K.QEPERNEC#FLQHKDDNPNLPR.L	K.QEPERNEC2FLQHKDDNPNLPR.L	4	41.8	0.042	118	138	657.554	-0.0021	-0.8	1	sp|P02768|ALBU_HUMAN	Serum albumin OS=Homo sapiens GN=ALB PE=1 SV=2	69321	13581	1	1	0	657.553	2626.18	4	2626.18	-0.0021	118	138	2	41.8		41	0.042	K	QEPERNECFLQHKDDNPNLPR	L		0.000000020000000000000.0	9	150818_TTSH_Patient_Plasma_42_Spectrum006317_scans__7043_RTINSECONDS=1244
ALB	Trioxidation (C)	QEPERNECFLQHKDDNPNLPR	K.QEPERNEC#FLQHKDDNPNLPR.L	K.QEPERNEC2FLQHKDDNPNLPR.L	3	41.55	0.045	118	138	876.402	-0.0064	-2.437	1	sp|P02768|ALBU_HUMAN	Serum albumin OS=Homo sapiens GN=ALB PE=1 SV=2	69321	12659	1	1	0	876.399	2626.18	3	2626.18	-0.0064	118	138	2	41.55		41	0.045	K	QEPERNECFLQHKDDNPNLPR	L		0.000000020000000000000.0	7	150825_TTSH_Patient_Plasma_03_Spectrum025981_scans__11005_RTINSECONDS=2055
ALB	Trioxidation (C)	QEPERNECFLQHKDDNPNLPR	K.QEPERNEC#FLQHKDDNPNLPR.L	K.QEPERNEC2FLQHKDDNPNLPR.L	4	41.14	0.049	118	138	657.554	-0.0043	-1.637	1	sp|P02768|ALBU_HUMAN	Serum albumin OS=Homo sapiens GN=ALB PE=1 SV=2	69321	13483	1	1	0	657.552	2626.18	4	2626.18	-0.0043	118	138	2	41.14		41	0.049	K	QEPERNECFLQHKDDNPNLPR	L		0.000000020000000000000.0	8	150801_TTSH_Patient_Plasma_39_Spectrum005484_scans__6403_RTINSECONDS=1178
ALB	Trioxidation (C)	QEPERNECFLQHKDDNPNLPR	K.QEPERNEC#FLQHKDDNPNLPR.L	K.QEPERNEC2FLQHKDDNPNLPR.L	4	39.78	0.044	118	138	657.554	-0.0007	-0.267	1	sp|P02768|ALBU_HUMAN	Serum albumin OS=Homo sapiens GN=ALB PE=1 SV=2	69321	13413	1	1	0	657.553	2626.18	4	2626.18	-0.0006	118	138	2	39.78		39	0.044	K	QEPERNECFLQHKDDNPNLPR	L		0.000000020000000000000.0	7	150808_TTSH_Patient_Plasma_72_Spectrum022832_scans__8013_RTINSECONDS=1531
ALB	Trioxidation (C)	QEPERNECFLQHKDDNPNLPR	K.QEPERNEC#FLQHKDDNPNLPR.L	K.QEPERNEC2FLQHKDDNPNLPR.L	4	39.44	0.026	118	138	657.554	0.0071	2.704	1	sp|P02768|ALBU_HUMAN	Serum albumin OS=Homo sapiens GN=ALB PE=1 SV=2	69321	13666	1	1	0	657.555	2626.19	4	2626.18	0.0072	118	138	2	39.44		36	0.026	K	QEPERNECFLQHKDDNPNLPR	L		0.000000020000000000000.0	7	150818_TTSH_Patient_Plasma_88_Spectrum009381_scans__10536_RTINSECONDS=1873
ALB	Trioxidation (C)	QEPERNECFLQHKDDNPNLPR	K.QEPERNEC#FLQHKDDNPNLPR.L	K.QEPERNEC2FLQHKDDNPNLPR.L	4	39.23	0.049	118	138	657.554	-0.0043	-1.637	1	sp|P02768|ALBU_HUMAN	Serum albumin OS=Homo sapiens GN=ALB PE=1 SV=2	69321	13482	1	1	0	657.552	2626.18	4	2626.18	-0.0043	118	138	2	39.23		39	0.049	K	QEPERNECFLQHKDDNPNLPR	L		0.000000020000000000000.0	8	150801_TTSH_Patient_Plasma_39_Spectrum005756_scans__6704_RTINSECONDS=1230
ALB	Trioxidation (C)	NECFLQHK	R.NEC#FLQHK.D	R.NEC2FLQHK.D	2	32.09	0.034	123	130	533.735	0.0005	0.469	1	sp|P02768|ALBU_HUMAN	Serum albumin OS=Homo sapiens GN=ALB PE=1 SV=2	69321	2340	1	1	0	533.735	1065.46	2	1065.45	0.0005	123	130	0	32.09		30	0.034	R	NECFLQHK	D		0.00200000.0	6	150818_TTSH_Patient_Plasma_73_Spectrum005752_scans__6641_RTINSECONDS=1226
ALB	Trioxidation (C)	NECFLQHKDDNPNLPR	R.NEC#FLQHKDDNPNLPR.L	R.NEC2FLQHKDDNPNLPR.L	3	116.97	6.8e-10	123	138	663.303	-0.0021	-1.057	1	sp|P02768|ALBU_HUMAN	Serum albumin OS=Homo sapiens GN=ALB PE=1 SV=2	69321	9782	1	1	0	663.302	1986.88	3	1986.89	-0.0021	123	138	1	116.97	20	38	6.8e-10	R	NECFLQHKDDNPNLPR	L		0.0020000000000000.0	13	150801_TTSH_Patient_Plasma_34_Spectrum024428_scans__7329_RTINSECONDS=1302
ALB	Trioxidation (C)	NECFLQHKDDNPNLPR	R.NEC#FLQHKDDNPNLPR.L	R.NEC2FLQHKDDNPNLPR.L	3	105.31	9.9e-09	123	138	663.303	-0.0007	-0.352	1	sp|P02768|ALBU_HUMAN	Serum albumin OS=Homo sapiens GN=ALB PE=1 SV=2	69321	9866	1	1	0	663.302	1986.88	3	1986.89	-0.0006	123	138	1	105.31		38	9.9e-09	R	NECFLQHKDDNPNLPR	L		0.0020000000000000.0	13	150801_TTSH_Patient_Plasma_33_Spectrum024503_scans__7396_RTINSECONDS=1314
ALB	Trioxidation (C)	NECFLQHKDDNPNLPR	R.NEC#FLQHKDDNPNLPR.L	R.NEC2FLQHKDDNPNLPR.L	3	100.14	3.3e-08	123	138	663.303	-0.0016	-0.805	1	sp|P02768|ALBU_HUMAN	Serum albumin OS=Homo sapiens GN=ALB PE=1 SV=2	69321	9851	1	1	0	663.302	1986.88	3	1986.89	-0.0015	123	138	1	100.14	19	38	3.3e-08	R	NECFLQHKDDNPNLPR	L		0.0020000000000000.0	12	150801_TTSH_Patient_Plasma_35_Spectrum024643_scans__7460_RTINSECONDS=1321
ALB	Trioxidation (C)	NECFLQHKDDNPNLPR	R.NEC#FLQHKDDNPNLPR.L	R.NEC2FLQHKDDNPNLPR.L	3	99.49	3.8e-08	123	138	663.303	0.0006	0.302	1	sp|P02768|ALBU_HUMAN	Serum albumin OS=Homo sapiens GN=ALB PE=1 SV=2	69321	10801	1	1	0	663.303	1986.89	3	1986.89	0.0006	123	138	1	99.49		38	3.8e-08	R	NECFLQHKDDNPNLPR	L		0.0020000000000000.0	12	150818_TTSH_Patient_Plasma_65_Spectrum028402_scans__12059_RTINSECONDS=2142
ALB	Trioxidation (C)	NECFLQHKDDNPNLPR	R.NEC#FLQHKDDNPNLPR.L	R.NEC2FLQHKDDNPNLPR.L	3	92.73	1.8e-07	123	138	663.303	0.0037	1.862	1	sp|P02768|ALBU_HUMAN	Serum albumin OS=Homo sapiens GN=ALB PE=1 SV=2	69321	10425	1	1	0	663.304	1986.89	3	1986.89	0.0038	123	138	1	92.73	19	38	1.8e-07	R	NECFLQHKDDNPNLPR	L		0.0020000000000000.0	10	150808_TTSH_Patient_Plasma_68_Spectrum025827_scans__9211_RTINSECONDS=1636
ALB	Trioxidation (C)	NECFLQHKDDNPNLPR	R.NEC#FLQHKDDNPNLPR.L	R.NEC2FLQHKDDNPNLPR.L	3	92.45	1.9e-07	123	138	663.303	0.0026	1.309	1	sp|P02768|ALBU_HUMAN	Serum albumin OS=Homo sapiens GN=ALB PE=1 SV=2	69321	10266	1	1	0	663.303	1986.89	3	1986.89	0.0027	123	138	1	92.45	19	38	1.9e-07	R	NECFLQHKDDNPNLPR	L		0.0020000000000000.0	10	150808_TTSH_Patient_Plasma_67_Spectrum025716_scans__9131_RTINSECONDS=1620
ALB	Trioxidation (C)	NECFLQHKDDNPNLPR	R.NEC#FLQHKDDNPNLPR.L	R.NEC2FLQHKDDNPNLPR.L	3	87.1	6.6e-07	123	138	663.303	-0.0003	-0.151	1	sp|P02768|ALBU_HUMAN	Serum albumin OS=Homo sapiens GN=ALB PE=1 SV=2	69321	10978	1	1	0	663.302	1986.89	3	1986.89	-0.0003	123	138	1	87.1		38	6.6e-07	R	NECFLQHKDDNPNLPR	L		0.0020000000000000.0	13	150801_TTSH_Patient_Plasma_96_Spectrum023886_scans__9468_RTINSECONDS=1838
ALB	Trioxidation (C)	NECFLQHKDDNPNLPR	R.NEC#FLQHKDDNPNLPR.L	R.NEC2FLQHKDDNPNLPR.L	3	87.07	6.6e-07	123	138	663.303	-0.0034	-1.711	1	sp|P02768|ALBU_HUMAN	Serum albumin OS=Homo sapiens GN=ALB PE=1 SV=2	69321	11163	1	1	0	663.301	1986.88	3	1986.89	-0.0034	123	138	1	87.07		38	6.6e-07	R	NECFLQHKDDNPNLPR	L		0.0020000000000000.0	11	150818_TTSH_Patient_Plasma_04_Spectrum025960_scans__9038_RTINSECONDS=1595
ALB	Trioxidation (C)	NECFLQHKDDNPNLPR	R.NEC#FLQHKDDNPNLPR.L	R.NEC2FLQHKDDNPNLPR.L	3	85.12	1e-06	123	138	663.303	0.0039	1.963	1	sp|P02768|ALBU_HUMAN	Serum albumin OS=Homo sapiens GN=ALB PE=1 SV=2	69321	10659	1	1	0	663.304	1986.89	3	1986.89	0.0039	123	138	1	85.12	18	38	1e-06	R	NECFLQHKDDNPNLPR	L		0.0020000000000000.0	9	150818_TTSH_Patient_Plasma_64_Spectrum028325_scans__11857_RTINSECONDS=2103
ALB	Trioxidation (C)	NECFLQHKDDNPNLPR	R.NEC#FLQHKDDNPNLPR.L	R.NEC2FLQHKDDNPNLPR.L	3	83.06	1.7e-06	123	138	663.303	-0.0018	-0.906	1	sp|P02768|ALBU_HUMAN	Serum albumin OS=Homo sapiens GN=ALB PE=1 SV=2	69321	10457	1	1	0	663.302	1986.88	3	1986.89	-0.0017	123	138	1	83.06	18	38	1.7e-06	R	NECFLQHKDDNPNLPR	L		0.0020000000000000.0	10	150808_TTSH_Patient_Plasma_38_Spectrum025905_scans__9849_RTINSECONDS=1784
ALB	Trioxidation (C)	NECFLQHKDDNPNLPR	R.NEC#FLQHKDDNPNLPR.L	R.NEC2FLQHKDDNPNLPR.L	3	78.11	4.9e-06	123	138	663.303	-0.0106	-5.335	1	sp|P02768|ALBU_HUMAN	Serum albumin OS=Homo sapiens GN=ALB PE=1 SV=2	69321	10999	1	1	0	663.299	1986.87	3	1986.89	-0.0105	123	138	1	78.11		37	4.9e-06	R	NECFLQHKDDNPNLPR	L		0.0020000000000000.0	10	150818_TTSH_Patient_Plasma_06_Spectrum025917_scans__8936_RTINSECONDS=1589
ALB	Trioxidation (C)	NECFLQHKDDNPNLPR	R.NEC#FLQHKDDNPNLPR.L	R.NEC2FLQHKDDNPNLPR.L	3	77.1	6.6e-06	123	138	663.303	-0.0021	-1.057	1	sp|P02768|ALBU_HUMAN	Serum albumin OS=Homo sapiens GN=ALB PE=1 SV=2	69321	9782	1	1	0	663.302	1986.88	3	1986.89	-0.0021	123	138	1	77.1		38	6.6e-06	R	NECFLQHKDDNPNLPR	L		0.0020000000000000.0	9	150801_TTSH_Patient_Plasma_34_Spectrum006513_scans__7329_RTINSECONDS=1302
ALB	Trioxidation (C)	NECFLQHKDDNPNLPR	R.NEC#FLQHKDDNPNLPR.L	R.NEC2FLQHKDDNPNLPR.L	3	75.9	8.2e-06	123	138	663.303	-0.0098	-4.932	1	sp|P02768|ALBU_HUMAN	Serum albumin OS=Homo sapiens GN=ALB PE=1 SV=2	69321	11503	1	1	0	663.299	1986.88	3	1986.89	-0.0098	123	138	1	75.9		38	8.2e-06	R	NECFLQHKDDNPNLPR	L		0.0020000000000000.0	10	150818_TTSH_Patient_Plasma_05_Spectrum026293_scans__9154_RTINSECONDS=1609
ALB	Trioxidation (C)	NECFLQHKDDNPNLPR	R.NEC#FLQHKDDNPNLPR.L	R.NEC2FLQHKDDNPNLPR.L	3	75.06	1.1e-05	123	138	663.303	0.0002	0.101	1	sp|P02768|ALBU_HUMAN	Serum albumin OS=Homo sapiens GN=ALB PE=1 SV=2	69321	10282	1	1	0	663.303	1986.89	3	1986.89	0.0003	123	138	1	75.06	22	38	1.1e-05	R	NECFLQHKDDNPNLPR	L		0.0020000000000000.0	11	150808_TTSH_Patient_Plasma_69_Spectrum025893_scans__9288_RTINSECONDS=1648
ALB	Trioxidation (C)	NECFLQHKDDNPNLPR	R.NEC#FLQHKDDNPNLPR.L	R.NEC2FLQHKDDNPNLPR.L	3	72.65	1.8e-05	123	138	663.303	-0.0016	-0.805	1	sp|P02768|ALBU_HUMAN	Serum albumin OS=Homo sapiens GN=ALB PE=1 SV=2	69321	9851	1	1	0	663.302	1986.88	3	1986.89	-0.0015	123	138	1	72.65		38	1.8e-05	R	NECFLQHKDDNPNLPR	L		0.0020000000000000.0	9	150801_TTSH_Patient_Plasma_35_Spectrum006658_scans__7460_RTINSECONDS=1321
ALB	Trioxidation (C)	NECFLQHKDDNPNLPR	R.NEC#FLQHKDDNPNLPR.L	R.NEC2FLQHKDDNPNLPR.L	3	65.22	0.0001	123	138	663.303	-0.0007	-0.352	1	sp|P02768|ALBU_HUMAN	Serum albumin OS=Homo sapiens GN=ALB PE=1 SV=2	69321	9866	1	1	0	663.302	1986.88	3	1986.89	-0.0006	123	138	1	65.22		38	0.0001	R	NECFLQHKDDNPNLPR	L		0.0020000000000000.0	8	150801_TTSH_Patient_Plasma_33_Spectrum006587_scans__7396_RTINSECONDS=1314
ALB	Trioxidation (C)	NECFLQHKDDNPNLPR	R.NEC#FLQHKDDNPNLPR.L	R.NEC2FLQHKDDNPNLPR.L	3	61.07	0.00026	123	138	663.303	0.003	1.51	1	sp|P02768|ALBU_HUMAN	Serum albumin OS=Homo sapiens GN=ALB PE=1 SV=2	69321	10802	1	1	0	663.303	1986.89	3	1986.89	0.003	123	138	1	61.07		38	0.00026	R	NECFLQHKDDNPNLPR	L		0.0020000000000000.0	10	150818_TTSH_Patient_Plasma_65_Spectrum028239_scans__11878_RTINSECONDS=2110
ALB	Trioxidation (C)	NECFLQHKDDNPNLPR	R.NEC#FLQHKDDNPNLPR.L	R.NEC2FLQHKDDNPNLPR.L	3	59.58	0.00035	123	138	663.303	-0.0106	-5.335	1	sp|P02768|ALBU_HUMAN	Serum albumin OS=Homo sapiens GN=ALB PE=1 SV=2	69321	10999	1	1	0	663.299	1986.87	3	1986.89	-0.0105	123	138	1	59.58		37	0.00035	R	NECFLQHKDDNPNLPR	L		0.0020000000000000.0	8	150818_TTSH_Patient_Plasma_06_Spectrum007949_scans__8936_RTINSECONDS=1589
ALB	Trioxidation (C)	NECFLQHKDDNPNLPR	R.NEC#FLQHKDDNPNLPR.L	R.NEC2FLQHKDDNPNLPR.L	3	59.46	0.00038	123	138	663.303	-0.0034	-1.711	1	sp|P02768|ALBU_HUMAN	Serum albumin OS=Homo sapiens GN=ALB PE=1 SV=2	69321	11163	1	1	0	663.301	1986.88	3	1986.89	-0.0034	123	138	1	59.46		38	0.00038	R	NECFLQHKDDNPNLPR	L		0.0020000000000000.0	8	150818_TTSH_Patient_Plasma_04_Spectrum007960_scans__9038_RTINSECONDS=1595
ALB	Trioxidation (C)	NECFLQHKDDNPNLPR	R.NEC#FLQHKDDNPNLPR.L	R.NEC2FLQHKDDNPNLPR.L	3	56.53	0.00075	123	138	663.303	-0.0018	-0.906	1	sp|P02768|ALBU_HUMAN	Serum albumin OS=Homo sapiens GN=ALB PE=1 SV=2	69321	10457	1	1	0	663.302	1986.88	3	1986.89	-0.0017	123	138	1	56.53		38	0.00075	R	NECFLQHKDDNPNLPR	L		0.0020000000000000.0	8	150808_TTSH_Patient_Plasma_38_Spectrum008617_scans__9849_RTINSECONDS=1784
ALB	Trioxidation (C)	NECFLQHKDDNPNLPR	R.NEC#FLQHKDDNPNLPR.L	R.NEC2FLQHKDDNPNLPR.L	3	56.05	0.00079	123	138	663.303	-0.0098	-4.932	1	sp|P02768|ALBU_HUMAN	Serum albumin OS=Homo sapiens GN=ALB PE=1 SV=2	69321	11503	1	1	0	663.299	1986.88	3	1986.89	-0.0098	123	138	1	56.05		38	0.00079	R	NECFLQHKDDNPNLPR	L		0.0020000000000000.0	8	150818_TTSH_Patient_Plasma_05_Spectrum008167_scans__9154_RTINSECONDS=1609
ALB	Trioxidation (C)	NECFLQHKDDNPNLPR	R.NEC#FLQHKDDNPNLPR.L	R.NEC2FLQHKDDNPNLPR.L	3	55.23	0.00098	123	138	663.303	0.0039	1.963	1	sp|P02768|ALBU_HUMAN	Serum albumin OS=Homo sapiens GN=ALB PE=1 SV=2	69321	10659	1	1	0	663.304	1986.89	3	1986.89	0.0039	123	138	1	55.23		38	0.00098	R	NECFLQHKDDNPNLPR	L		0.0020000000000000.0	9	150818_TTSH_Patient_Plasma_64_Spectrum010661_scans__11857_RTINSECONDS=2103
ALB	Trioxidation (C)	NECFLQHKDDNPNLPR	R.NEC#FLQHKDDNPNLPR.L	R.NEC2FLQHKDDNPNLPR.L	3	50.58	0.0029	123	138	663.303	0.0037	1.862	1	sp|P02768|ALBU_HUMAN	Serum albumin OS=Homo sapiens GN=ALB PE=1 SV=2	69321	10425	1	1	0	663.304	1986.89	3	1986.89	0.0038	123	138	1	50.58		38	0.0029	R	NECFLQHKDDNPNLPR	L		0.0020000000000000.0	9	150808_TTSH_Patient_Plasma_68_Spectrum008229_scans__9211_RTINSECONDS=1636
ALB	Trioxidation (C)	NECFLQHKDDNPNLPR	R.NEC#FLQHKDDNPNLPR.L	R.NEC2FLQHKDDNPNLPR.L	3	48.28	0.0048	123	138	663.303	-0.0064	-3.221	1	sp|P02768|ALBU_HUMAN	Serum albumin OS=Homo sapiens GN=ALB PE=1 SV=2	69321	9343	1	1	0	663.3	1986.88	3	1986.89	-0.0063	123	138	1	48.28		38	0.0048	R	NECFLQHKDDNPNLPR	L		0.0020000000000000.0	11	150825_TTSH_Patient_Plasma_18_Spectrum021757_scans__6688_RTINSECONDS=1385
ALB	Trioxidation (C)	NECFLQHKDDNPNLPR	R.NEC#FLQHKDDNPNLPR.L	R.NEC2FLQHKDDNPNLPR.L	3	48.23	0.0051	123	138	663.303	0.0002	0.101	1	sp|P02768|ALBU_HUMAN	Serum albumin OS=Homo sapiens GN=ALB PE=1 SV=2	69321	10282	1	1	0	663.303	1986.89	3	1986.89	0.0003	123	138	1	48.23		38	0.0051	R	NECFLQHKDDNPNLPR	L		0.0020000000000000.0	9	150808_TTSH_Patient_Plasma_69_Spectrum008311_scans__9288_RTINSECONDS=1648
ALB	Trioxidation (C)	NECFLQHKDDNPNLPR	R.NEC#FLQHKDDNPNLPR.L	R.NEC2FLQHKDDNPNLPR.L	3	46.53	0.0076	123	138	663.303	0.0006	0.302	1	sp|P02768|ALBU_HUMAN	Serum albumin OS=Homo sapiens GN=ALB PE=1 SV=2	69321	10801	1	1	0	663.303	1986.89	3	1986.89	0.0006	123	138	1	46.53		38	0.0076	R	NECFLQHKDDNPNLPR	L		0.0020000000000000.0	9	150818_TTSH_Patient_Plasma_65_Spectrum010777_scans__12059_RTINSECONDS=2142
ALB	Trioxidation (C)	NECFLQHKDDNPNLPR	R.NEC#FLQHKDDNPNLPR.L	R.NEC2FLQHKDDNPNLPR.L	3	45.93	0.0084	123	138	663.303	0.0026	1.309	1	sp|P02768|ALBU_HUMAN	Serum albumin OS=Homo sapiens GN=ALB PE=1 SV=2	69321	10266	1	1	0	663.303	1986.89	3	1986.89	0.0027	123	138	1	45.93		38	0.0084	R	NECFLQHKDDNPNLPR	L		0.0020000000000000.0	7	150808_TTSH_Patient_Plasma_67_Spectrum008120_scans__9131_RTINSECONDS=1620
ALB	Trioxidation (C)	NECFLQHKDDNPNLPR	R.NEC#FLQHKDDNPNLPR.L	R.NEC2FLQHKDDNPNLPR.L	3	45.73	0.009	123	138	663.303	-0.0003	-0.151	1	sp|P02768|ALBU_HUMAN	Serum albumin OS=Homo sapiens GN=ALB PE=1 SV=2	69321	10978	1	1	0	663.302	1986.89	3	1986.89	-0.0003	123	138	1	45.73		38	0.009	R	NECFLQHKDDNPNLPR	L		0.0020000000000000.0	9	150801_TTSH_Patient_Plasma_96_Spectrum007812_scans__9468_RTINSECONDS=1838
ALB	Trioxidation (C)	NECFLQHKDDNPNLPR	R.NEC#FLQHKDDNPNLPR.L	R.NEC2FLQHKDDNPNLPR.L	3	41.55	0.023	123	138	663.303	0.0034	1.711	1	sp|P02768|ALBU_HUMAN	Serum albumin OS=Homo sapiens GN=ALB PE=1 SV=2	69321	10785	1	1	0	663.303	1986.89	3	1986.89	0.0034	123	138	1	41.55		38	0.023	R	NECFLQHKDDNPNLPR	L		0.0020000000000000.0	8	150818_TTSH_Patient_Plasma_66_Spectrum028443_scans__11953_RTINSECONDS=2123
ALB	Trioxidation (C)	NECFLQHKDDNPNLPR	R.NEC#FLQHKDDNPNLPR.L	R.NEC2FLQHKDDNPNLPR.L	3	39.85	0.034	123	138	663.303	0.003	1.51	1	sp|P02768|ALBU_HUMAN	Serum albumin OS=Homo sapiens GN=ALB PE=1 SV=2	69321	10784	1	1	0	663.303	1986.89	3	1986.89	0.003	123	138	1	39.85		38	0.034	R	NECFLQHKDDNPNLPR	L		0.0020000000000000.0	9	150818_TTSH_Patient_Plasma_66_Spectrum028282_scans__11770_RTINSECONDS=2091
ALB	2 Trioxidation (C)	LVRPEVDVMCTAFHDNEETFLKK	R.LVRPEVDVM#C#TAFHDNEETFLKK.Y	R.LVRPEVDVM2C2TAFHDNEETFLKK.Y	5	56.3	0.0012	139	161	564.268	0	0	1	sp|P02768|ALBU_HUMAN	Serum albumin OS=Homo sapiens GN=ALB PE=1 SV=2	69321	14420	1	1	0	564.267	2816.3	5	2816.3	0	139	161	1	56.3		40	0.0012	R	LVRPEVDVMCTAFHDNEETFLKK	Y		0.00000000220000000000000.0	18	150818_TTSH_Patient_Plasma_58_Spectrum031088_scans__15740_RTINSECONDS=2809
ALB	2 Trioxidation (C)	LVRPEVDVMCTAFHDNEETFLKK	R.LVRPEVDVM#C#TAFHDNEETFLKK.Y	R.LVRPEVDVM2C2TAFHDNEETFLKK.Y	5	53.07	0.0027	139	161	564.268	-0.0031	-1.101	1	tr|A0A0C4DGB6|A0A0C4DGB6_HUMAN	Serum albumin OS=Homo sapiens GN=ALB PE=1 SV=1	69181	11804	1	1	0	564.267	2816.3	5	2816.3	-0.0031	139	161	1	53.07		40	0.0027	R	LVRPEVDVMCTAFHDNEETFLKK	Y		0.00000000220000000000000.0	16	150825_TTSH_Patient_Plasma_51_Spectrum024075_scans__9983_RTINSECONDS=1909
ALB	2 Trioxidation (C)	LVRPEVDVMCTAFHDNEETFLKK	R.LVRPEVDVM#C#TAFHDNEETFLKK.Y	R.LVRPEVDVM2C2TAFHDNEETFLKK.Y	5	52.7	0.0028	139	161	564.268	0.0003	0.107	1	sp|P02768|ALBU_HUMAN	Serum albumin OS=Homo sapiens GN=ALB PE=1 SV=2	69321	8369	1	1	1	564.267	2816.3	5	2816.3	0.0003	139	161	1	52.7	17	40	0.0028	R	LVRPEVDVMCTAFHDNEETFLKK	Y		0.00000000220000000000000.0	15	150801_TTSH_Patient_Plasma_58_Spectrum016801_scans__10173_RTINSECONDS=2290
ALB	2 Trioxidation (C)	LVRPEVDVMCTAFHDNEETFLKK	R.LVRPEVDVM#C#TAFHDNEETFLKK.Y	R.LVRPEVDVM2C2TAFHDNEETFLKK.Y	5	52.51	0.003	139	161	564.268	0.0009	0.32	1	tr|A0A0C4DGB6|A0A0C4DGB6_HUMAN	Serum albumin OS=Homo sapiens GN=ALB PE=1 SV=1	69181	11589	1	1	0	564.267	2816.3	5	2816.3	0.0009	139	161	1	52.51		40	0.003	R	LVRPEVDVMCTAFHDNEETFLKK	Y		0.00000000220000000000000.0	16	150825_TTSH_Patient_Plasma_52_Spectrum024504_scans__10912_RTINSECONDS=2103
ALB	2 Trioxidation (C)	LVRPEVDVMCTAFHDNEETFLKK	R.LVRPEVDVM#C#TAFHDNEETFLKK.Y	R.LVRPEVDVM2C2TAFHDNEETFLKK.Y	5	49.98	0.0053	139	161	564.268	-0.0006	-0.213	1	tr|A0A0C4DGB6|A0A0C4DGB6_HUMAN	Serum albumin OS=Homo sapiens GN=ALB PE=1 SV=1	69181	9101	1	1	0	564.267	2816.3	5	2816.3	-0.0006	139	161	1	49.98	18	40	0.0053	R	LVRPEVDVMCTAFHDNEETFLKK	Y		0.00000000220000000000000.0	15	150801_TTSH_Patient_Plasma_55_Spectrum017788_scans__10548_RTINSECONDS=2293
ALB	2 Trioxidation (C)	LVRPEVDVMCTAFHDNEETFLKK	R.LVRPEVDVM#C#TAFHDNEETFLKK.Y	R.LVRPEVDVM2C2TAFHDNEETFLKK.Y	5	47.69	0.009	139	161	564.268	-0.0171	-6.072	1	sp|P02768|ALBU_HUMAN	Serum albumin OS=Homo sapiens GN=ALB PE=1 SV=2	69321	13138	1	1	0	564.264	2816.28	5	2816.3	-0.0171	139	161	1	47.69		40	0.009	R	LVRPEVDVMCTAFHDNEETFLKK	Y		0.00000000220000000000000.0	20	150825_TTSH_Patient_Plasma_22_Spectrum027598_scans__12193_RTINSECONDS=2219
ALB	2 Trioxidation (C)	LVRPEVDVMCTAFHDNEETFLKK	R.LVRPEVDVM#C#TAFHDNEETFLKK.Y	R.LVRPEVDVM2C2TAFHDNEETFLKK.Y	4	47.51	0.0095	139	161	705.083	0.0044	1.562	1	sp|P02768|ALBU_HUMAN	Serum albumin OS=Homo sapiens GN=ALB PE=1 SV=2	69321	13436	1	1	0	705.083	2816.3	4	2816.3	0.0045	139	161	1	47.51		40	0.0095	R	LVRPEVDVMCTAFHDNEETFLKK	Y		0.00000000220000000000000.0	12	150825_TTSH_Patient_Plasma_21_Spectrum026143_scans__9916_RTINSECONDS=1788
ALB	2 Trioxidation (C)	LVRPEVDVMCTAFHDNEETFLKK	R.LVRPEVDVM#C#TAFHDNEETFLKK.Y	R.LVRPEVDVM2C2TAFHDNEETFLKK.Y	5	47.18	0.01	139	161	564.268	-0.0028	-0.994	1	tr|A0A0C4DGB6|A0A0C4DGB6_HUMAN	Serum albumin OS=Homo sapiens GN=ALB PE=1 SV=1	69181	11585	1	1	0	564.267	2816.3	5	2816.3	-0.0028	139	161	1	47.18		40	0.01	R	LVRPEVDVMCTAFHDNEETFLKK	Y		0.00000000220000000000000.0	15	150825_TTSH_Patient_Plasma_52_Spectrum023418_scans__9600_RTINSECONDS=1864
ALB	2 Trioxidation (C)	LVRPEVDVMCTAFHDNEETFLKK	R.LVRPEVDVM#C#TAFHDNEETFLKK.Y	R.LVRPEVDVM2C2TAFHDNEETFLKK.Y	5	47.01	0.01	139	161	564.268	-0.0141	-5.007	1	sp|P02768|ALBU_HUMAN	Serum albumin OS=Homo sapiens GN=ALB PE=1 SV=2	69321	13458	1	1	0	564.264	2816.29	5	2816.3	-0.0141	139	161	1	47.01		40	0.01	R	LVRPEVDVMCTAFHDNEETFLKK	Y		0.00000000220000000000000.0	16	150825_TTSH_Patient_Plasma_23_Spectrum027960_scans__12155_RTINSECONDS=2175
ALB	2 Trioxidation (C)	LVRPEVDVMCTAFHDNEETFLKK	R.LVRPEVDVM#C#TAFHDNEETFLKK.Y	R.LVRPEVDVM2C2TAFHDNEETFLKK.Y	5	46.93	0.011	139	161	564.268	-0.0006	-0.213	1	sp|P02768|ALBU_HUMAN	Serum albumin OS=Homo sapiens GN=ALB PE=1 SV=2	69321	13866	1	1	0	564.267	2816.3	5	2816.3	-0.0006	139	161	1	46.93		40	0.011	R	LVRPEVDVMCTAFHDNEETFLKK	Y		0.00000000220000000000000.0	21	150825_TTSH_Patient_Plasma_12_Spectrum028554_scans__13337_RTINSECONDS=2429
ALB	2 Trioxidation (C)	LVRPEVDVMCTAFHDNEETFLKK	R.LVRPEVDVM#C#TAFHDNEETFLKK.Y	R.LVRPEVDVM2C2TAFHDNEETFLKK.Y	5	46.8	0.011	139	161	564.268	0.0052	1.846	1	sp|P02768|ALBU_HUMAN	Serum albumin OS=Homo sapiens GN=ALB PE=1 SV=2	69321	14412	1	1	0	564.268	2816.3	5	2816.3	0.0052	139	161	1	46.8		40	0.011	R	LVRPEVDVMCTAFHDNEETFLKK	Y		0.00000000220000000000000.0	12	150818_TTSH_Patient_Plasma_59_Spectrum032571_scans__17225_RTINSECONDS=3057
ALB	2 Trioxidation (C)	LVRPEVDVMCTAFHDNEETFLKK	R.LVRPEVDVM#C#TAFHDNEETFLKK.Y	R.LVRPEVDVM2C2TAFHDNEETFLKK.Y	5	46.1	0.013	139	161	564.268	-0.0174	-6.178	1	sp|P02768|ALBU_HUMAN	Serum albumin OS=Homo sapiens GN=ALB PE=1 SV=2	69321	13434	1	1	0	564.264	2816.28	5	2816.3	-0.0174	139	161	1	46.1		40	0.013	R	LVRPEVDVMCTAFHDNEETFLKK	Y		0.00000000220000000000000.0	16	150825_TTSH_Patient_Plasma_21_Spectrum028610_scans__12685_RTINSECONDS=2259
ALB	2 Trioxidation (C)	LVRPEVDVMCTAFHDNEETFLKK	R.LVRPEVDVM#C#TAFHDNEETFLKK.Y	R.LVRPEVDVM2C2TAFHDNEETFLKK.Y	5	44.56	0.019	139	161	564.268	-0.0049	-1.74	1	tr|A0A0C4DGB6|A0A0C4DGB6_HUMAN	Serum albumin OS=Homo sapiens GN=ALB PE=1 SV=1	69181	11583	1	1	0	564.266	2816.29	5	2816.3	-0.0049	139	161	1	44.56		40	0.019	R	LVRPEVDVMCTAFHDNEETFLKK	Y		0.00000000220000000000000.0	15	150825_TTSH_Patient_Plasma_52_Spectrum023771_scans__10037_RTINSECONDS=1946
ALB	2 Trioxidation (C)	LVRPEVDVMCTAFHDNEETFLKK	R.LVRPEVDVM#C#TAFHDNEETFLKK.Y	R.LVRPEVDVM2C2TAFHDNEETFLKK.Y	5	44.42	0.02	139	161	564.268	-0.0031	-1.101	1	sp|P02768|ALBU_HUMAN	Serum albumin OS=Homo sapiens GN=ALB PE=1 SV=2	69321	10970	1	1	0	564.267	2816.3	5	2816.3	-0.0031	139	161	1	44.42		40	0.02	R	LVRPEVDVMCTAFHDNEETFLKK	Y		0.00000000220000000000000.0	18	150808_TTSH_Patient_Plasma_27_Spectrum023031_scans__12407_RTINSECONDS=2598
ALB	2 Trioxidation (C)	LVRPEVDVMCTAFHDNEETFLKK	R.LVRPEVDVM#C#TAFHDNEETFLKK.Y	R.LVRPEVDVM2C2TAFHDNEETFLKK.Y	5	43.58	0.024	139	161	564.268	-0.0031	-1.101	1	sp|P02768|ALBU_HUMAN	Serum albumin OS=Homo sapiens GN=ALB PE=1 SV=2	69321	13607	1	1	0	564.267	2816.3	5	2816.3	-0.0031	139	161	1	43.58		40	0.024	R	LVRPEVDVMCTAFHDNEETFLKK	Y		0.00000000220000000000000.0	14	150801_TTSH_Patient_Plasma_27_Spectrum028379_scans__12609_RTINSECONDS=2240
ALB	2 Trioxidation (C)	LVRPEVDVMCTAFHDNEETFLKK	R.LVRPEVDVM#C#TAFHDNEETFLKK.Y	R.LVRPEVDVM2C2TAFHDNEETFLKK.Y	4	42.49	0.031	139	161	705.083	0.0135	4.794	1	sp|P02768|ALBU_HUMAN	Serum albumin OS=Homo sapiens GN=ALB PE=1 SV=2	69321	13467	1	1	0	705.086	2816.31	4	2816.3	0.0135	139	161	1	42.49		40	0.031	R	LVRPEVDVMCTAFHDNEETFLKK	Y		0.00000000220000000000000.0	11	150825_TTSH_Patient_Plasma_23_Spectrum025921_scans__9873_RTINSECONDS=1788
ALB	2 Trioxidation (C)	LVRPEVDVMCTAFHDNEETFLKK	R.LVRPEVDVM#C#TAFHDNEETFLKK.Y	R.LVRPEVDVM2C2TAFHDNEETFLKK.Y	5	41.58	0.039	139	161	564.268	0.0116	4.119	1	tr|A0A0C4DGB6|A0A0C4DGB6_HUMAN	Serum albumin OS=Homo sapiens GN=ALB PE=1 SV=1	69181	11975	1	1	0	564.269	2816.31	5	2816.3	0.0116	139	161	1	41.58		40	0.039	R	LVRPEVDVMCTAFHDNEETFLKK	Y		0.00000000220000000000000.0	15	150825_TTSH_Patient_Plasma_53_Spectrum024708_scans__10277_RTINSECONDS=1936
ALB	2 Trioxidation (C)	LVRPEVDVMCTAFHDNEETFLKK	R.LVRPEVDVM#C#TAFHDNEETFLKK.Y	R.LVRPEVDVM2C2TAFHDNEETFLKK.Y	5	41.5	0.038	139	161	564.268	-0.0028	-0.994	1	tr|A0A0C4DGB6|A0A0C4DGB6_HUMAN	Serum albumin OS=Homo sapiens GN=ALB PE=1 SV=1	69181	13815	1	1	0	564.267	2816.3	5	2816.3	-0.0028	139	161	1	41.5		40	0.038	R	LVRPEVDVMCTAFHDNEETFLKK	Y		0.00000000220000000000000.0	15	150801_TTSH_Patient_Plasma_25_Spectrum027697_scans__12479_RTINSECONDS=2219
ALB	2 Trioxidation (C)	LVRPEVDVMCTAFHDNEETFLKK	R.LVRPEVDVM#C#TAFHDNEETFLKK.Y	R.LVRPEVDVM2C2TAFHDNEETFLKK.Y	5	40.31	0.025	139	161	564.268	-0.0031	-1.101	1	sp|P02768|ALBU_HUMAN	Serum albumin OS=Homo sapiens GN=ALB PE=1 SV=2	69321	12725	1	1	0	564.267	2816.3	5	2816.3	-0.0031	139	161	1	40.31		37	0.025	R	LVRPEVDVMCTAFHDNEETFLKK	Y		0.00000000220000000000000.0	14	150801_TTSH_Patient_Plasma_57_Spectrum027606_scans__12772_RTINSECONDS=2274
ALB	2 Trioxidation (C)	LVRPEVDVMCTAFHDNEETFLKK	R.LVRPEVDVM#C#TAFHDNEETFLKK.Y	R.LVRPEVDVM2C2TAFHDNEETFLKK.Y	5	39.69	0.029	139	161	564.268	-0.0006	-0.213	1	tr|A0A0C4DGB6|A0A0C4DGB6_HUMAN	Serum albumin OS=Homo sapiens GN=ALB PE=1 SV=1	69181	9101	1	1	1	564.267	2816.3	5	2816.3	-0.0006	139	161	1	39.69	18	37	0.029	R	LVRPEVDVMCTAFHDNEETFLKK	Y		0.00000000220000000000000.0	8	150801_TTSH_Patient_Plasma_55_Spectrum006855_scans__10548_RTINSECONDS=2293
ALB	2 Trioxidation (C)	LVRPEVDVMCTAFHDNEETFLKK	R.LVRPEVDVM#C#TAFHDNEETFLKK.Y	R.LVRPEVDVM2C2TAFHDNEETFLKK.Y	5	37.31	0.05	139	161	564.268	0.0012	0.426	1	tr|A0A0C4DGB6|A0A0C4DGB6_HUMAN	Serum albumin OS=Homo sapiens GN=ALB PE=1 SV=1	69181	13931	1	1	0	564.268	2816.3	5	2816.3	0.0012	139	161	1	37.31		37	0.05	R	LVRPEVDVMCTAFHDNEETFLKK	Y		0.00000000220000000000000.0	14	150801_TTSH_Patient_Plasma_24_Spectrum028088_scans__12745_RTINSECONDS=2245
ALB	Trioxidation (C)	LVRPEVDVMCTAFHDNEETFLK	R.LVRPEVDVMC#TAFHDNEETFLK.K	R.LVRPEVDVMC2TAFHDNEETFLK.K	3	76.52	1.7e-05	139	160	881.081	-0.0045	-1.704	1	sp|P02768|ALBU_HUMAN	Serum albumin OS=Homo sapiens GN=ALB PE=1 SV=2	69321	13594	1	1	0	881.079	2640.22	3	2640.22	-0.0045	139	160	0	76.52		41	1.7e-05	R	LVRPEVDVMCTAFHDNEETFLK	K		0.0000000002000000000000.0	13	150825_TTSH_Patient_Plasma_07_Spectrum031326_scans__15187_RTINSECONDS=2653
ALB	Trioxidation (C)	LVRPEVDVMCTAFHDNEETFLK	R.LVRPEVDVMC#TAFHDNEETFLK.K	R.LVRPEVDVMC2TAFHDNEETFLK.K	3	69.44	8.5e-05	139	160	881.081	-0.0023	-0.871	1	sp|P02768|ALBU_HUMAN	Serum albumin OS=Homo sapiens GN=ALB PE=1 SV=2	69321	11916	1	1	1	881.08	2640.22	3	2640.22	-0.0023	139	160	0	69.44		41	8.5e-05	R	LVRPEVDVMCTAFHDNEETFLK	K		0.0000000002000000000000.0	14	150801_TTSH_Patient_Plasma_86_Spectrum025764_scans__14747_RTINSECONDS=3048
ALB	Trioxidation (C)	LVRPEVDVMCTAFHDNEETFLK	R.LVRPEVDVMC#TAFHDNEETFLK.K	R.LVRPEVDVMC2TAFHDNEETFLK.K	3	68.35	0.00011	139	160	881.081	-0.0051	-1.932	1	sp|P02768|ALBU_HUMAN	Serum albumin OS=Homo sapiens GN=ALB PE=1 SV=2	69321	14673	1	1	0	881.079	2640.21	3	2640.22	-0.0051	139	160	0	68.35		41	0.00011	R	LVRPEVDVMCTAFHDNEETFLK	K		0.0000000002000000000000.0	13	150818_TTSH_Patient_Plasma_14_Spectrum031728_scans__15279_RTINSECONDS=2666
ALB	Trioxidation (C)	LVRPEVDVMCTAFHDNEETFLK	R.LVRPEVDVMC#TAFHDNEETFLK.K	R.LVRPEVDVMC2TAFHDNEETFLK.K	3	67.94	0.00012	139	160	881.081	-0.0023	-0.871	1	sp|P02768|ALBU_HUMAN	Serum albumin OS=Homo sapiens GN=ALB PE=1 SV=2	69321	13267	1	1	0	881.08	2640.22	3	2640.22	-0.0023	139	160	0	67.94		41	0.00012	R	LVRPEVDVMCTAFHDNEETFLK	K		0.0000000002000000000000.0	13	150825_TTSH_Patient_Plasma_41_Spectrum028415_scans__13722_RTINSECONDS=2498
ALB	Trioxidation (C)	LVRPEVDVMCTAFHDNEETFLK	R.LVRPEVDVMC#TAFHDNEETFLK.K	R.LVRPEVDVMC2TAFHDNEETFLK.K	3	65.46	0.00022	139	160	881.081	-0.0067	-2.538	1	sp|P02768|ALBU_HUMAN	Serum albumin OS=Homo sapiens GN=ALB PE=1 SV=2	69321	14452	1	1	0	881.078	2640.21	3	2640.22	-0.0067	139	160	0	65.46		41	0.00022	R	LVRPEVDVMCTAFHDNEETFLK	K		0.0000000002000000000000.0	12	150818_TTSH_Patient_Plasma_13_Spectrum031566_scans__15254_RTINSECONDS=2675
ALB	Trioxidation (C)	LVRPEVDVMCTAFHDNEETFLK	R.LVRPEVDVMC#TAFHDNEETFLK.K	R.LVRPEVDVMC2TAFHDNEETFLK.K	3	64.79	0.00025	139	160	881.081	-0.0025	-0.947	1	sp|P02768|ALBU_HUMAN	Serum albumin OS=Homo sapiens GN=ALB PE=1 SV=2	69321	13431	1	1	0	881.08	2640.22	3	2640.22	-0.0025	139	160	0	64.79		41	0.00025	R	LVRPEVDVMCTAFHDNEETFLK	K		0.0000000002000000000000.0	13	150825_TTSH_Patient_Plasma_39_Spectrum028758_scans__13843_RTINSECONDS=2502
ALB	Trioxidation (C)	LVRPEVDVMCTAFHDNEETFLK	R.LVRPEVDVMC#TAFHDNEETFLK.K	R.LVRPEVDVMC2TAFHDNEETFLK.K	3	64.46	0.00026	139	160	881.081	-0.0137	-5.189	1	sp|P02768|ALBU_HUMAN	Serum albumin OS=Homo sapiens GN=ALB PE=1 SV=2	69321	13561	1	1	0	881.076	2640.21	3	2640.22	-0.0137	139	160	0	64.46		41	0.00026	R	LVRPEVDVMCTAFHDNEETFLK	K		0.0000000002000000000000.0	16	150818_TTSH_Patient_Plasma_89_Spectrum031459_scans__15615_RTINSECONDS=2738
ALB	Trioxidation (C)	LVRPEVDVMCTAFHDNEETFLK	R.LVRPEVDVMC#TAFHDNEETFLK.K	R.LVRPEVDVMC2TAFHDNEETFLK.K	3	64.06	0.00029	139	160	881.081	-0.0014	-0.53	1	sp|P02768|ALBU_HUMAN	Serum albumin OS=Homo sapiens GN=ALB PE=1 SV=2	69321	11644	1	1	0	881.08	2640.22	3	2640.22	-0.0014	139	160	0	64.06		41	0.00029	R	LVRPEVDVMCTAFHDNEETFLK	K		0.0000000002000000000000.0	16	150808_TTSH_Patient_Plasma_47_Spectrum025542_scans__14041_RTINSECONDS=2817
ALB	Trioxidation (C)	LVRPEVDVMCTAFHDNEETFLK	R.LVRPEVDVMC#TAFHDNEETFLK.K	R.LVRPEVDVMC2TAFHDNEETFLK.K	3	63.93	0.00031	139	160	881.081	0.0114	4.318	1	sp|P02768|ALBU_HUMAN	Serum albumin OS=Homo sapiens GN=ALB PE=1 SV=2	69321	13304	1	1	0	881.084	2640.23	3	2640.22	0.0114	139	160	0	63.93		41	0.00031	R	LVRPEVDVMCTAFHDNEETFLK	K		0.0000000002000000000000.0	12	150825_TTSH_Patient_Plasma_06_Spectrum031032_scans__15160_RTINSECONDS=2670
ALB	Trioxidation (C)	LVRPEVDVMCTAFHDNEETFLK	R.LVRPEVDVMC#TAFHDNEETFLK.K	R.LVRPEVDVMC2TAFHDNEETFLK.K	3	62.13	0.00045	139	160	881.081	-0.0118	-4.469	1	sp|P02768|ALBU_HUMAN	Serum albumin OS=Homo sapiens GN=ALB PE=1 SV=2	69321	13453	1	1	0	881.077	2640.21	3	2640.22	-0.0118	139	160	0	62.13		41	0.00045	R	LVRPEVDVMCTAFHDNEETFLK	K		0.0000000002000000000000.0	13	150825_TTSH_Patient_Plasma_68_Spectrum029850_scans__14080_RTINSECONDS=2490
ALB	Trioxidation (C)	LVRPEVDVMCTAFHDNEETFLK	R.LVRPEVDVMC#TAFHDNEETFLK.K	R.LVRPEVDVMC2TAFHDNEETFLK.K	3	62.07	0.00048	139	160	881.081	-0.0043	-1.629	1	sp|P02768|ALBU_HUMAN	Serum albumin OS=Homo sapiens GN=ALB PE=1 SV=2	69321	14529	1	1	0	881.079	2640.22	3	2640.22	-0.0043	139	160	0	62.07		41	0.00048	R	LVRPEVDVMCTAFHDNEETFLK	K		0.0000000002000000000000.0	13	150818_TTSH_Patient_Plasma_15_Spectrum031522_scans__15188_RTINSECONDS=2657
ALB	Trioxidation (C)	LVRPEVDVMCTAFHDNEETFLK	R.LVRPEVDVMC#TAFHDNEETFLK.K	R.LVRPEVDVMC2TAFHDNEETFLK.K	3	60.6	0.00068	139	160	881.081	-0.0084	-3.182	1	sp|P02768|ALBU_HUMAN	Serum albumin OS=Homo sapiens GN=ALB PE=1 SV=2	69321	12522	1	1	0	881.078	2640.21	3	2640.22	-0.0084	139	160	0	60.6		41	0.00068	R	LVRPEVDVMCTAFHDNEETFLK	K		0.0000000002000000000000.0	14	150801_TTSH_Patient_Plasma_45_Spectrum029431_scans__13996_RTINSECONDS=2480
ALB	Trioxidation (C)	LVRPEVDVMCTAFHDNEETFLK	R.LVRPEVDVMC#TAFHDNEETFLK.K	R.LVRPEVDVMC2TAFHDNEETFLK.K	3	59.92	0.00076	139	160	881.081	-0.0023	-0.871	1	sp|P02768|ALBU_HUMAN	Serum albumin OS=Homo sapiens GN=ALB PE=1 SV=2	69321	13367	1	1	1	881.08	2640.22	3	2640.22	-0.0023	139	160	0	59.92		41	0.00076	R	LVRPEVDVMCTAFHDNEETFLK	K		0.0000000002000000000000.0	15	150801_TTSH_Patient_Plasma_87_Spectrum028710_scans__15704_RTINSECONDS=3026
ALB	Trioxidation (C)	LVRPEVDVMCTAFHDNEETFLK	R.LVRPEVDVMC#TAFHDNEETFLK.K	R.LVRPEVDVMC2TAFHDNEETFLK.K	3	59.53	0.00082	139	160	881.081	-0.001	-0.379	1	sp|P02768|ALBU_HUMAN	Serum albumin OS=Homo sapiens GN=ALB PE=1 SV=2	69321	13713	1	1	0	881.08	2640.22	3	2640.22	-0.001	139	160	0	59.53		41	0.00082	R	LVRPEVDVMCTAFHDNEETFLK	K		0.0000000002000000000000.0	16	150818_TTSH_Patient_Plasma_43_Spectrum031174_scans__14649_RTINSECONDS=2548
ALB	Trioxidation (C)	LVRPEVDVMCTAFHDNEETFLK	R.LVRPEVDVMC#TAFHDNEETFLK.K	R.LVRPEVDVMC2TAFHDNEETFLK.K	3	58.12	0.0012	139	160	881.081	-0.0029	-1.098	1	sp|P02768|ALBU_HUMAN	Serum albumin OS=Homo sapiens GN=ALB PE=1 SV=2	69321	11727	1	1	1	881.08	2640.22	3	2640.22	-0.0029	139	160	0	58.12		41	0.0012	R	LVRPEVDVMCTAFHDNEETFLK	K		0.0000000002000000000000.0	14	150808_TTSH_Patient_Plasma_21_Spectrum024488_scans__13663_RTINSECONDS=2809
ALB	Trioxidation (C)	LVRPEVDVMCTAFHDNEETFLK	R.LVRPEVDVMC#TAFHDNEETFLK.K	R.LVRPEVDVMC2TAFHDNEETFLK.K	3	58.05	0.0012	139	160	881.081	0.0063	2.386	1	sp|P02768|ALBU_HUMAN	Serum albumin OS=Homo sapiens GN=ALB PE=1 SV=2	69321	13719	1	1	0	881.083	2640.23	3	2640.22	0.0063	139	160	0	58.05		41	0.0012	R	LVRPEVDVMCTAFHDNEETFLK	K		0.0000000002000000000000.0	17	150818_TTSH_Patient_Plasma_44_Spectrum031083_scans__14621_RTINSECONDS=2544
ALB	Trioxidation (C)	LVRPEVDVMCTAFHDNEETFLK	R.LVRPEVDVMC#TAFHDNEETFLK.K	R.LVRPEVDVMC2TAFHDNEETFLK.K	3	57.88	0.0012	139	160	881.081	-0.016	-6.06	1	sp|P02768|ALBU_HUMAN	Serum albumin OS=Homo sapiens GN=ALB PE=1 SV=2	69321	12852	1	1	0	881.075	2640.2	3	2640.22	-0.016	139	160	0	57.88		41	0.0012	R	LVRPEVDVMCTAFHDNEETFLK	K		0.0000000002000000000000.0	14	150825_TTSH_Patient_Plasma_43_Spectrum027376_scans__13167_RTINSECONDS=2443
ALB	Trioxidation (C)	LVRPEVDVMCTAFHDNEETFLK	R.LVRPEVDVMC#TAFHDNEETFLK.K	R.LVRPEVDVMC2TAFHDNEETFLK.K	3	57.46	0.0014	139	160	881.081	-0.0067	-2.538	1	sp|P02768|ALBU_HUMAN	Serum albumin OS=Homo sapiens GN=ALB PE=1 SV=2	69321	13333	1	1	0	881.078	2640.21	3	2640.22	-0.0067	139	160	0	57.46		41	0.0014	R	LVRPEVDVMCTAFHDNEETFLK	K		0.0000000002000000000000.0	18	150825_TTSH_Patient_Plasma_69_Spectrum029953_scans__14078_RTINSECONDS=2487
ALB	Trioxidation (C)	LVRPEVDVMCTAFHDNEETFLK	R.LVRPEVDVMC#TAFHDNEETFLK.K	R.LVRPEVDVMC2TAFHDNEETFLK.K	3	56.62	0.0016	139	160	881.081	-0.0032	-1.212	1	sp|P02768|ALBU_HUMAN	Serum albumin OS=Homo sapiens GN=ALB PE=1 SV=2	69321	13387	1	1	0	881.08	2640.22	3	2640.22	-0.0032	139	160	0	56.62		41	0.0016	R	LVRPEVDVMCTAFHDNEETFLK	K		0.0000000002000000000000.0	14	150808_TTSH_Patient_Plasma_46_Spectrum029469_scans__15406_RTINSECONDS=2819
ALB	Trioxidation (C)	LVRPEVDVMCTAFHDNEETFLK	R.LVRPEVDVMC#TAFHDNEETFLK.K	R.LVRPEVDVMC2TAFHDNEETFLK.K	3	54.21	0.0028	139	160	881.081	-0.0027	-1.023	1	sp|P02768|ALBU_HUMAN	Serum albumin OS=Homo sapiens GN=ALB PE=1 SV=2	69321	12917	1	1	0	881.08	2640.22	3	2640.22	-0.0027	139	160	0	54.21		41	0.0028	R	LVRPEVDVMCTAFHDNEETFLK	K		0.0000000002000000000000.0	14	150801_TTSH_Patient_Plasma_84_Spectrum026789_scans__14576_RTINSECONDS=2902
ALB	Trioxidation (C)	LVRPEVDVMCTAFHDNEETFLK	R.LVRPEVDVMC#TAFHDNEETFLK.K	R.LVRPEVDVMC2TAFHDNEETFLK.K	3	53.88	0.003	139	160	881.081	-0.0001	-0.038	1	sp|P02768|ALBU_HUMAN	Serum albumin OS=Homo sapiens GN=ALB PE=1 SV=2	69321	13703	1	1	0	881.081	2640.22	3	2640.22	-0.0001	139	160	0	53.88		41	0.003	R	LVRPEVDVMCTAFHDNEETFLK	K		0.0000000002000000000000.0	15	150818_TTSH_Patient_Plasma_45_Spectrum031186_scans__14679_RTINSECONDS=2556
ALB	Trioxidation (C)	LVRPEVDVMCTAFHDNEETFLK	R.LVRPEVDVMC#TAFHDNEETFLK.K	R.LVRPEVDVMC2TAFHDNEETFLK.K	3	52.67	0.004	139	160	881.081	-0.0016	-0.606	1	sp|P02768|ALBU_HUMAN	Serum albumin OS=Homo sapiens GN=ALB PE=1 SV=2	69321	13365	1	1	0	881.08	2640.22	3	2640.22	-0.0016	139	160	0	52.67		41	0.004	R	LVRPEVDVMCTAFHDNEETFLK	K		0.0000000002000000000000.0	16	150825_TTSH_Patient_Plasma_40_Spectrum028464_scans__13625_RTINSECONDS=2473
ALB	Trioxidation (C)	LVRPEVDVMCTAFHDNEETFLK	R.LVRPEVDVMC#TAFHDNEETFLK.K	R.LVRPEVDVMC2TAFHDNEETFLK.K	3	52.64	0.0043	139	160	881.081	-0.0067	-2.538	1	sp|P02768|ALBU_HUMAN	Serum albumin OS=Homo sapiens GN=ALB PE=1 SV=2	69321	13333	1	1	0	881.078	2640.21	3	2640.22	-0.0067	139	160	0	52.64		41	0.0043	R	LVRPEVDVMCTAFHDNEETFLK	K		0.0000000002000000000000.0	17	150825_TTSH_Patient_Plasma_69_Spectrum012454_scans__14078_RTINSECONDS=2487
ALB	Trioxidation (C)	LVRPEVDVMCTAFHDNEETFLK	R.LVRPEVDVMC#TAFHDNEETFLK.K	R.LVRPEVDVMC2TAFHDNEETFLK.K	3	49.31	0.0088	139	160	881.081	-0.0027	-1.023	1	sp|P02768|ALBU_HUMAN	Serum albumin OS=Homo sapiens GN=ALB PE=1 SV=2	69321	13876	1	1	0	881.08	2640.22	3	2640.22	-0.0027	139	160	0	49.31		41	0.0088	R	LVRPEVDVMCTAFHDNEETFLK	K		0.0000000002000000000000.0	13	150801_TTSH_Patient_Plasma_85_Spectrum028801_scans__15487_RTINSECONDS=2958
ALB	Trioxidation (C)	LVRPEVDVMCTAFHDNEETFLK	R.LVRPEVDVMC#TAFHDNEETFLK.K	R.LVRPEVDVMC2TAFHDNEETFLK.K	3	49.09	0.0095	139	160	881.081	-0.0045	-1.704	1	sp|P02768|ALBU_HUMAN	Serum albumin OS=Homo sapiens GN=ALB PE=1 SV=2	69321	13648	1	1	0	881.079	2640.22	3	2640.22	-0.0045	139	160	0	49.09		41	0.0095	R	LVRPEVDVMCTAFHDNEETFLK	K		0.0000000002000000000000.0	15	150808_TTSH_Patient_Plasma_20_Spectrum029120_scans__15175_RTINSECONDS=2804
ALB	Trioxidation (C)	LVRPEVDVMCTAFHDNEETFLK	R.LVRPEVDVMC#TAFHDNEETFLK.K	R.LVRPEVDVMC2TAFHDNEETFLK.K	3	47.66	0.013	139	160	881.081	-0.0016	-0.606	1	sp|P02768|ALBU_HUMAN	Serum albumin OS=Homo sapiens GN=ALB PE=1 SV=2	69321	13438	1	1	0	881.08	2640.22	3	2640.22	-0.0016	139	160	0	47.66		41	0.013	R	LVRPEVDVMCTAFHDNEETFLK	K		0.0000000002000000000000.0	15	150808_TTSH_Patient_Plasma_48_Spectrum029539_scans__15342_RTINSECONDS=2801
ALB	Trioxidation (C)	LVRPEVDVMCTAFHDNEETFLK	R.LVRPEVDVMC#TAFHDNEETFLK.K	R.LVRPEVDVMC2TAFHDNEETFLK.K	3	45.68	0.021	139	160	881.081	-0.0067	-2.538	1	sp|P02768|ALBU_HUMAN	Serum albumin OS=Homo sapiens GN=ALB PE=1 SV=2	69321	14452	1	1	0	881.078	2640.21	3	2640.22	-0.0067	139	160	0	45.68		41	0.021	R	LVRPEVDVMCTAFHDNEETFLK	K		0.0000000002000000000000.0	16	150818_TTSH_Patient_Plasma_13_Spectrum013621_scans__15254_RTINSECONDS=2675
ALB	Trioxidation (C)	LVRPEVDVMCTAFHDNEETFLK	R.LVRPEVDVMC#TAFHDNEETFLK.K	R.LVRPEVDVMC2TAFHDNEETFLK.K	3	43.61	0.034	139	160	881.081	-0.0051	-1.932	1	sp|P02768|ALBU_HUMAN	Serum albumin OS=Homo sapiens GN=ALB PE=1 SV=2	69321	14673	1	1	0	881.079	2640.21	3	2640.22	-0.0051	139	160	0	43.61		41	0.034	R	LVRPEVDVMCTAFHDNEETFLK	K		0.0000000002000000000000.0	15	150818_TTSH_Patient_Plasma_14_Spectrum013681_scans__15279_RTINSECONDS=2666
ALB	Trioxidation (C)	LVRPEVDVMCTAFHDNEETFLK	R.LVRPEVDVMC#TAFHDNEETFLK.K	R.LVRPEVDVMC2TAFHDNEETFLK.K	3	43.54	0.033	139	160	881.081	-0.0118	-4.469	1	sp|P02768|ALBU_HUMAN	Serum albumin OS=Homo sapiens GN=ALB PE=1 SV=2	69321	13453	1	1	0	881.077	2640.21	3	2640.22	-0.0118	139	160	0	43.54		41	0.033	R	LVRPEVDVMCTAFHDNEETFLK	K		0.0000000002000000000000.0	17	150825_TTSH_Patient_Plasma_68_Spectrum012420_scans__14080_RTINSECONDS=2490
ALB	Trioxidation (C)	LVRPEVDVMCTAFHDNEETFLK	R.LVRPEVDVMC#TAFHDNEETFLK.K	R.LVRPEVDVMC2TAFHDNEETFLK.K	3	42.05	0.047	139	160	881.081	-0.0023	-0.871	1	sp|P02768|ALBU_HUMAN	Serum albumin OS=Homo sapiens GN=ALB PE=1 SV=2	69321	11455	1	1	0	881.08	2640.22	3	2640.22	-0.0023	139	160	0	42.05		41	0.047	R	LVRPEVDVMCTAFHDNEETFLK	K		0.0000000002000000000000.0	11	150808_TTSH_Patient_Plasma_19_Spectrum023843_scans__13467_RTINSECONDS=2810
ALB	Trioxidation (C)	LVRPEVDVMCTAFHDNEETFLK	R.LVRPEVDVMC#TAFHDNEETFLK.K	R.LVRPEVDVMC2TAFHDNEETFLK.K	3	37.73	0.05	139	160	881.081	0.0114	4.318	1	sp|P02768|ALBU_HUMAN	Serum albumin OS=Homo sapiens GN=ALB PE=1 SV=2	69321	13304	1	1	0	881.084	2640.23	3	2640.22	0.0114	139	160	0	37.73		37	0.05	R	LVRPEVDVMCTAFHDNEETFLK	K		0.0000000002000000000000.0	13	150825_TTSH_Patient_Plasma_06_Spectrum013558_scans__15160_RTINSECONDS=2670
ALB	Trioxidation (C)	LVRPEVDVMCTAFHDNEETFLKK	R.LVRPEVDVMC#TAFHDNEETFLKK.Y	R.LVRPEVDVMC2TAFHDNEETFLKK.Y	4	93.52	2.4e-07	139	161	693.087	0.002	0.722	1	sp|P02768|ALBU_HUMAN	Serum albumin OS=Homo sapiens GN=ALB PE=1 SV=2	69321	12999	1	1	0	693.087	2768.32	4	2768.31	0.0019	139	161	1	93.52		40	2.4e-07	R	LVRPEVDVMCTAFHDNEETFLKK	Y		0.00000000020000000000000.0	20	150801_TTSH_Patient_Plasma_45_Spectrum028559_scans__13026_RTINSECONDS=2315
ALB	Trioxidation (C)	LVRPEVDVMCTAFHDNEETFLKK	R.LVRPEVDVMC#TAFHDNEETFLKK.Y	R.LVRPEVDVMC2TAFHDNEETFLKK.Y	4	89.04	6.7e-07	139	161	693.087	0.0005	0.181	1	sp|P02768|ALBU_HUMAN	Serum albumin OS=Homo sapiens GN=ALB PE=1 SV=2	69321	13590	1	1	0	693.086	2768.32	4	2768.31	0.0004	139	161	1	89.04		40	6.7e-07	R	LVRPEVDVMCTAFHDNEETFLKK	Y		0.00000000020000000000000.0	15	150818_TTSH_Patient_Plasma_38_Spectrum030436_scans__13839_RTINSECONDS=2397
ALB	Trioxidation (C)	LVRPEVDVMCTAFHDNEETFLKK	R.LVRPEVDVMC#TAFHDNEETFLKK.Y	R.LVRPEVDVMC2TAFHDNEETFLKK.Y	4	86.95	1.1e-06	139	161	693.087	-0.0022	-0.795	1	sp|P02768|ALBU_HUMAN	Serum albumin OS=Homo sapiens GN=ALB PE=1 SV=2	69321	14608	1	1	0	693.086	2768.31	4	2768.31	-0.0022	139	161	1	86.95		40	1.1e-06	R	LVRPEVDVMCTAFHDNEETFLKK	Y		0.00000000020000000000000.0	13	150818_TTSH_Patient_Plasma_04_Spectrum030715_scans__14456_RTINSECONDS=2519
ALB	Trioxidation (C)	LVRPEVDVMCTAFHDNEETFLKK	R.LVRPEVDVMC#TAFHDNEETFLKK.Y	R.LVRPEVDVMC2TAFHDNEETFLKK.Y	4	86.71	1.2e-06	139	161	693.087	-0.0046	-1.662	1	sp|P02768|ALBU_HUMAN	Serum albumin OS=Homo sapiens GN=ALB PE=1 SV=2	69321	14054	1	1	0	693.085	2768.31	4	2768.31	-0.0047	139	161	1	86.71		40	1.2e-06	R	LVRPEVDVMCTAFHDNEETFLKK	Y		0.00000000020000000000000.0	20	150808_TTSH_Patient_Plasma_67_Spectrum030379_scans__14486_RTINSECONDS=2554
ALB	Trioxidation (C)	LVRPEVDVMCTAFHDNEETFLKK	R.LVRPEVDVMC#TAFHDNEETFLKK.Y	R.LVRPEVDVMC2TAFHDNEETFLKK.Y	4	83.5	2.4e-06	139	161	693.087	-0.001	-0.361	1	sp|P02768|ALBU_HUMAN	Serum albumin OS=Homo sapiens GN=ALB PE=1 SV=2	69321	13599	1	1	0	693.086	2768.31	4	2768.31	-0.001	139	161	1	83.5		40	2.4e-06	R	LVRPEVDVMCTAFHDNEETFLKK	Y		0.00000000020000000000000.0	14	150818_TTSH_Patient_Plasma_37_Spectrum030494_scans__13879_RTINSECONDS=2403
ALB	Trioxidation (C)	LVRPEVDVMCTAFHDNEETFLKK	R.LVRPEVDVMC#TAFHDNEETFLKK.Y	R.LVRPEVDVMC2TAFHDNEETFLKK.Y	4	78.98	6.8e-06	139	161	693.087	-0.002	-0.722	1	sp|P02768|ALBU_HUMAN	Serum albumin OS=Homo sapiens GN=ALB PE=1 SV=2	69321	14275	1	1	0	693.086	2768.31	4	2768.31	-0.002	139	161	1	78.98		40	6.8e-06	R	LVRPEVDVMCTAFHDNEETFLKK	Y		0.00000000020000000000000.0	14	150825_TTSH_Patient_Plasma_07_Spectrum031256_scans__15108_RTINSECONDS=2640
ALB	Trioxidation (C)	LVRPEVDVMCTAFHDNEETFLKK	R.LVRPEVDVMC#TAFHDNEETFLKK.Y	R.LVRPEVDVMC2TAFHDNEETFLKK.Y	4	78.09	8.4e-06	139	161	693.087	-0.0022	-0.795	1	sp|P02768|ALBU_HUMAN	Serum albumin OS=Homo sapiens GN=ALB PE=1 SV=2	69321	13396	1	1	0	693.086	2768.31	4	2768.31	-0.0022	139	161	1	78.09		40	8.4e-06	R	LVRPEVDVMCTAFHDNEETFLKK	Y		0.00000000020000000000000.0	12	150818_TTSH_Patient_Plasma_36_Spectrum029959_scans__13644_RTINSECONDS=2371
ALB	Trioxidation (C)	LVRPEVDVMCTAFHDNEETFLKK	R.LVRPEVDVMC#TAFHDNEETFLKK.Y	R.LVRPEVDVMC2TAFHDNEETFLKK.Y	4	77.82	9.3e-06	139	161	693.087	-0.0042	-1.517	1	sp|P02768|ALBU_HUMAN	Serum albumin OS=Homo sapiens GN=ALB PE=1 SV=2	69321	13698	1	1	0	693.085	2768.31	4	2768.31	-0.0042	139	161	1	77.82		40	9.3e-06	R	LVRPEVDVMCTAFHDNEETFLKK	Y		0.00000000020000000000000.0	12	150818_TTSH_Patient_Plasma_39_Spectrum030523_scans__13859_RTINSECONDS=2400
ALB	Trioxidation (C)	LVRPEVDVMCTAFHDNEETFLKK	R.LVRPEVDVMC#TAFHDNEETFLKK.Y	R.LVRPEVDVMC2TAFHDNEETFLKK.Y	4	77.13	1e-05	139	161	693.087	0.0014	0.506	1	sp|P02768|ALBU_HUMAN	Serum albumin OS=Homo sapiens GN=ALB PE=1 SV=2	69321	12925	1	1	0	693.086	2768.32	4	2768.31	0.0014	139	161	1	77.13		40	1e-05	R	LVRPEVDVMCTAFHDNEETFLKK	Y		0.00000000020000000000000.0	21	150825_TTSH_Patient_Plasma_08_Spectrum029635_scans__14889_RTINSECONDS=2671
ALB	Trioxidation (C)	LVRPEVDVMCTAFHDNEETFLKK	R.LVRPEVDVMC#TAFHDNEETFLKK.Y	R.LVRPEVDVMC2TAFHDNEETFLKK.Y	4	76.68	1.2e-05	139	161	693.087	0.0044	1.589	1	sp|P02768|ALBU_HUMAN	Serum albumin OS=Homo sapiens GN=ALB PE=1 SV=2	69321	12982	1	1	0	693.087	2768.32	4	2768.31	0.0044	139	161	1	76.68		40	1.2e-05	R	LVRPEVDVMCTAFHDNEETFLKK	Y		0.00000000020000000000000.0	14	150801_TTSH_Patient_Plasma_46_Spectrum028684_scans__13137_RTINSECONDS=2316
ALB	Trioxidation (C)	LVRPEVDVMCTAFHDNEETFLKK	R.LVRPEVDVMC#TAFHDNEETFLKK.Y	R.LVRPEVDVMC2TAFHDNEETFLKK.Y	4	73.91	2.2e-05	139	161	693.087	-0.002	-0.722	1	sp|P02768|ALBU_HUMAN	Serum albumin OS=Homo sapiens GN=ALB PE=1 SV=2	69321	13824	1	1	0	693.086	2768.31	4	2768.31	-0.002	139	161	1	73.91		40	2.2e-05	R	LVRPEVDVMCTAFHDNEETFLKK	Y		0.00000000020000000000000.0	13	150808_TTSH_Patient_Plasma_38_Spectrum030099_scans__14727_RTINSECONDS=2641
ALB	Trioxidation (C)	LVRPEVDVMCTAFHDNEETFLKK	R.LVRPEVDVMC#TAFHDNEETFLKK.Y	R.LVRPEVDVMC2TAFHDNEETFLKK.Y	4	72.93	2.8e-05	139	161	693.087	-0.0068	-2.456	1	sp|P02768|ALBU_HUMAN	Serum albumin OS=Homo sapiens GN=ALB PE=1 SV=2	69321	13183	1	1	0	693.084	2768.31	4	2768.31	-0.0069	139	161	1	72.93		40	2.8e-05	R	LVRPEVDVMCTAFHDNEETFLKK	Y		0.00000000020000000000000.0	17	150818_TTSH_Patient_Plasma_34_Spectrum029585_scans__13573_RTINSECONDS=2368
ALB	Trioxidation (C)	LVRPEVDVMCTAFHDNEETFLKK	R.LVRPEVDVMC#TAFHDNEETFLKK.Y	R.LVRPEVDVMC2TAFHDNEETFLKK.Y	4	71.34	4e-05	139	161	693.087	-0.0015	-0.542	1	sp|P02768|ALBU_HUMAN	Serum albumin OS=Homo sapiens GN=ALB PE=1 SV=2	69321	12995	1	1	0	693.086	2768.31	4	2768.31	-0.0015	139	161	1	71.34		40	4e-05	R	LVRPEVDVMCTAFHDNEETFLKK	Y		0.00000000020000000000000.0	16	150801_TTSH_Patient_Plasma_47_Spectrum028687_scans__13142_RTINSECONDS=2324
ALB	Trioxidation (C)	LVRPEVDVMCTAFHDNEETFLKK	R.LVRPEVDVMC#TAFHDNEETFLKK.Y	R.LVRPEVDVMC2TAFHDNEETFLKK.Y	4	70.91	4.3e-05	139	161	693.087	-0.0012	-0.433	1	sp|P02768|ALBU_HUMAN	Serum albumin OS=Homo sapiens GN=ALB PE=1 SV=2	69321	14052	1	1	0	693.086	2768.31	4	2768.31	-0.0013	139	161	1	70.91		40	4.3e-05	R	LVRPEVDVMCTAFHDNEETFLKK	Y		0.00000000020000000000000.0	18	150801_TTSH_Patient_Plasma_35_Spectrum029821_scans__13242_RTINSECONDS=2322
ALB	Trioxidation (C)	LVRPEVDVMCTAFHDNEETFLKK	R.LVRPEVDVMC#TAFHDNEETFLKK.Y	R.LVRPEVDVMC2TAFHDNEETFLKK.Y	4	70.72	4.8e-05	139	161	693.087	-0.0076	-2.745	1	sp|P02768|ALBU_HUMAN	Serum albumin OS=Homo sapiens GN=ALB PE=1 SV=2	69321	12017	1	1	0	693.084	2768.31	4	2768.31	-0.0076	139	161	1	70.72		40	4.8e-05	R	LVRPEVDVMCTAFHDNEETFLKK	Y		0.00000000020000000000000.0	19	150825_TTSH_Patient_Plasma_64_Spectrum027690_scans__13126_RTINSECONDS=2430
ALB	Trioxidation (C)	LVRPEVDVMCTAFHDNEETFLKK	R.LVRPEVDVMC#TAFHDNEETFLKK.Y	R.LVRPEVDVMC2TAFHDNEETFLKK.Y	4	67.92	8.6e-05	139	161	693.087	0.0012	0.433	1	sp|P02768|ALBU_HUMAN	Serum albumin OS=Homo sapiens GN=ALB PE=1 SV=2	69321	13889	1	1	0	693.086	2768.32	4	2768.31	0.0012	139	161	1	67.92		40	8.6e-05	R	LVRPEVDVMCTAFHDNEETFLKK	Y		0.00000000020000000000000.0	17	150825_TTSH_Patient_Plasma_35_Spectrum028794_scans__13412_RTINSECONDS=2405
ALB	Trioxidation (C)	LVRPEVDVMCTAFHDNEETFLKK	R.LVRPEVDVMC#TAFHDNEETFLKK.Y	R.LVRPEVDVMC2TAFHDNEETFLKK.Y	4	67.69	9.5e-05	139	161	693.087	-0.0059	-2.131	1	sp|P02768|ALBU_HUMAN	Serum albumin OS=Homo sapiens GN=ALB PE=1 SV=2	69321	13438	1	1	0	693.085	2768.31	4	2768.31	-0.0059	139	161	1	67.69		40	9.5e-05	R	LVRPEVDVMCTAFHDNEETFLKK	Y		0.00000000020000000000000.0	17	150808_TTSH_Patient_Plasma_08_Spectrum029507_scans__14647_RTINSECONDS=2676
ALB	Trioxidation (C)	LVRPEVDVMCTAFHDNEETFLKK	R.LVRPEVDVMC#TAFHDNEETFLKK.Y	R.LVRPEVDVMC2TAFHDNEETFLKK.Y	4	67.35	9.9e-05	139	161	693.087	-0.0124	-4.479	1	sp|P02768|ALBU_HUMAN	Serum albumin OS=Homo sapiens GN=ALB PE=1 SV=2	69321	11305	1	1	0	693.083	2768.3	4	2768.31	-0.0125	139	161	1	67.35		40	9.9e-05	R	LVRPEVDVMCTAFHDNEETFLKK	Y		0.00000000020000000000000.0	16	150825_TTSH_Patient_Plasma_60_Spectrum027006_scans__12148_RTINSECONDS=2257
ALB	Trioxidation (C)	LVRPEVDVMCTAFHDNEETFLKK	R.LVRPEVDVMC#TAFHDNEETFLKK.Y	R.LVRPEVDVMC2TAFHDNEETFLKK.Y	3	64.74	0.00019	139	161	923.779	-0.0036	-1.3	1	sp|P02768|ALBU_HUMAN	Serum albumin OS=Homo sapiens GN=ALB PE=1 SV=2	69321	13189	1	1	0	923.778	2768.31	3	2768.31	-0.0036	139	161	1	64.74		40	0.00019	R	LVRPEVDVMCTAFHDNEETFLKK	Y		0.00000000020000000000000.0	16	150801_TTSH_Patient_Plasma_36_Spectrum027759_scans__12708_RTINSECONDS=2319
ALB	Trioxidation (C)	LVRPEVDVMCTAFHDNEETFLKK	R.LVRPEVDVMC#TAFHDNEETFLKK.Y	R.LVRPEVDVMC2TAFHDNEETFLKK.Y	4	64.58	0.00019	139	161	693.087	-0.0032	-1.156	1	sp|P02768|ALBU_HUMAN	Serum albumin OS=Homo sapiens GN=ALB PE=1 SV=2	69321	13820	1	1	0	693.085	2768.31	4	2768.31	-0.0032	139	161	1	64.58		40	0.00019	R	LVRPEVDVMCTAFHDNEETFLKK	Y		0.00000000020000000000000.0	16	150808_TTSH_Patient_Plasma_38_Spectrum032037_scans__17016_RTINSECONDS=3038
ALB	Trioxidation (C)	LVRPEVDVMCTAFHDNEETFLKK	R.LVRPEVDVMC#TAFHDNEETFLKK.Y	R.LVRPEVDVMC2TAFHDNEETFLKK.Y	4	62.78	0.0003	139	161	693.087	-0.0034	-1.228	1	sp|P02768|ALBU_HUMAN	Serum albumin OS=Homo sapiens GN=ALB PE=1 SV=2	69321	14623	1	1	0	693.085	2768.31	4	2768.31	-0.0035	139	161	1	62.78		40	0.0003	R	LVRPEVDVMCTAFHDNEETFLKK	Y		0.00000000020000000000000.0	16	150818_TTSH_Patient_Plasma_06_Spectrum030696_scans__14407_RTINSECONDS=2525
ALB	Trioxidation (C)	LVRPEVDVMCTAFHDNEETFLKK	R.LVRPEVDVMC#TAFHDNEETFLKK.Y	R.LVRPEVDVMC2TAFHDNEETFLKK.Y	4	60.16	0.00052	139	161	693.087	-0.002	-0.722	1	sp|P02768|ALBU_HUMAN	Serum albumin OS=Homo sapiens GN=ALB PE=1 SV=2	69321	14036	1	1	0	693.086	2768.31	4	2768.31	-0.002	139	161	1	60.16		40	0.00052	R	LVRPEVDVMCTAFHDNEETFLKK	Y		0.00000000020000000000000.0	17	150808_TTSH_Patient_Plasma_68_Spectrum030559_scans__14683_RTINSECONDS=2593
ALB	Trioxidation (C)	LVRPEVDVMCTAFHDNEETFLKK	R.LVRPEVDVMC#TAFHDNEETFLKK.Y	R.LVRPEVDVMC2TAFHDNEETFLKK.Y	4	60.06	0.00053	139	161	693.087	-0.0017	-0.614	1	sp|P02768|ALBU_HUMAN	Serum albumin OS=Homo sapiens GN=ALB PE=1 SV=2	69321	12957	1	1	0	693.086	2768.31	4	2768.31	-0.0018	139	161	1	60.06		40	0.00053	R	LVRPEVDVMCTAFHDNEETFLKK	Y		0.00000000020000000000000.0	11	150801_TTSH_Patient_Plasma_37_Spectrum027531_scans__12660_RTINSECONDS=2321
ALB	Trioxidation (C)	LVRPEVDVMCTAFHDNEETFLKK	R.LVRPEVDVMC#TAFHDNEETFLKK.Y	R.LVRPEVDVMC2TAFHDNEETFLKK.Y	4	59.65	0.0006	139	161	693.087	-0.0029	-1.048	1	sp|P02768|ALBU_HUMAN	Serum albumin OS=Homo sapiens GN=ALB PE=1 SV=2	69321	14274	1	1	0	693.085	2768.31	4	2768.31	-0.003	139	161	1	59.65		40	0.0006	R	LVRPEVDVMCTAFHDNEETFLKK	Y		0.00000000020000000000000.0	13	150825_TTSH_Patient_Plasma_07_Spectrum031090_scans__14922_RTINSECONDS=2608
ALB	Trioxidation (C)	LVRPEVDVMCTAFHDNEETFLKK	R.LVRPEVDVMC#TAFHDNEETFLKK.Y	R.LVRPEVDVMC2TAFHDNEETFLKK.Y	4	59.4	0.00064	139	161	693.087	-0.0037	-1.337	1	sp|P02768|ALBU_HUMAN	Serum albumin OS=Homo sapiens GN=ALB PE=1 SV=2	69321	14701	1	1	0	693.085	2768.31	4	2768.31	-0.0037	139	161	1	59.4		40	0.00064	R	LVRPEVDVMCTAFHDNEETFLKK	Y		0.00000000020000000000000.0	13	150818_TTSH_Patient_Plasma_07_Spectrum030851_scans__14476_RTINSECONDS=2536
ALB	Trioxidation (C)	LVRPEVDVMCTAFHDNEETFLKK	R.LVRPEVDVMC#TAFHDNEETFLKK.Y	R.LVRPEVDVMC2TAFHDNEETFLKK.Y	4	59.27	0.00063	139	161	693.087	-0.0005	-0.181	1	sp|P02768|ALBU_HUMAN	Serum albumin OS=Homo sapiens GN=ALB PE=1 SV=2	69321	14854	1	1	0	693.086	2768.31	4	2768.31	-0.0005	139	161	1	59.27		40	0.00063	R	LVRPEVDVMCTAFHDNEETFLKK	Y		0.00000000020000000000000.0	12	150818_TTSH_Patient_Plasma_08_Spectrum030874_scans__14422_RTINSECONDS=2524
ALB	Trioxidation (C)	LVRPEVDVMCTAFHDNEETFLKK	R.LVRPEVDVMC#TAFHDNEETFLKK.Y	R.LVRPEVDVMC2TAFHDNEETFLKK.Y	3	59.15	0.00069	139	161	923.779	-0.0049	-1.77	1	sp|P02768|ALBU_HUMAN	Serum albumin OS=Homo sapiens GN=ALB PE=1 SV=2	69321	13818	1	1	0	923.777	2768.31	3	2768.31	-0.0049	139	161	1	59.15		40	0.00069	R	LVRPEVDVMCTAFHDNEETFLKK	Y		0.00000000020000000000000.0	14	150808_TTSH_Patient_Plasma_38_Spectrum030123_scans__14753_RTINSECONDS=2646
ALB	Trioxidation (C)	LVRPEVDVMCTAFHDNEETFLKK	R.LVRPEVDVMC#TAFHDNEETFLKK.Y	R.LVRPEVDVMC2TAFHDNEETFLKK.Y	4	58.41	0.00079	139	161	693.087	-0.01	-3.612	1	sp|P02768|ALBU_HUMAN	Serum albumin OS=Homo sapiens GN=ALB PE=1 SV=2	69321	12016	1	1	0	693.083	2768.3	4	2768.31	-0.01	139	161	1	58.41		40	0.00079	R	LVRPEVDVMCTAFHDNEETFLKK	Y		0.00000000020000000000000.0	12	150825_TTSH_Patient_Plasma_64_Spectrum027515_scans__12928_RTINSECONDS=2396
ALB	Trioxidation (C)	LVRPEVDVMCTAFHDNEETFLKK	R.LVRPEVDVMC#TAFHDNEETFLKK.Y	R.LVRPEVDVMC2TAFHDNEETFLKK.Y	4	58.36	0.00083	139	161	693.087	-0.0051	-1.842	1	sp|P02768|ALBU_HUMAN	Serum albumin OS=Homo sapiens GN=ALB PE=1 SV=2	69321	14000	1	1	0	693.085	2768.31	4	2768.31	-0.0052	139	161	1	58.36	18	40	0.00083	R	LVRPEVDVMCTAFHDNEETFLKK	Y		0.00000000020000000000000.0	18	150801_TTSH_Patient_Plasma_34_Spectrum029652_scans__13173_RTINSECONDS=2315
ALB	Trioxidation (C)	LVRPEVDVMCTAFHDNEETFLKK	R.LVRPEVDVMC#TAFHDNEETFLKK.Y	R.LVRPEVDVMC2TAFHDNEETFLKK.Y	4	57.96	0.00086	139	161	693.087	0.0054	1.951	1	sp|P02768|ALBU_HUMAN	Serum albumin OS=Homo sapiens GN=ALB PE=1 SV=2	69321	13617	1	1	0	693.087	2768.32	4	2768.31	0.0053	139	161	1	57.96		40	0.00086	R	LVRPEVDVMCTAFHDNEETFLKK	Y		0.00000000020000000000000.0	13	150825_TTSH_Patient_Plasma_13_Spectrum028568_scans__13153_RTINSECONDS=2380
ALB	Trioxidation (C)	LVRPEVDVMCTAFHDNEETFLKK	R.LVRPEVDVMC#TAFHDNEETFLKK.Y	R.LVRPEVDVMC2TAFHDNEETFLKK.Y	4	57.26	0.001	139	161	693.087	-0.0027	-0.975	1	sp|P02768|ALBU_HUMAN	Serum albumin OS=Homo sapiens GN=ALB PE=1 SV=2	69321	13923	1	1	0	693.085	2768.31	4	2768.31	-0.0027	139	161	1	57.26		40	0.001	R	LVRPEVDVMCTAFHDNEETFLKK	Y		0.00000000020000000000000.0	14	150825_TTSH_Patient_Plasma_34_Spectrum028568_scans__13234_RTINSECONDS=2388
ALB	Trioxidation (C)	LVRPEVDVMCTAFHDNEETFLKK	R.LVRPEVDVMC#TAFHDNEETFLKK.Y	R.LVRPEVDVMC2TAFHDNEETFLKK.Y	4	57.17	0.0011	139	161	693.087	-0.0044	-1.589	1	sp|P02768|ALBU_HUMAN	Serum albumin OS=Homo sapiens GN=ALB PE=1 SV=2	69321	14978	1	1	0	693.085	2768.31	4	2768.31	-0.0044	139	161	1	57.17		40	0.0011	R	LVRPEVDVMCTAFHDNEETFLKK	Y		0.00000000020000000000000.0	14	150818_TTSH_Patient_Plasma_05_Spectrum030987_scans__14512_RTINSECONDS=2526
ALB	Trioxidation (C)	LVRPEVDVMCTAFHDNEETFLKK	R.LVRPEVDVMC#TAFHDNEETFLKK.Y	R.LVRPEVDVMC2TAFHDNEETFLKK.Y	3	56.17	0.0013	139	161	923.779	-0.01	-3.612	1	sp|P02768|ALBU_HUMAN	Serum albumin OS=Homo sapiens GN=ALB PE=1 SV=2	69321	14621	1	1	0	923.776	2768.3	3	2768.31	-0.0101	139	161	1	56.17		40	0.0013	R	LVRPEVDVMCTAFHDNEETFLKK	Y		0.00000000020000000000000.0	16	150818_TTSH_Patient_Plasma_06_Spectrum030703_scans__14415_RTINSECONDS=2526
ALB	Trioxidation (C)	LVRPEVDVMCTAFHDNEETFLKK	R.LVRPEVDVMC#TAFHDNEETFLKK.Y	R.LVRPEVDVMC2TAFHDNEETFLKK.Y	3	55.91	0.0014	139	161	923.779	0.0083	2.998	1	sp|P02768|ALBU_HUMAN	Serum albumin OS=Homo sapiens GN=ALB PE=1 SV=2	69321	13600	1	1	0	923.782	2768.32	3	2768.31	0.0083	139	161	1	55.91		40	0.0014	R	LVRPEVDVMCTAFHDNEETFLKK	Y		0.00000000020000000000000.0	18	150818_TTSH_Patient_Plasma_37_Spectrum030511_scans__13898_RTINSECONDS=2406
ALB	Trioxidation (C)	LVRPEVDVMCTAFHDNEETFLKK	R.LVRPEVDVMC#TAFHDNEETFLKK.Y	R.LVRPEVDVMC2TAFHDNEETFLKK.Y	4	55.67	0.0014	139	161	693.087	0.0012	0.433	1	sp|P02768|ALBU_HUMAN	Serum albumin OS=Homo sapiens GN=ALB PE=1 SV=2	69321	14823	1	1	0	693.086	2768.32	4	2768.31	0.0012	139	161	1	55.67		40	0.0014	R	LVRPEVDVMCTAFHDNEETFLKK	Y		0.00000000020000000000000.0	18	150818_TTSH_Patient_Plasma_09_Spectrum030845_scans__14453_RTINSECONDS=2533
ALB	Trioxidation (C)	LVRPEVDVMCTAFHDNEETFLKK	R.LVRPEVDVMC#TAFHDNEETFLKK.Y	R.LVRPEVDVMC2TAFHDNEETFLKK.Y	3	55.11	0.0017	139	161	923.779	-0.0043	-1.553	1	sp|P02768|ALBU_HUMAN	Serum albumin OS=Homo sapiens GN=ALB PE=1 SV=2	69321	14606	1	1	0	923.778	2768.31	3	2768.31	-0.0044	139	161	1	55.11		40	0.0017	R	LVRPEVDVMCTAFHDNEETFLKK	Y		0.00000000020000000000000.0	19	150818_TTSH_Patient_Plasma_04_Spectrum030729_scans__14472_RTINSECONDS=2521
ALB	Trioxidation (C)	LVRPEVDVMCTAFHDNEETFLKK	R.LVRPEVDVMC#TAFHDNEETFLKK.Y	R.LVRPEVDVMC2TAFHDNEETFLKK.Y	4	53.42	0.0026	139	161	693.087	-0.0042	-1.517	1	sp|P02768|ALBU_HUMAN	Serum albumin OS=Homo sapiens GN=ALB PE=1 SV=2	69321	14055	1	1	0	693.085	2768.31	4	2768.31	-0.0042	139	161	1	53.42		40	0.0026	R	LVRPEVDVMCTAFHDNEETFLKK	Y		0.00000000020000000000000.0	16	150808_TTSH_Patient_Plasma_67_Spectrum028946_scans__12841_RTINSECONDS=2269
ALB	Trioxidation (C)	LVRPEVDVMCTAFHDNEETFLKK	R.LVRPEVDVMC#TAFHDNEETFLKK.Y	R.LVRPEVDVMC2TAFHDNEETFLKK.Y	4	53.38	0.0026	139	161	693.087	-0.0083	-2.998	1	sp|P02768|ALBU_HUMAN	Serum albumin OS=Homo sapiens GN=ALB PE=1 SV=2	69321	13323	1	1	0	693.084	2768.31	4	2768.31	-0.0084	139	161	1	53.38		40	0.0026	R	LVRPEVDVMCTAFHDNEETFLKK	Y		0.00000000020000000000000.0	19	150818_TTSH_Patient_Plasma_35_Spectrum030014_scans__13671_RTINSECONDS=2377
ALB	Trioxidation (C)	LVRPEVDVMCTAFHDNEETFLKK	R.LVRPEVDVMC#TAFHDNEETFLKK.Y	R.LVRPEVDVMC2TAFHDNEETFLKK.Y	4	52.67	0.0029	139	161	693.087	-0.0005	-0.181	1	sp|P02768|ALBU_HUMAN	Serum albumin OS=Homo sapiens GN=ALB PE=1 SV=2	69321	13190	1	1	0	693.086	2768.31	4	2768.31	-0.0005	139	161	1	52.67		40	0.0029	R	LVRPEVDVMCTAFHDNEETFLKK	Y		0.00000000020000000000000.0	14	150801_TTSH_Patient_Plasma_36_Spectrum027746_scans__12694_RTINSECONDS=2317
ALB	Trioxidation (C)	LVRPEVDVMCTAFHDNEETFLKK	R.LVRPEVDVMC#TAFHDNEETFLKK.Y	R.LVRPEVDVMC2TAFHDNEETFLKK.Y	4	51.95	0.0035	139	161	693.087	-0.0029	-1.048	1	sp|P02768|ALBU_HUMAN	Serum albumin OS=Homo sapiens GN=ALB PE=1 SV=2	69321	12914	1	1	0	693.085	2768.31	4	2768.31	-0.003	139	161	1	51.95		40	0.0035	R	LVRPEVDVMCTAFHDNEETFLKK	Y		0.00000000020000000000000.0	19	150801_TTSH_Patient_Plasma_38_Spectrum027591_scans__12718_RTINSECONDS=2325
ALB	Trioxidation (C)	LVRPEVDVMCTAFHDNEETFLKK	R.LVRPEVDVMC#TAFHDNEETFLKK.Y	R.LVRPEVDVMC2TAFHDNEETFLKK.Y	3	51.83	0.0037	139	161	923.779	-0.006	-2.167	1	sp|P02768|ALBU_HUMAN	Serum albumin OS=Homo sapiens GN=ALB PE=1 SV=2	69321	14976	1	1	0	923.777	2768.31	3	2768.31	-0.006	139	161	1	51.83		40	0.0037	R	LVRPEVDVMCTAFHDNEETFLKK	Y		0.00000000020000000000000.0	16	150818_TTSH_Patient_Plasma_05_Spectrum031014_scans__14542_RTINSECONDS=2531
ALB	Trioxidation (C)	LVRPEVDVMCTAFHDNEETFLKK	R.LVRPEVDVMC#TAFHDNEETFLKK.Y	R.LVRPEVDVMC2TAFHDNEETFLKK.Y	4	51.33	0.0039	139	161	693.087	0.0007	0.253	1	sp|P02768|ALBU_HUMAN	Serum albumin OS=Homo sapiens GN=ALB PE=1 SV=2	69321	14019	1	1	0	693.086	2768.32	4	2768.31	0.0007	139	161	1	51.33		40	0.0039	R	LVRPEVDVMCTAFHDNEETFLKK	Y		0.00000000020000000000000.0	14	150801_TTSH_Patient_Plasma_40_Spectrum028287_scans__13135_RTINSECONDS=2350
ALB	Trioxidation (C)	LVRPEVDVMCTAFHDNEETFLKK	R.LVRPEVDVMC#TAFHDNEETFLKK.Y	R.LVRPEVDVMC2TAFHDNEETFLKK.Y	4	50.58	0.0047	139	161	693.087	-0.0124	-4.479	1	sp|P02768|ALBU_HUMAN	Serum albumin OS=Homo sapiens GN=ALB PE=1 SV=2	69321	11305	1	1	0	693.083	2768.3	4	2768.31	-0.0125	139	161	1	50.58		40	0.0047	R	LVRPEVDVMCTAFHDNEETFLKK	Y		0.00000000020000000000000.0	13	150825_TTSH_Patient_Plasma_60_Spectrum010451_scans__12148_RTINSECONDS=2257
ALB	Trioxidation (C)	LVRPEVDVMCTAFHDNEETFLKK	R.LVRPEVDVMC#TAFHDNEETFLKK.Y	R.LVRPEVDVMC2TAFHDNEETFLKK.Y	4	49	0.0071	139	161	693.087	-0.0034	-1.228	1	sp|P02768|ALBU_HUMAN	Serum albumin OS=Homo sapiens GN=ALB PE=1 SV=2	69321	14034	1	1	0	693.085	2768.31	4	2768.31	-0.0035	139	161	1	49		40	0.0071	R	LVRPEVDVMCTAFHDNEETFLKK	Y		0.00000000020000000000000.0	14	150808_TTSH_Patient_Plasma_68_Spectrum029100_scans__12986_RTINSECONDS=2297
ALB	Trioxidation (C)	LVRPEVDVMCTAFHDNEETFLKK	R.LVRPEVDVMC#TAFHDNEETFLKK.Y	R.LVRPEVDVMC2TAFHDNEETFLKK.Y	4	48.62	0.0074	139	161	693.087	0.0044	1.589	1	sp|P02768|ALBU_HUMAN	Serum albumin OS=Homo sapiens GN=ALB PE=1 SV=2	69321	12982	1	1	0	693.087	2768.32	4	2768.31	0.0044	139	161	1	48.62		40	0.0074	R	LVRPEVDVMCTAFHDNEETFLKK	Y		0.00000000020000000000000.0	12	150801_TTSH_Patient_Plasma_46_Spectrum011630_scans__13137_RTINSECONDS=2316
ALB	Trioxidation (C)	LVRPEVDVMCTAFHDNEETFLKK	R.LVRPEVDVMC#TAFHDNEETFLKK.Y	R.LVRPEVDVMC2TAFHDNEETFLKK.Y	4	48.24	0.0081	139	161	693.087	-0.0017	-0.614	1	sp|P02768|ALBU_HUMAN	Serum albumin OS=Homo sapiens GN=ALB PE=1 SV=2	69321	12018	1	1	0	693.086	2768.31	4	2768.31	-0.0018	139	161	1	48.24		40	0.0081	R	LVRPEVDVMCTAFHDNEETFLKK	Y		0.00000000020000000000000.0	15	150825_TTSH_Patient_Plasma_64_Spectrum024690_scans__9654_RTINSECONDS=1835
ALB	Trioxidation (C)	LVRPEVDVMCTAFHDNEETFLKK	R.LVRPEVDVMC#TAFHDNEETFLKK.Y	R.LVRPEVDVMC2TAFHDNEETFLKK.Y	4	47.76	0.009	139	161	693.087	-0.0007	-0.253	1	sp|P02768|ALBU_HUMAN	Serum albumin OS=Homo sapiens GN=ALB PE=1 SV=2	69321	12701	1	1	0	693.086	2768.31	4	2768.31	-0.0008	139	161	1	47.76		40	0.009	R	LVRPEVDVMCTAFHDNEETFLKK	Y		0.00000000020000000000000.0	18	150825_TTSH_Patient_Plasma_21_Spectrum026079_scans__9841_RTINSECONDS=1775
ALB	Trioxidation (C)	LVRPEVDVMCTAFHDNEETFLKK	R.LVRPEVDVMC#TAFHDNEETFLKK.Y	R.LVRPEVDVMC2TAFHDNEETFLKK.Y	4	47.38	0.0098	139	161	693.087	-0.0002	-0.072	1	sp|P02768|ALBU_HUMAN	Serum albumin OS=Homo sapiens GN=ALB PE=1 SV=2	69321	14024	1	1	0	693.086	2768.31	4	2768.31	-0.0003	139	161	1	47.38		40	0.0098	R	LVRPEVDVMCTAFHDNEETFLKK	Y		0.00000000020000000000000.0	16	150801_TTSH_Patient_Plasma_33_Spectrum029684_scans__13174_RTINSECONDS=2317
ALB	Trioxidation (C)	LVRPEVDVMCTAFHDNEETFLKK	R.LVRPEVDVMC#TAFHDNEETFLKK.Y	R.LVRPEVDVMC2TAFHDNEETFLKK.Y	4	46.63	0.012	139	161	693.087	0.0007	0.253	1	sp|P02768|ALBU_HUMAN	Serum albumin OS=Homo sapiens GN=ALB PE=1 SV=2	69321	13935	1	1	0	693.086	2768.32	4	2768.31	0.0007	139	161	1	46.63		40	0.012	R	LVRPEVDVMCTAFHDNEETFLKK	Y		0.00000000020000000000000.0	16	150825_TTSH_Patient_Plasma_33_Spectrum029105_scans__13502_RTINSECONDS=2410
ALB	Trioxidation (C)	LVRPEVDVMCTAFHDNEETFLKK	R.LVRPEVDVMC#TAFHDNEETFLKK.Y	R.LVRPEVDVMC2TAFHDNEETFLKK.Y	4	46.6	0.012	139	161	693.087	0.0007	0.253	1	sp|P02768|ALBU_HUMAN	Serum albumin OS=Homo sapiens GN=ALB PE=1 SV=2	69321	12657	1	1	0	693.086	2768.32	4	2768.31	0.0007	139	161	1	46.6		40	0.012	R	LVRPEVDVMCTAFHDNEETFLKK	Y		0.00000000020000000000000.0	19	150825_TTSH_Patient_Plasma_23_Spectrum025844_scans__9786_RTINSECONDS=1773
ALB	Trioxidation (C)	LVRPEVDVMCTAFHDNEETFLKK	R.LVRPEVDVMC#TAFHDNEETFLKK.Y	R.LVRPEVDVMC2TAFHDNEETFLKK.Y	4	44.86	0.018	139	161	693.087	-0.0017	-0.614	1	sp|P02768|ALBU_HUMAN	Serum albumin OS=Homo sapiens GN=ALB PE=1 SV=2	69321	14609	1	1	0	693.086	2768.31	4	2768.31	-0.0018	139	161	1	44.86		40	0.018	R	LVRPEVDVMCTAFHDNEETFLKK	Y		0.00000000020000000000000.0	18	150818_TTSH_Patient_Plasma_04_Spectrum029144_scans__12682_RTINSECONDS=2221
ALB	Trioxidation (C)	LVRPEVDVMCTAFHDNEETFLKK	R.LVRPEVDVMC#TAFHDNEETFLKK.Y	R.LVRPEVDVMC2TAFHDNEETFLKK.Y	4	44.77	0.018	139	161	693.087	0.0046	1.662	1	sp|P02768|ALBU_HUMAN	Serum albumin OS=Homo sapiens GN=ALB PE=1 SV=2	69321	14177	1	1	0	693.087	2768.32	4	2768.31	0.0046	139	161	1	44.77		40	0.018	R	LVRPEVDVMCTAFHDNEETFLKK	Y		0.00000000020000000000000.0	12	150818_TTSH_Patient_Plasma_89_Spectrum012497_scans__14020_RTINSECONDS=2467
ALB	Trioxidation (C)	LVRPEVDVMCTAFHDNEETFLKK	R.LVRPEVDVMC#TAFHDNEETFLKK.Y	R.LVRPEVDVMC2TAFHDNEETFLKK.Y	4	44.58	0.019	139	161	693.087	0.0046	1.662	1	sp|P02768|ALBU_HUMAN	Serum albumin OS=Homo sapiens GN=ALB PE=1 SV=2	69321	14177	1	1	0	693.087	2768.32	4	2768.31	0.0046	139	161	1	44.58		40	0.019	R	LVRPEVDVMCTAFHDNEETFLKK	Y		0.00000000020000000000000.0	16	150818_TTSH_Patient_Plasma_89_Spectrum030035_scans__14020_RTINSECONDS=2467
ALB	Trioxidation (C)	LVRPEVDVMCTAFHDNEETFLKK	R.LVRPEVDVMC#TAFHDNEETFLKK.Y	R.LVRPEVDVMC2TAFHDNEETFLKK.Y	4	44.17	0.02	139	161	693.087	0.002	0.722	1	sp|P02768|ALBU_HUMAN	Serum albumin OS=Homo sapiens GN=ALB PE=1 SV=2	69321	12999	1	1	0	693.087	2768.32	4	2768.31	0.0019	139	161	1	44.17		40	0.02	R	LVRPEVDVMCTAFHDNEETFLKK	Y		0.00000000020000000000000.0	9	150801_TTSH_Patient_Plasma_45_Spectrum011462_scans__13026_RTINSECONDS=2315
ALB	Trioxidation (C)	LVRPEVDVMCTAFHDNEETFLKK	R.LVRPEVDVMC#TAFHDNEETFLKK.Y	R.LVRPEVDVMC2TAFHDNEETFLKK.Y	4	43.78	0.024	139	161	693.087	-0.0044	-1.589	1	sp|P02768|ALBU_HUMAN	Serum albumin OS=Homo sapiens GN=ALB PE=1 SV=2	69321	14622	1	1	0	693.085	2768.31	4	2768.31	-0.0044	139	161	1	43.78		40	0.024	R	LVRPEVDVMCTAFHDNEETFLKK	Y		0.00000000020000000000000.0	10	150818_TTSH_Patient_Plasma_06_Spectrum011076_scans__12475_RTINSECONDS=2199
ALB	Trioxidation (C)	LVRPEVDVMCTAFHDNEETFLKK	R.LVRPEVDVMC#TAFHDNEETFLKK.Y	R.LVRPEVDVMC2TAFHDNEETFLKK.Y	4	43.35	0.025	139	161	693.087	-0.002	-0.722	1	sp|P02768|ALBU_HUMAN	Serum albumin OS=Homo sapiens GN=ALB PE=1 SV=2	69321	13824	1	1	0	693.086	2768.31	4	2768.31	-0.002	139	161	1	43.35		40	0.025	R	LVRPEVDVMCTAFHDNEETFLKK	Y		0.00000000020000000000000.0	9	150808_TTSH_Patient_Plasma_38_Spectrum012948_scans__14727_RTINSECONDS=2641
ALB	Trioxidation (C)	LVRPEVDVMCTAFHDNEETFLKK	R.LVRPEVDVMC#TAFHDNEETFLKK.Y	R.LVRPEVDVMC2TAFHDNEETFLKK.Y	4	43.33	0.026	139	161	693.087	-0.0044	-1.589	1	sp|P02768|ALBU_HUMAN	Serum albumin OS=Homo sapiens GN=ALB PE=1 SV=2	69321	14622	1	1	0	693.085	2768.31	4	2768.31	-0.0044	139	161	1	43.33		40	0.026	R	LVRPEVDVMCTAFHDNEETFLKK	Y		0.00000000020000000000000.0	15	150818_TTSH_Patient_Plasma_06_Spectrum028988_scans__12475_RTINSECONDS=2199
ALB	Trioxidation (C)	LVRPEVDVMCTAFHDNEETFLKK	R.LVRPEVDVMC#TAFHDNEETFLKK.Y	R.LVRPEVDVMC2TAFHDNEETFLKK.Y	4	43.25	0.027	139	161	693.087	-0.0051	-1.842	1	sp|P02768|ALBU_HUMAN	Serum albumin OS=Homo sapiens GN=ALB PE=1 SV=2	69321	13428	1	1	0	693.085	2768.31	4	2768.31	-0.0052	139	161	1	43.25		40	0.027	R	LVRPEVDVMCTAFHDNEETFLKK	Y		0.00000000020000000000000.0	16	150808_TTSH_Patient_Plasma_62_Spectrum027920_scans__12773_RTINSECONDS=2312
ALB	Trioxidation (C)	LVRPEVDVMCTAFHDNEETFLKK	R.LVRPEVDVMC#TAFHDNEETFLKK.Y	R.LVRPEVDVMC2TAFHDNEETFLKK.Y	4	43.24	0.026	139	161	693.087	-0.001	-0.361	1	sp|P02768|ALBU_HUMAN	Serum albumin OS=Homo sapiens GN=ALB PE=1 SV=2	69321	13599	1	1	0	693.086	2768.31	4	2768.31	-0.001	139	161	1	43.24		40	0.026	R	LVRPEVDVMCTAFHDNEETFLKK	Y		0.00000000020000000000000.0	9	150818_TTSH_Patient_Plasma_37_Spectrum012471_scans__13879_RTINSECONDS=2403
ALB	Trioxidation (C)	LVRPEVDVMCTAFHDNEETFLKK	R.LVRPEVDVMC#TAFHDNEETFLKK.Y	R.LVRPEVDVMC2TAFHDNEETFLKK.Y	4	43.21	0.027	139	161	693.087	-0.0042	-1.517	1	sp|P02768|ALBU_HUMAN	Serum albumin OS=Homo sapiens GN=ALB PE=1 SV=2	69321	13698	1	1	0	693.085	2768.31	4	2768.31	-0.0042	139	161	1	43.21		40	0.027	R	LVRPEVDVMCTAFHDNEETFLKK	Y		0.00000000020000000000000.0	9	150818_TTSH_Patient_Plasma_39_Spectrum012457_scans__13859_RTINSECONDS=2400
ALB	Trioxidation (C)	LVRPEVDVMCTAFHDNEETFLKK	R.LVRPEVDVMC#TAFHDNEETFLKK.Y	R.LVRPEVDVMC2TAFHDNEETFLKK.Y	4	43.13	0.026	139	161	693.087	-0.0022	-0.795	1	sp|P02768|ALBU_HUMAN	Serum albumin OS=Homo sapiens GN=ALB PE=1 SV=2	69321	14608	1	1	0	693.086	2768.31	4	2768.31	-0.0022	139	161	1	43.13		40	0.026	R	LVRPEVDVMCTAFHDNEETFLKK	Y		0.00000000020000000000000.0	9	150818_TTSH_Patient_Plasma_04_Spectrum012804_scans__14456_RTINSECONDS=2519
ALB	Trioxidation (C)	LVRPEVDVMCTAFHDNEETFLKK	R.LVRPEVDVMC#TAFHDNEETFLKK.Y	R.LVRPEVDVMC2TAFHDNEETFLKK.Y	4	42.88	0.028	139	161	693.087	0.0024	0.867	1	sp|P02768|ALBU_HUMAN	Serum albumin OS=Homo sapiens GN=ALB PE=1 SV=2	69321	14095	1	1	0	693.087	2768.32	4	2768.31	0.0024	139	161	1	42.88		40	0.028	R	LVRPEVDVMCTAFHDNEETFLKK	Y		0.00000000020000000000000.0	18	150818_TTSH_Patient_Plasma_95_Spectrum029282_scans__13579_RTINSECONDS=2422
ALB	Trioxidation (C)	LVRPEVDVMCTAFHDNEETFLKK	R.LVRPEVDVMC#TAFHDNEETFLKK.Y	R.LVRPEVDVMC2TAFHDNEETFLKK.Y	4	42.61	0.03	139	161	693.087	-0.0061	-2.204	1	sp|P02768|ALBU_HUMAN	Serum albumin OS=Homo sapiens GN=ALB PE=1 SV=2	69321	13170	1	1	0	693.085	2768.31	4	2768.31	-0.0062	139	161	1	42.61		40	0.03	R	LVRPEVDVMCTAFHDNEETFLKK	Y		0.00000000020000000000000.0	15	150808_TTSH_Patient_Plasma_61_Spectrum027804_scans__12769_RTINSECONDS=2316
ALB	Trioxidation (C)	LVRPEVDVMCTAFHDNEETFLKK	R.LVRPEVDVMC#TAFHDNEETFLKK.Y	R.LVRPEVDVMC2TAFHDNEETFLKK.Y	4	41.23	0.043	139	161	693.087	-0.0051	-1.842	1	sp|P02768|ALBU_HUMAN	Serum albumin OS=Homo sapiens GN=ALB PE=1 SV=2	69321	14977	1	1	0	693.085	2768.31	4	2768.31	-0.0052	139	161	1	41.23	16	40	0.043	R	LVRPEVDVMCTAFHDNEETFLKK	Y		0.00000000020000000000000.0	19	150818_TTSH_Patient_Plasma_05_Spectrum029225_scans__12525_RTINSECONDS=2190
ALB	Trioxidation (C)	LVRPEVDVMCTAFHDNEETFLKK	R.LVRPEVDVMC#TAFHDNEETFLKK.Y	R.LVRPEVDVMC2TAFHDNEETFLKK.Y	4	40.69	0.046	139	161	693.087	-0.0012	-0.433	1	sp|P02768|ALBU_HUMAN	Serum albumin OS=Homo sapiens GN=ALB PE=1 SV=2	69321	12871	1	1	0	693.086	2768.31	4	2768.31	-0.0013	139	161	1	40.69		40	0.046	R	LVRPEVDVMCTAFHDNEETFLKK	Y		0.00000000020000000000000.0	10	150825_TTSH_Patient_Plasma_62_Spectrum008069_scans__9602_RTINSECONDS=1798
ALB	Trioxidation (C)	LVRPEVDVMCTAFHDNEETFLKK	R.LVRPEVDVMC#TAFHDNEETFLKK.Y	R.LVRPEVDVMC2TAFHDNEETFLKK.Y	4	40.42	0.025	139	161	693.087	-0.0027	-0.975	1	sp|P02768|ALBU_HUMAN	Serum albumin OS=Homo sapiens GN=ALB PE=1 SV=2	69321	13465	1	1	0	693.085	2768.31	4	2768.31	-0.0027	139	161	1	40.42		37	0.025	R	LVRPEVDVMCTAFHDNEETFLKK	Y		0.00000000020000000000000.0	11	150808_TTSH_Patient_Plasma_32_Spectrum011040_scans__12980_RTINSECONDS=2451
ALB	Trioxidation (C)	LVRPEVDVMCTAFHDNEETFLKK	R.LVRPEVDVMC#TAFHDNEETFLKK.Y	R.LVRPEVDVMC2TAFHDNEETFLKK.Y	4	39.92	0.029	139	161	693.087	-0.0034	-1.228	1	sp|P02768|ALBU_HUMAN	Serum albumin OS=Homo sapiens GN=ALB PE=1 SV=2	69321	14623	1	1	0	693.085	2768.31	4	2768.31	-0.0035	139	161	1	39.92		37	0.029	R	LVRPEVDVMCTAFHDNEETFLKK	Y		0.00000000020000000000000.0	9	150818_TTSH_Patient_Plasma_06_Spectrum012830_scans__14407_RTINSECONDS=2525
ALB	Trioxidation (C)	LVRPEVDVMCTAFHDNEETFLKK	R.LVRPEVDVMC#TAFHDNEETFLKK.Y	R.LVRPEVDVMC2TAFHDNEETFLKK.Y	4	39.42	0.032	139	161	693.087	-0.0042	-1.517	1	sp|P02768|ALBU_HUMAN	Serum albumin OS=Homo sapiens GN=ALB PE=1 SV=2	69321	14055	1	1	0	693.085	2768.31	4	2768.31	-0.0042	139	161	1	39.42		37	0.032	R	LVRPEVDVMCTAFHDNEETFLKK	Y		0.00000000020000000000000.0	13	150808_TTSH_Patient_Plasma_67_Spectrum011425_scans__12841_RTINSECONDS=2269
ALB	Trioxidation (C)	LVRPEVDVMCTAFHDNEETFLKK	R.LVRPEVDVMC#TAFHDNEETFLKK.Y	R.LVRPEVDVMC2TAFHDNEETFLKK.Y	4	39.29	0.033	139	161	693.087	-0.0022	-0.795	1	sp|P02768|ALBU_HUMAN	Serum albumin OS=Homo sapiens GN=ALB PE=1 SV=2	69321	13396	1	1	1	693.086	2768.31	4	2768.31	-0.0022	139	161	1	39.29		37	0.033	R	LVRPEVDVMCTAFHDNEETFLKK	Y		0.00000000020000000000000.0	9	150818_TTSH_Patient_Plasma_36_Spectrum012165_scans__13644_RTINSECONDS=2371
ALB	Trioxidation (C)	LVRPEVDVMCTAFHDNEETFLKK	R.LVRPEVDVMC#TAFHDNEETFLKK.Y	R.LVRPEVDVMC2TAFHDNEETFLKK.Y	4	39.22	0.033	139	161	693.087	-0.0081	-2.926	1	sp|P02768|ALBU_HUMAN	Serum albumin OS=Homo sapiens GN=ALB PE=1 SV=2	69321	13816	1	1	0	693.084	2768.31	4	2768.31	-0.0081	139	161	1	39.22		37	0.033	R	LVRPEVDVMCTAFHDNEETFLKK	Y		0.00000000020000000000000.0	15	150808_TTSH_Patient_Plasma_38_Spectrum030292_scans__14940_RTINSECONDS=2678
ALB	Trioxidation (C)	LVRPEVDVMCTAFHDNEETFLKK	R.LVRPEVDVMC#TAFHDNEETFLKK.Y	R.LVRPEVDVMC2TAFHDNEETFLKK.Y	4	39.2	0.033	139	161	693.087	-0.002	-0.722	1	sp|P02768|ALBU_HUMAN	Serum albumin OS=Homo sapiens GN=ALB PE=1 SV=2	69321	14275	1	1	0	693.086	2768.31	4	2768.31	-0.002	139	161	1	39.2		37	0.033	R	LVRPEVDVMCTAFHDNEETFLKK	Y		0.00000000020000000000000.0	14	150825_TTSH_Patient_Plasma_07_Spectrum013552_scans__15108_RTINSECONDS=2640
ALB	Trioxidation (C)	LVRPEVDVMCTAFHDNEETFLKK	R.LVRPEVDVMC#TAFHDNEETFLKK.Y	R.LVRPEVDVMC2TAFHDNEETFLKK.Y	4	39.12	0.033	139	161	693.087	0.0017	0.614	1	sp|P02768|ALBU_HUMAN	Serum albumin OS=Homo sapiens GN=ALB PE=1 SV=2	69321	14307	1	1	0	693.086	2768.32	4	2768.31	0.0017	139	161	1	39.12		37	0.033	R	LVRPEVDVMCTAFHDNEETFLKK	Y		0.00000000020000000000000.0	16	150818_TTSH_Patient_Plasma_88_Spectrum030301_scans__14122_RTINSECONDS=2479
ALB	Trioxidation (C)	LVRPEVDVMCTAFHDNEETFLKK	R.LVRPEVDVMC#TAFHDNEETFLKK.Y	R.LVRPEVDVMC2TAFHDNEETFLKK.Y	4	38.67	0.038	139	161	693.087	-0.0042	-1.517	1	sp|P02768|ALBU_HUMAN	Serum albumin OS=Homo sapiens GN=ALB PE=1 SV=2	69321	14028	1	1	0	693.085	2768.31	4	2768.31	-0.0042	139	161	1	38.67		37	0.038	R	LVRPEVDVMCTAFHDNEETFLKK	Y		0.00000000020000000000000.0	11	150801_TTSH_Patient_Plasma_41_Spectrum027960_scans__13060_RTINSECONDS=2350
ALB	Trioxidation (C)	LVRPEVDVMCTAFHDNEETFLKK	R.LVRPEVDVMC#TAFHDNEETFLKK.Y	R.LVRPEVDVMC2TAFHDNEETFLKK.Y	4	38.62	0.038	139	161	693.087	-0.0007	-0.253	1	sp|P02768|ALBU_HUMAN	Serum albumin OS=Homo sapiens GN=ALB PE=1 SV=2	69321	14056	1	1	0	693.086	2768.31	4	2768.31	-0.0008	139	161	1	38.62		37	0.038	R	LVRPEVDVMCTAFHDNEETFLKK	Y		0.00000000020000000000000.0	13	150808_TTSH_Patient_Plasma_67_Spectrum029112_scans__13024_RTINSECONDS=2301
ALB	Trioxidation (C)	LVRPEVDVMCTAFHDNEETFLKK	R.LVRPEVDVMC#TAFHDNEETFLKK.Y	R.LVRPEVDVMC2TAFHDNEETFLKK.Y	4	37.87	0.044	139	161	693.087	0.0014	0.506	1	sp|P02768|ALBU_HUMAN	Serum albumin OS=Homo sapiens GN=ALB PE=1 SV=2	69321	12925	1	1	0	693.086	2768.32	4	2768.31	0.0014	139	161	1	37.87		37	0.044	R	LVRPEVDVMCTAFHDNEETFLKK	Y		0.00000000020000000000000.0	16	150825_TTSH_Patient_Plasma_08_Spectrum013135_scans__14889_RTINSECONDS=2671
ALB	Trioxidation (C)	LVRPEVDVMCTAFHDNEETFLKK	R.LVRPEVDVMC#TAFHDNEETFLKK.Y	R.LVRPEVDVMC2TAFHDNEETFLKK.Y	4	37.62	0.048	139	161	693.087	-0.0012	-0.433	1	sp|P02768|ALBU_HUMAN	Serum albumin OS=Homo sapiens GN=ALB PE=1 SV=2	69321	14052	1	1	0	693.086	2768.31	4	2768.31	-0.0013	139	161	1	37.62		37	0.048	R	LVRPEVDVMCTAFHDNEETFLKK	Y		0.00000000020000000000000.0	19	150801_TTSH_Patient_Plasma_35_Spectrum011907_scans__13242_RTINSECONDS=2322
ALB	Trioxidation (C)	LVRPEVDVMCTAFHDNEETFLKK	R.LVRPEVDVMC#TAFHDNEETFLKK.Y	R.LVRPEVDVMC2TAFHDNEETFLKK.Y	4	37.5	0.049	139	161	693.087	-0.0029	-1.048	1	sp|P02768|ALBU_HUMAN	Serum albumin OS=Homo sapiens GN=ALB PE=1 SV=2	69321	14274	1	1	0	693.085	2768.31	4	2768.31	-0.003	139	161	1	37.5		37	0.049	R	LVRPEVDVMCTAFHDNEETFLKK	Y		0.00000000020000000000000.0	11	150825_TTSH_Patient_Plasma_07_Spectrum013383_scans__14922_RTINSECONDS=2608
ALB	Trioxidation (C)	LKCASLQKFGER	R.LKC#ASLQKFGER.A	R.LKC2ASLQKFGER.A	3	45.81	0.011	222	233	476.582	-0.0022	-1.542	1	sp|P02768|ALBU_HUMAN	Serum albumin OS=Homo sapiens GN=ALB PE=1 SV=2	69321	4478	1	1	0	476.581	1426.72	3	1426.72	-0.0022	222	233	2	45.81		39	0.011	R	LKCASLQKFGER	A		0.002000000000.0	8	150808_TTSH_Patient_Plasma_57_Spectrum020309_scans__5097_RTINSECONDS=983
ALB	Trioxidation (C)	CASLQKFGER	K.C#ASLQKFGER.A	K.C2ASLQKFGER.A	2	36.32	0.034	224	233	593.78	-0.0009	-0.759	1	sp|P02768|ALBU_HUMAN	Serum albumin OS=Homo sapiens GN=ALB PE=1 SV=2	69321	2198	1	1	0	593.779	1185.54	2	1185.54	-0.0009	224	233	1	36.32		34	0.034	K	CASLQKFGER	A		0.2000000000.0	8	150808_TTSH_Patient_Plasma_61_Spectrum022177_scans__6344_RTINSECONDS=1191
ALB	Trioxidation (C)	YICENQDSISSK	K.YIC#ENQDSISSK.L	K.YIC2ENQDSISSK.L	2	75.01	6.1e-06	287	298	717.807	0.0004	0.279	1	sp|P02768|ALBU_HUMAN	Serum albumin OS=Homo sapiens GN=ALB PE=1 SV=2	69321	5504	1	1	0	717.807	1433.6	2	1433.6	0.0004	287	298	0	75.01		35	6.1e-06	K	YICENQDSISSK	L		0.002000000000.0	9	150808_TTSH_Patient_Plasma_54_Spectrum021590_scans__7564_RTINSECONDS=1480
ALB	Trioxidation (C)	YICENQDSISSK	K.YIC#ENQDSISSK.L	K.YIC2ENQDSISSK.L	2	71.98	1.2e-05	287	298	717.807	-0.0029	-2.023	1	sp|P02768|ALBU_HUMAN	Serum albumin OS=Homo sapiens GN=ALB PE=1 SV=2	69321	3147	1	1	0	717.805	1433.6	2	1433.6	-0.0029	287	298	0	71.98		35	1.2e-05	K	YICENQDSISSK	L		0.002000000000.0	10	150825_TTSH_Patient_Plasma_48_Spectrum002425_scans__3428_RTINSECONDS=786
ALB	Trioxidation (C)	YICENQDSISSK	K.YIC#ENQDSISSK.L	K.YIC2ENQDSISSK.L	2	71.81	1.3e-05	287	298	717.807	0.0001	0.07	1	sp|P02768|ALBU_HUMAN	Serum albumin OS=Homo sapiens GN=ALB PE=1 SV=2	69321	5256	1	1	0	717.806	1433.6	2	1433.6	0.0001	287	298	0	71.81		35	1.3e-05	K	YICENQDSISSK	L		0.002000000000.0	10	150801_TTSH_Patient_Plasma_52_Spectrum003935_scans__4885_RTINSECONDS=915
ALB	Trioxidation (C)	YICENQDSISSK	K.YIC#ENQDSISSK.L	K.YIC2ENQDSISSK.L	2	71.57	1.3e-05	287	298	717.807	0.0002	0.14	1	sp|P02768|ALBU_HUMAN	Serum albumin OS=Homo sapiens GN=ALB PE=1 SV=2	69321	5500	1	1	0	717.806	1433.6	2	1433.6	0.0002	287	298	0	71.57		35	1.3e-05	K	YICENQDSISSK	L		0.002000000000.0	8	150808_TTSH_Patient_Plasma_52_Spectrum021587_scans__7707_RTINSECONDS=1527
ALB	Trioxidation (C)	YICENQDSISSK	K.YIC#ENQDSISSK.L	K.YIC2ENQDSISSK.L	2	71.5	1.4e-05	287	298	717.807	0.0001	0.07	1	sp|P02768|ALBU_HUMAN	Serum albumin OS=Homo sapiens GN=ALB PE=1 SV=2	69321	5256	1	1	0	717.806	1433.6	2	1433.6	0.0001	287	298	0	71.5		35	1.4e-05	K	YICENQDSISSK	L		0.002000000000.0	10	150801_TTSH_Patient_Plasma_52_Spectrum018880_scans__4885_RTINSECONDS=915
ALB	Trioxidation (C)	YICENQDSISSK	K.YIC#ENQDSISSK.L	K.YIC2ENQDSISSK.L	2	71.22	1.5e-05	287	298	717.807	0.0002	0.14	1	sp|P02768|ALBU_HUMAN	Serum albumin OS=Homo sapiens GN=ALB PE=1 SV=2	69321	5500	1	1	0	717.806	1433.6	2	1433.6	0.0002	287	298	0	71.22		35	1.5e-05	K	YICENQDSISSK	L		0.002000000000.0	8	150808_TTSH_Patient_Plasma_52_Spectrum006286_scans__7707_RTINSECONDS=1527
ALB	Trioxidation (C)	YICENQDSISSK	K.YIC#ENQDSISSK.L	K.YIC2ENQDSISSK.L	2	69.43	2.2e-05	287	298	717.807	-0.0029	-2.023	1	sp|P02768|ALBU_HUMAN	Serum albumin OS=Homo sapiens GN=ALB PE=1 SV=2	69321	3147	1	1	0	717.805	1433.6	2	1433.6	-0.0029	287	298	0	69.43		35	2.2e-05	K	YICENQDSISSK	L		0.002000000000.0	10	150825_TTSH_Patient_Plasma_48_Spectrum018484_scans__3428_RTINSECONDS=786
ALB	Trioxidation (C)	YICENQDSISSK	K.YIC#ENQDSISSK.L	K.YIC2ENQDSISSK.L	2	69.41	2.2e-05	287	298	717.807	-0.0022	-1.535	1	sp|P02768|ALBU_HUMAN	Serum albumin OS=Homo sapiens GN=ALB PE=1 SV=2	69321	4911	1	1	0	717.805	1433.6	2	1433.6	-0.0022	287	298	0	69.41		35	2.2e-05	K	YICENQDSISSK	L		0.002000000000.0	9	150808_TTSH_Patient_Plasma_50_Spectrum022008_scans__7417_RTINSECONDS=1446
ALB	Trioxidation (C)	YICENQDSISSK	K.YIC#ENQDSISSK.L	K.YIC2ENQDSISSK.L	2	68.55	2.8e-05	287	298	717.807	0.0034	2.372	1	sp|P02768|ALBU_HUMAN	Serum albumin OS=Homo sapiens GN=ALB PE=1 SV=2	69321	5231	1	1	0	717.808	1433.6	2	1433.6	0.0034	287	298	0	68.55		35	2.8e-05	K	YICENQDSISSK	L		0.002000000000.0	10	150801_TTSH_Patient_Plasma_53_Spectrum003867_scans__4818_RTINSECONDS=908
ALB	Trioxidation (C)	YICENQDSISSK	K.YIC#ENQDSISSK.L	K.YIC2ENQDSISSK.L	2	68.36	2.8e-05	287	298	717.807	-0.001	-0.698	1	sp|P02768|ALBU_HUMAN	Serum albumin OS=Homo sapiens GN=ALB PE=1 SV=2	69321	4045	1	1	0	717.806	1433.6	2	1433.6	-0.001	287	298	0	68.36	18	35	2.8e-05	K	YICENQDSISSK	L		0.002000000000.0	9	150808_TTSH_Patient_Plasma_53_Spectrum017537_scans__6325_RTINSECONDS=1506
ALB	Trioxidation (C)	YICENQDSISSK	K.YIC#ENQDSISSK.L	K.YIC2ENQDSISSK.L	2	67.46	3.4e-05	287	298	717.807	-0.0018	-1.256	1	sp|P02768|ALBU_HUMAN	Serum albumin OS=Homo sapiens GN=ALB PE=1 SV=2	69321	3113	1	1	0	717.805	1433.6	2	1433.6	-0.0018	287	298	0	67.46		35	3.4e-05	K	YICENQDSISSK	L		0.002000000000.0	10	150825_TTSH_Patient_Plasma_49_Spectrum018652_scans__3501_RTINSECONDS=768
ALB	Trioxidation (C)	YICENQDSISSK	K.YIC#ENQDSISSK.L	K.YIC2ENQDSISSK.L	2	67.22	3.6e-05	287	298	717.807	-0.0018	-1.256	1	sp|P02768|ALBU_HUMAN	Serum albumin OS=Homo sapiens GN=ALB PE=1 SV=2	69321	3113	1	1	0	717.805	1433.6	2	1433.6	-0.0018	287	298	0	67.22		35	3.6e-05	K	YICENQDSISSK	L		0.002000000000.0	10	150825_TTSH_Patient_Plasma_49_Spectrum002599_scans__3501_RTINSECONDS=768
ALB	Trioxidation (C)	YICENQDSISSK	K.YIC#ENQDSISSK.L	K.YIC2ENQDSISSK.L	2	66.71	4e-05	287	298	717.807	-0.0018	-1.256	1	sp|P02768|ALBU_HUMAN	Serum albumin OS=Homo sapiens GN=ALB PE=1 SV=2	69321	6506	1	1	0	717.805	1433.6	2	1433.6	-0.0018	287	298	0	66.71		35	4e-05	K	YICENQDSISSK	L		0.002000000000.0	9	150818_TTSH_Patient_Plasma_79_Spectrum021262_scans__4764_RTINSECONDS=903
ALB	Trioxidation (C)	YICENQDSISSK	K.YIC#ENQDSISSK.L	K.YIC2ENQDSISSK.L	2	66.17	4.5e-05	287	298	717.807	-0.0064	-4.464	1	sp|P02768|ALBU_HUMAN	Serum albumin OS=Homo sapiens GN=ALB PE=1 SV=2	69321	3655	1	1	0	717.803	1433.59	2	1433.6	-0.0064	287	298	0	66.17		35	4.5e-05	K	YICENQDSISSK	L		0.002000000000.0	10	150818_TTSH_Patient_Plasma_51_Spectrum023299_scans__6088_RTINSECONDS=1116
ALB	Trioxidation (C)	YICENQDSISSK	K.YIC#ENQDSISSK.L	K.YIC2ENQDSISSK.L	2	65.61	5.2e-05	287	298	717.807	-0.0021	-1.465	1	sp|P02768|ALBU_HUMAN	Serum albumin OS=Homo sapiens GN=ALB PE=1 SV=2	69321	5350	1	1	0	717.805	1433.6	2	1433.6	-0.0021	287	298	0	65.61		35	5.2e-05	K	YICENQDSISSK	L		0.002000000000.0	10	150801_TTSH_Patient_Plasma_96_Spectrum005806_scans__7221_RTINSECONDS=1444
ALB	Trioxidation (C)	YICENQDSISSK	K.YIC#ENQDSISSK.L	K.YIC2ENQDSISSK.L	2	65.51	5.3e-05	287	298	717.807	-0.0043	-2.999	1	sp|P02768|ALBU_HUMAN	Serum albumin OS=Homo sapiens GN=ALB PE=1 SV=2	69321	5497	1	1	0	717.804	1433.59	2	1433.6	-0.0043	287	298	0	65.51		35	5.3e-05	K	YICENQDSISSK	L		0.002000000000.0	9	150808_TTSH_Patient_Plasma_52_Spectrum021422_scans__7524_RTINSECONDS=1495
ALB	Trioxidation (C)	YICENQDSISSK	K.YIC#ENQDSISSK.L	K.YIC2ENQDSISSK.L	2	65.5	5.4e-05	287	298	717.807	-0.0021	-1.465	1	sp|P02768|ALBU_HUMAN	Serum albumin OS=Homo sapiens GN=ALB PE=1 SV=2	69321	5350	1	1	0	717.805	1433.6	2	1433.6	-0.0021	287	298	0	65.5		35	5.4e-05	K	YICENQDSISSK	L		0.002000000000.0	9	150801_TTSH_Patient_Plasma_96_Spectrum021889_scans__7221_RTINSECONDS=1444
ALB	Trioxidation (C)	YICENQDSISSK	K.YIC#ENQDSISSK.L	K.YIC2ENQDSISSK.L	2	65.32	5.7e-05	287	298	717.807	0.0023	1.604	1	sp|P02768|ALBU_HUMAN	Serum albumin OS=Homo sapiens GN=ALB PE=1 SV=2	69321	6643	1	1	0	717.807	1433.6	2	1433.6	0.0023	287	298	0	65.32		35	5.7e-05	K	YICENQDSISSK	L		0.002000000000.0	9	150818_TTSH_Patient_Plasma_81_Spectrum020272_scans__4793_RTINSECONDS=962
ALB	Trioxidation (C)	YICENQDSISSK	K.YIC#ENQDSISSK.L	K.YIC2ENQDSISSK.L	2	64	7.3e-05	287	298	717.807	-0.0077	-5.371	1	sp|P02768|ALBU_HUMAN	Serum albumin OS=Homo sapiens GN=ALB PE=1 SV=2	69321	5501	1	1	0	717.802	1433.59	2	1433.6	-0.0077	287	298	0	64		35	7.3e-05	K	YICENQDSISSK	L		0.002000000000.0	9	150808_TTSH_Patient_Plasma_54_Spectrum021422_scans__7379_RTINSECONDS=1448
ALB	Trioxidation (C)	YICENQDSISSK	K.YIC#ENQDSISSK.L	K.YIC2ENQDSISSK.L	2	63.96	7.6e-05	287	298	717.807	-0.001	-0.698	1	sp|P02768|ALBU_HUMAN	Serum albumin OS=Homo sapiens GN=ALB PE=1 SV=2	69321	4045	1	1	0	717.806	1433.6	2	1433.6	-0.001	287	298	0	63.96		35	7.6e-05	K	YICENQDSISSK	L		0.002000000000.0	9	150808_TTSH_Patient_Plasma_53_Spectrum004312_scans__6325_RTINSECONDS=1506
ALB	Trioxidation (C)	YICENQDSISSK	K.YIC#ENQDSISSK.L	K.YIC2ENQDSISSK.L	2	63.05	9.7e-05	287	298	717.807	0.0023	1.604	1	sp|P02768|ALBU_HUMAN	Serum albumin OS=Homo sapiens GN=ALB PE=1 SV=2	69321	6643	1	1	0	717.807	1433.6	2	1433.6	0.0023	287	298	0	63.05		35	9.7e-05	K	YICENQDSISSK	L		0.002000000000.0	9	150818_TTSH_Patient_Plasma_81_Spectrum003994_scans__4793_RTINSECONDS=962
ALB	Trioxidation (C)	YICENQDSISSK	K.YIC#ENQDSISSK.L	K.YIC2ENQDSISSK.L	2	62.98	9.4e-05	287	298	717.807	-0.0064	-4.464	1	sp|P02768|ALBU_HUMAN	Serum albumin OS=Homo sapiens GN=ALB PE=1 SV=2	69321	3655	1	1	0	717.803	1433.59	2	1433.6	-0.0064	287	298	0	62.98		35	9.4e-05	K	YICENQDSISSK	L		0.002000000000.0	10	150818_TTSH_Patient_Plasma_51_Spectrum005315_scans__6088_RTINSECONDS=1116
ALB	Trioxidation (C)	YICENQDSISSK	K.YIC#ENQDSISSK.L	K.YIC2ENQDSISSK.L	2	62.83	0.0001	287	298	717.807	0.0034	2.372	1	sp|P02768|ALBU_HUMAN	Serum albumin OS=Homo sapiens GN=ALB PE=1 SV=2	69321	5163	1	1	0	717.808	1433.6	2	1433.6	0.0034	287	298	0	62.83		35	0.0001	K	YICENQDSISSK	L		0.002000000000.0	9	150801_TTSH_Patient_Plasma_51_Spectrum018817_scans__4901_RTINSECONDS=924
ALB	Trioxidation (C)	YICENQDSISSK	K.YIC#ENQDSISSK.L	K.YIC2ENQDSISSK.L	2	62.62	0.0001	287	298	717.807	0.0008	0.558	1	sp|P02768|ALBU_HUMAN	Serum albumin OS=Homo sapiens GN=ALB PE=1 SV=2	69321	6642	1	1	0	717.807	1433.6	2	1433.6	0.0008	287	298	0	62.62		35	0.0001	K	YICENQDSISSK	L		0.002000000000.0	9	150818_TTSH_Patient_Plasma_81_Spectrum003880_scans__4639_RTINSECONDS=931
ALB	Trioxidation (C)	YICENQDSISSK	K.YIC#ENQDSISSK.L	K.YIC2ENQDSISSK.L	2	62.53	0.00011	287	298	717.807	-0.0028	-1.953	1	sp|P02768|ALBU_HUMAN	Serum albumin OS=Homo sapiens GN=ALB PE=1 SV=2	69321	3924	1	1	0	717.805	1433.6	2	1433.6	-0.0028	287	298	0	62.53		35	0.00011	K	YICENQDSISSK	L		0.002000000000.0	10	150825_TTSH_Patient_Plasma_67_Spectrum019975_scans__3816_RTINSECONDS=797
ALB	Trioxidation (C)	YICENQDSISSK	K.YIC#ENQDSISSK.L	K.YIC2ENQDSISSK.L	2	62.08	0.00012	287	298	717.807	-0.0018	-1.256	1	sp|P02768|ALBU_HUMAN	Serum albumin OS=Homo sapiens GN=ALB PE=1 SV=2	69321	6506	1	1	0	717.805	1433.6	2	1433.6	-0.0018	287	298	0	62.08		35	0.00012	K	YICENQDSISSK	L		0.002000000000.0	9	150818_TTSH_Patient_Plasma_79_Spectrum004188_scans__4764_RTINSECONDS=903
ALB	Trioxidation (C)	YICENQDSISSK	K.YIC#ENQDSISSK.L	K.YIC2ENQDSISSK.L	2	61.62	0.00014	287	298	717.807	0.0034	2.372	1	sp|P02768|ALBU_HUMAN	Serum albumin OS=Homo sapiens GN=ALB PE=1 SV=2	69321	5231	1	1	0	717.808	1433.6	2	1433.6	0.0034	287	298	0	61.62		35	0.00014	K	YICENQDSISSK	L		0.002000000000.0	10	150801_TTSH_Patient_Plasma_53_Spectrum018833_scans__4818_RTINSECONDS=908
ALB	Trioxidation (C)	YICENQDSISSK	K.YIC#ENQDSISSK.L	K.YIC2ENQDSISSK.L	2	61.52	0.00014	287	298	717.807	0.004	2.79	1	sp|P02768|ALBU_HUMAN	Serum albumin OS=Homo sapiens GN=ALB PE=1 SV=2	69321	4424	1	1	0	717.808	1433.6	2	1433.6	0.004	287	298	0	61.52		35	0.00014	K	YICENQDSISSK	L		0.002000000000.0	9	150825_TTSH_Patient_Plasma_38_Spectrum020130_scans__3897_RTINSECONDS=798
ALB	Trioxidation (C)	YICENQDSISSK	K.YIC#ENQDSISSK.L	K.YIC2ENQDSISSK.L	2	60.94	0.00016	287	298	717.807	0.0034	2.372	1	sp|P02768|ALBU_HUMAN	Serum albumin OS=Homo sapiens GN=ALB PE=1 SV=2	69321	5163	1	1	0	717.808	1433.6	2	1433.6	0.0034	287	298	0	60.94		35	0.00016	K	YICENQDSISSK	L		0.002000000000.0	9	150801_TTSH_Patient_Plasma_51_Spectrum003894_scans__4901_RTINSECONDS=924
ALB	Trioxidation (C)	YICENQDSISSK	K.YIC#ENQDSISSK.L	K.YIC2ENQDSISSK.L	2	60.92	0.00016	287	298	717.807	0.0002	0.14	1	sp|P02768|ALBU_HUMAN	Serum albumin OS=Homo sapiens GN=ALB PE=1 SV=2	69321	5402	1	1	0	717.806	1433.6	2	1433.6	0.0002	287	298	0	60.92		35	0.00016	K	YICENQDSISSK	L		0.002000000000.0	9	150825_TTSH_Patient_Plasma_08_Spectrum020830_scans__4352_RTINSECONDS=866
ALB	Trioxidation (C)	YICENQDSISSK	K.YIC#ENQDSISSK.L	K.YIC2ENQDSISSK.L	2	60.66	0.00016	287	298	717.807	0.0008	0.558	1	sp|P02768|ALBU_HUMAN	Serum albumin OS=Homo sapiens GN=ALB PE=1 SV=2	69321	6642	1	1	0	717.807	1433.6	2	1433.6	0.0008	287	298	0	60.66		35	0.00016	K	YICENQDSISSK	L		0.002000000000.0	9	150818_TTSH_Patient_Plasma_81_Spectrum020158_scans__4639_RTINSECONDS=931
ALB	Trioxidation (C)	YICENQDSISSK	K.YIC#ENQDSISSK.L	K.YIC2ENQDSISSK.L	2	60.21	0.00019	287	298	717.807	0.0027	1.883	1	tr|A0A0C4DGB6|A0A0C4DGB6_HUMAN	Serum albumin OS=Homo sapiens GN=ALB PE=1 SV=1	69181	6428	1	1	0	717.808	1433.6	2	1433.6	0.0027	287	298	0	60.21		35	0.00019	K	YICENQDSISSK	L		0.002000000000.0	9	150818_TTSH_Patient_Plasma_80_Spectrum004270_scans__4888_RTINSECONDS=936
ALB	Trioxidation (C)	YICENQDSISSK	K.YIC#ENQDSISSK.L	K.YIC2ENQDSISSK.L	2	59.7	0.0002	287	298	717.807	-0.0022	-1.535	1	sp|P02768|ALBU_HUMAN	Serum albumin OS=Homo sapiens GN=ALB PE=1 SV=2	69321	5422	1	1	0	717.805	1433.6	2	1433.6	-0.0022	287	298	0	59.7		35	0.0002	K	YICENQDSISSK	L		0.002000000000.0	9	150801_TTSH_Patient_Plasma_89_Spectrum006854_scans__8660_RTINSECONDS=1778
ALB	Trioxidation (C)	YICENQDSISSK	K.YIC#ENQDSISSK.L	K.YIC2ENQDSISSK.L	2	59.43	0.00021	287	298	717.807	-0.006	-4.185	1	sp|P02768|ALBU_HUMAN	Serum albumin OS=Homo sapiens GN=ALB PE=1 SV=2	69321	3886	1	1	0	717.803	1433.59	2	1433.6	-0.006	287	298	0	59.43		35	0.00021	K	YICENQDSISSK	L		0.002000000000.0	9	150825_TTSH_Patient_Plasma_75_Spectrum020121_scans__3926_RTINSECONDS=778
ALB	Trioxidation (C)	YICENQDSISSK	K.YIC#ENQDSISSK.L	K.YIC2ENQDSISSK.L	2	59.32	0.00022	287	298	717.807	-0.0022	-1.535	1	sp|P02768|ALBU_HUMAN	Serum albumin OS=Homo sapiens GN=ALB PE=1 SV=2	69321	4911	1	1	0	717.805	1433.6	2	1433.6	-0.0022	287	298	0	59.32		35	0.00022	K	YICENQDSISSK	L		0.002000000000.0	9	150808_TTSH_Patient_Plasma_50_Spectrum006112_scans__7417_RTINSECONDS=1446
ALB	Trioxidation (C)	YICENQDSISSK	K.YIC#ENQDSISSK.L	K.YIC2ENQDSISSK.L	2	58.88	0.00025	287	298	717.807	0.0002	0.14	1	sp|P02768|ALBU_HUMAN	Serum albumin OS=Homo sapiens GN=ALB PE=1 SV=2	69321	5402	1	1	0	717.806	1433.6	2	1433.6	0.0002	287	298	0	58.88		35	0.00025	K	YICENQDSISSK	L		0.002000000000.0	9	150825_TTSH_Patient_Plasma_08_Spectrum003669_scans__4352_RTINSECONDS=866
ALB	Trioxidation (C)	YICENQDSISSK	K.YIC#ENQDSISSK.L	K.YIC2ENQDSISSK.L	2	58.86	0.00024	287	298	717.807	-0.0043	-2.999	1	sp|P02768|ALBU_HUMAN	Serum albumin OS=Homo sapiens GN=ALB PE=1 SV=2	69321	5497	1	1	0	717.804	1433.59	2	1433.6	-0.0043	287	298	0	58.86		35	0.00024	K	YICENQDSISSK	L		0.002000000000.0	9	150808_TTSH_Patient_Plasma_52_Spectrum006121_scans__7524_RTINSECONDS=1495
ALB	Trioxidation (C)	YICENQDSISSK	K.YIC#ENQDSISSK.L	K.YIC2ENQDSISSK.L	2	58.57	0.00027	287	298	717.807	-0.0028	-1.953	1	sp|P02768|ALBU_HUMAN	Serum albumin OS=Homo sapiens GN=ALB PE=1 SV=2	69321	3924	1	1	0	717.805	1433.6	2	1433.6	-0.0028	287	298	0	58.57		35	0.00027	K	YICENQDSISSK	L		0.002000000000.0	10	150825_TTSH_Patient_Plasma_67_Spectrum003036_scans__3816_RTINSECONDS=797
ALB	Trioxidation (C)	YICENQDSISSK	K.YIC#ENQDSISSK.L	K.YIC2ENQDSISSK.L	2	58.23	0.00029	287	298	717.807	-0.0015	-1.046	1	sp|P02768|ALBU_HUMAN	Serum albumin OS=Homo sapiens GN=ALB PE=1 SV=2	69321	5600	1	1	1	717.806	1433.6	2	1433.6	-0.0015	287	298	0	58.23		35	0.00029	K	YICENQDSISSK	L		0.002000000000.0	8	150808_TTSH_Patient_Plasma_24_Spectrum021253_scans__6797_RTINSECONDS=1327
ALB	Trioxidation (C)	YICENQDSISSK	K.YIC#ENQDSISSK.L	K.YIC2ENQDSISSK.L	2	57.5	0.00034	287	298	717.807	-0.0022	-1.535	1	sp|P02768|ALBU_HUMAN	Serum albumin OS=Homo sapiens GN=ALB PE=1 SV=2	69321	5422	1	1	0	717.805	1433.6	2	1433.6	-0.0022	287	298	0	57.5		35	0.00034	K	YICENQDSISSK	L		0.002000000000.0	9	150801_TTSH_Patient_Plasma_89_Spectrum022431_scans__8660_RTINSECONDS=1778
ALB	Trioxidation (C)	YICENQDSISSK	K.YIC#ENQDSISSK.L	K.YIC2ENQDSISSK.L	2	57.15	0.00036	287	298	717.807	-0.0037	-2.581	1	sp|P02768|ALBU_HUMAN	Serum albumin OS=Homo sapiens GN=ALB PE=1 SV=2	69321	3720	1	1	0	717.804	1433.59	2	1433.6	-0.0037	287	298	0	57.15		35	0.00036	K	YICENQDSISSK	L		0.002000000000.0	9	150818_TTSH_Patient_Plasma_49_Spectrum023815_scans__6172_RTINSECONDS=1107
ALB	Trioxidation (C)	YICENQDSISSK	K.YIC#ENQDSISSK.L	K.YIC2ENQDSISSK.L	2	56.57	0.00044	287	298	717.807	0.0027	1.883	1	tr|A0A0C4DGB6|A0A0C4DGB6_HUMAN	Serum albumin OS=Homo sapiens GN=ALB PE=1 SV=1	69181	6428	1	1	0	717.808	1433.6	2	1433.6	0.0027	287	298	0	56.57		35	0.00044	K	YICENQDSISSK	L		0.002000000000.0	8	150818_TTSH_Patient_Plasma_80_Spectrum021295_scans__4888_RTINSECONDS=936
ALB	Trioxidation (C)	YICENQDSISSK	K.YIC#ENQDSISSK.L	K.YIC2ENQDSISSK.L	2	56.34	0.00044	287	298	717.807	-0.0031	-2.162	1	sp|P02768|ALBU_HUMAN	Serum albumin OS=Homo sapiens GN=ALB PE=1 SV=2	69321	3058	1	1	0	717.805	1433.59	2	1433.6	-0.0031	287	298	0	56.34		35	0.00044	K	YICENQDSISSK	L		0.002000000000.0	9	150825_TTSH_Patient_Plasma_50_Spectrum018495_scans__3340_RTINSECONDS=757
ALB	Trioxidation (C)	YICENQDSISSK	K.YIC#ENQDSISSK.L	K.YIC2ENQDSISSK.L	2	55.47	0.00052	287	298	717.807	-0.0072	-5.022	1	sp|P02768|ALBU_HUMAN	Serum albumin OS=Homo sapiens GN=ALB PE=1 SV=2	69321	4322	1	1	0	717.803	1433.59	2	1433.6	-0.0072	287	298	0	55.47		35	0.00052	K	YICENQDSISSK	L		0.002000000000.0	8	150818_TTSH_Patient_Plasma_19_Spectrum024034_scans__7004_RTINSECONDS=1275
ALB	Trioxidation (C)	YICENQDSISSK	K.YIC#ENQDSISSK.L	K.YIC2ENQDSISSK.L	2	54.55	0.00064	287	298	717.807	-0.0066	-4.604	1	sp|P02768|ALBU_HUMAN	Serum albumin OS=Homo sapiens GN=ALB PE=1 SV=2	69321	4263	1	1	0	717.803	1433.59	2	1433.6	-0.0066	287	298	0	54.55		35	0.00064	K	YICENQDSISSK	L		0.002000000000.0	9	150818_TTSH_Patient_Plasma_20_Spectrum024092_scans__7062_RTINSECONDS=1287
ALB	Trioxidation (C)	YICENQDSISSK	K.YIC#ENQDSISSK.L	K.YIC2ENQDSISSK.L	2	54.37	0.00068	287	298	717.807	-0.0023	-1.604	1	sp|P02768|ALBU_HUMAN	Serum albumin OS=Homo sapiens GN=ALB PE=1 SV=2	69321	3582	1	1	0	717.805	1433.6	2	1433.6	-0.0023	287	298	0	54.37		35	0.00068	K	YICENQDSISSK	L		0.002000000000.0	9	150825_TTSH_Patient_Plasma_74_Spectrum003073_scans__3813_RTINSECONDS=782
ALB	Trioxidation (C)	YICENQDSISSK	K.YIC#ENQDSISSK.L	K.YIC2ENQDSISSK.L	2	54.36	0.00068	287	298	717.807	-0.006	-4.185	1	sp|P02768|ALBU_HUMAN	Serum albumin OS=Homo sapiens GN=ALB PE=1 SV=2	69321	3886	1	1	0	717.803	1433.59	2	1433.6	-0.006	287	298	0	54.36		35	0.00068	K	YICENQDSISSK	L		0.002000000000.0	9	150825_TTSH_Patient_Plasma_75_Spectrum003204_scans__3926_RTINSECONDS=778
ALB	Trioxidation (C)	YICENQDSISSK	K.YIC#ENQDSISSK.L	K.YIC2ENQDSISSK.L	2	53.69	0.00082	287	298	717.807	-0.0015	-1.046	1	sp|P02768|ALBU_HUMAN	Serum albumin OS=Homo sapiens GN=ALB PE=1 SV=2	69321	5600	1	1	1	717.806	1433.6	2	1433.6	-0.0015	287	298	0	53.69		35	0.00082	K	YICENQDSISSK	L		0.002000000000.0	8	150808_TTSH_Patient_Plasma_24_Spectrum005583_scans__6797_RTINSECONDS=1327
ALB	Trioxidation (C)	YICENQDSISSK	K.YIC#ENQDSISSK.L	K.YIC2ENQDSISSK.L	2	53.31	0.00088	287	298	717.807	-0.0037	-2.581	1	sp|P02768|ALBU_HUMAN	Serum albumin OS=Homo sapiens GN=ALB PE=1 SV=2	69321	3720	1	1	0	717.804	1433.59	2	1433.6	-0.0037	287	298	0	53.31		35	0.00088	K	YICENQDSISSK	L		0.002000000000.0	9	150818_TTSH_Patient_Plasma_49_Spectrum005493_scans__6172_RTINSECONDS=1107
ALB	Trioxidation (C)	YICENQDSISSK	K.YIC#ENQDSISSK.L	K.YIC2ENQDSISSK.L	2	53.17	0.0009	287	298	717.807	-0.006	-4.185	1	sp|P02768|ALBU_HUMAN	Serum albumin OS=Homo sapiens GN=ALB PE=1 SV=2	69321	3686	1	1	0	717.803	1433.59	2	1433.6	-0.006	287	298	0	53.17		35	0.0009	K	YICENQDSISSK	L		0.002000000000.0	9	150818_TTSH_Patient_Plasma_50_Spectrum023649_scans__6101_RTINSECONDS=1099
ALB	Trioxidation (C)	YICENQDSISSK	K.YIC#ENQDSISSK.L	K.YIC2ENQDSISSK.L	2	53.16	0.00092	287	298	717.807	-0.0031	-2.162	1	sp|P02768|ALBU_HUMAN	Serum albumin OS=Homo sapiens GN=ALB PE=1 SV=2	69321	3058	1	1	0	717.805	1433.59	2	1433.6	-0.0031	287	298	0	53.16		35	0.00092	K	YICENQDSISSK	L		0.002000000000.0	7	150825_TTSH_Patient_Plasma_50_Spectrum002381_scans__3340_RTINSECONDS=757
ALB	Trioxidation (C)	YICENQDSISSK	K.YIC#ENQDSISSK.L	K.YIC2ENQDSISSK.L	2	52.4	0.0011	287	298	717.807	-0.001	-0.698	1	sp|P02768|ALBU_HUMAN	Serum albumin OS=Homo sapiens GN=ALB PE=1 SV=2	69321	3827	1	1	0	717.806	1433.6	2	1433.6	-0.001	287	298	0	52.4	18	35	0.0011	K	YICENQDSISSK	L		0.002000000000.0	7	150801_TTSH_Patient_Plasma_95_Spectrum016122_scans__5835_RTINSECONDS=1463
ALB	Trioxidation (C)	YICENQDSISSK	K.YIC#ENQDSISSK.L	K.YIC2ENQDSISSK.L	2	51.91	0.0012	287	298	717.807	-0.0034	-2.372	1	sp|P02768|ALBU_HUMAN	Serum albumin OS=Homo sapiens GN=ALB PE=1 SV=2	69321	3687	1	1	0	717.805	1433.59	2	1433.6	-0.0034	287	298	0	51.91		35	0.0012	K	YICENQDSISSK	L		0.002000000000.0	10	150818_TTSH_Patient_Plasma_50_Spectrum023824_scans__6295_RTINSECONDS=1131
ALB	Trioxidation (C)	YICENQDSISSK	K.YIC#ENQDSISSK.L	K.YIC2ENQDSISSK.L	2	51.8	0.0013	287	298	717.807	-0.0016	-1.116	1	sp|P02768|ALBU_HUMAN	Serum albumin OS=Homo sapiens GN=ALB PE=1 SV=2	69321	5544	1	1	0	717.806	1433.6	2	1433.6	-0.0016	287	298	0	51.8		35	0.0013	K	YICENQDSISSK	L		0.002000000000.0	9	150825_TTSH_Patient_Plasma_09_Spectrum003742_scans__4409_RTINSECONDS=867
ALB	Trioxidation (C)	YICENQDSISSK	K.YIC#ENQDSISSK.L	K.YIC2ENQDSISSK.L	2	51.43	0.0014	287	298	717.807	0.0006	0.419	1	sp|P02768|ALBU_HUMAN	Serum albumin OS=Homo sapiens GN=ALB PE=1 SV=2	69321	3962	1	1	0	717.807	1433.6	2	1433.6	0.0006	287	298	0	51.43		35	0.0014	K	YICENQDSISSK	L		0.002000000000.0	10	150825_TTSH_Patient_Plasma_66_Spectrum019920_scans__3800_RTINSECONDS=791
ALB	Trioxidation (C)	YICENQDSISSK	K.YIC#ENQDSISSK.L	K.YIC2ENQDSISSK.L	2	51.27	0.0014	287	298	717.807	-0.0072	-5.022	1	sp|P02768|ALBU_HUMAN	Serum albumin OS=Homo sapiens GN=ALB PE=1 SV=2	69321	4322	1	1	0	717.803	1433.59	2	1433.6	-0.0072	287	298	0	51.27		35	0.0014	K	YICENQDSISSK	L		0.002000000000.0	9	150818_TTSH_Patient_Plasma_19_Spectrum006175_scans__7004_RTINSECONDS=1275
ALB	Trioxidation (C)	YICENQDSISSK	K.YIC#ENQDSISSK.L	K.YIC2ENQDSISSK.L	2	51.06	0.0014	287	298	717.807	-0.0066	-4.604	1	sp|P02768|ALBU_HUMAN	Serum albumin OS=Homo sapiens GN=ALB PE=1 SV=2	69321	4263	1	1	0	717.803	1433.59	2	1433.6	-0.0066	287	298	0	51.06		35	0.0014	K	YICENQDSISSK	L		0.002000000000.0	9	150818_TTSH_Patient_Plasma_20_Spectrum006224_scans__7062_RTINSECONDS=1287
ALB	Trioxidation (C)	YICENQDSISSK	K.YIC#ENQDSISSK.L	K.YIC2ENQDSISSK.L	2	50.66	0.0016	287	298	717.807	-0.006	-4.185	1	sp|P02768|ALBU_HUMAN	Serum albumin OS=Homo sapiens GN=ALB PE=1 SV=2	69321	3686	1	1	0	717.803	1433.59	2	1433.6	-0.006	287	298	0	50.66		35	0.0016	K	YICENQDSISSK	L		0.002000000000.0	7	150818_TTSH_Patient_Plasma_50_Spectrum005405_scans__6101_RTINSECONDS=1099
ALB	Trioxidation (C)	YICENQDSISSK	K.YIC#ENQDSISSK.L	K.YIC2ENQDSISSK.L	2	49.52	0.0021	287	298	717.807	-0.0017	-1.186	1	sp|P02768|ALBU_HUMAN	Serum albumin OS=Homo sapiens GN=ALB PE=1 SV=2	69321	3968	1	1	0	717.805	1433.6	2	1433.6	-0.0017	287	298	0	49.52		35	0.0021	K	YICENQDSISSK	L		0.002000000000.0	9	150825_TTSH_Patient_Plasma_65_Spectrum003070_scans__3809_RTINSECONDS=782
ALB	Trioxidation (C)	YICENQDSISSK	K.YIC#ENQDSISSK.L	K.YIC2ENQDSISSK.L	2	49.18	0.0023	287	298	717.807	-0.0017	-1.186	1	sp|P02768|ALBU_HUMAN	Serum albumin OS=Homo sapiens GN=ALB PE=1 SV=2	69321	5086	1	1	0	717.805	1433.6	2	1433.6	-0.0017	287	298	0	49.18		35	0.0023	K	YICENQDSISSK	L		0.002000000000.0	9	150818_TTSH_Patient_Plasma_88_Spectrum004160_scans__4690_RTINSECONDS=874
ALB	Trioxidation (C)	YICENQDSISSK	K.YIC#ENQDSISSK.L	K.YIC2ENQDSISSK.L	2	49.15	0.0023	287	298	717.807	-0.001	-0.698	1	sp|P02768|ALBU_HUMAN	Serum albumin OS=Homo sapiens GN=ALB PE=1 SV=2	69321	3827	1	1	0	717.806	1433.6	2	1433.6	-0.001	287	298	0	49.15	17	35	0.0023	K	YICENQDSISSK	L		0.002000000000.0	7	150801_TTSH_Patient_Plasma_95_Spectrum003304_scans__5835_RTINSECONDS=1463
ALB	Trioxidation (C)	YICENQDSISSK	K.YIC#ENQDSISSK.L	K.YIC2ENQDSISSK.L	2	48.96	0.0025	287	298	717.807	0.0039	2.72	1	sp|P02768|ALBU_HUMAN	Serum albumin OS=Homo sapiens GN=ALB PE=1 SV=2	69321	5646	1	1	0	717.808	1433.6	2	1433.6	0.0039	287	298	0	48.96		35	0.0025	K	YICENQDSISSK	L		0.002000000000.0	8	150801_TTSH_Patient_Plasma_23_Spectrum018883_scans__4784_RTINSECONDS=916
ALB	Trioxidation (C)	YICENQDSISSK	K.YIC#ENQDSISSK.L	K.YIC2ENQDSISSK.L	2	48.89	0.0025	287	298	717.807	-0.0015	-1.046	1	sp|P02768|ALBU_HUMAN	Serum albumin OS=Homo sapiens GN=ALB PE=1 SV=2	69321	4227	1	1	0	717.806	1433.6	2	1433.6	-0.0015	287	298	0	48.89		35	0.0025	K	YICENQDSISSK	L		0.002000000000.0	9	150818_TTSH_Patient_Plasma_21_Spectrum023983_scans__7176_RTINSECONDS=1311
ALB	Trioxidation (C)	YICENQDSISSK	K.YIC#ENQDSISSK.L	K.YIC2ENQDSISSK.L	2	48.65	0.0026	287	298	717.807	0.0006	0.419	1	sp|P02768|ALBU_HUMAN	Serum albumin OS=Homo sapiens GN=ALB PE=1 SV=2	69321	3962	1	1	0	717.807	1433.6	2	1433.6	0.0006	287	298	0	48.65		35	0.0026	K	YICENQDSISSK	L		0.002000000000.0	9	150825_TTSH_Patient_Plasma_66_Spectrum002970_scans__3800_RTINSECONDS=791
ALB	Trioxidation (C)	YICENQDSISSK	K.YIC#ENQDSISSK.L	K.YIC2ENQDSISSK.L	2	47.85	0.0032	287	298	717.807	0.0039	2.72	1	sp|P02768|ALBU_HUMAN	Serum albumin OS=Homo sapiens GN=ALB PE=1 SV=2	69321	5646	1	1	0	717.808	1433.6	2	1433.6	0.0039	287	298	0	47.85		35	0.0032	K	YICENQDSISSK	L		0.002000000000.0	8	150801_TTSH_Patient_Plasma_23_Spectrum004049_scans__4784_RTINSECONDS=916
ALB	Trioxidation (C)	YICENQDSISSK	K.YIC#ENQDSISSK.L	K.YIC2ENQDSISSK.L	2	47.78	0.0032	287	298	717.807	0.0012	0.837	1	sp|P02768|ALBU_HUMAN	Serum albumin OS=Homo sapiens GN=ALB PE=1 SV=2	69321	5881	1	1	0	717.807	1433.6	2	1433.6	0.0012	287	298	0	47.78		35	0.0032	K	YICENQDSISSK	L		0.002000000000.0	8	150801_TTSH_Patient_Plasma_21_Spectrum019375_scans__4762_RTINSECONDS=901
ALB	Trioxidation (C)	YICENQDSISSK	K.YIC#ENQDSISSK.L	K.YIC2ENQDSISSK.L	2	46.71	0.0041	287	298	717.807	-0.0017	-1.186	1	sp|P02768|ALBU_HUMAN	Serum albumin OS=Homo sapiens GN=ALB PE=1 SV=2	69321	5086	1	1	0	717.805	1433.6	2	1433.6	-0.0017	287	298	0	46.71		35	0.0041	K	YICENQDSISSK	L		0.002000000000.0	7	150818_TTSH_Patient_Plasma_88_Spectrum021901_scans__4690_RTINSECONDS=874
ALB	Trioxidation (C)	YICENQDSISSK	K.YIC#ENQDSISSK.L	K.YIC2ENQDSISSK.L	2	46.21	0.0046	287	298	717.807	0.0012	0.837	1	sp|P02768|ALBU_HUMAN	Serum albumin OS=Homo sapiens GN=ALB PE=1 SV=2	69321	5881	1	1	0	717.807	1433.6	2	1433.6	0.0012	287	298	0	46.21		35	0.0046	K	YICENQDSISSK	L		0.002000000000.0	8	150801_TTSH_Patient_Plasma_21_Spectrum004041_scans__4762_RTINSECONDS=901
ALB	Trioxidation (C)	YICENQDSISSK	K.YIC#ENQDSISSK.L	K.YIC2ENQDSISSK.L	2	45.53	0.0053	287	298	717.807	-0.0017	-1.186	1	sp|P02768|ALBU_HUMAN	Serum albumin OS=Homo sapiens GN=ALB PE=1 SV=2	69321	3968	1	1	0	717.805	1433.6	2	1433.6	-0.0017	287	298	0	45.53		35	0.0053	K	YICENQDSISSK	L		0.002000000000.0	9	150825_TTSH_Patient_Plasma_65_Spectrum020193_scans__3809_RTINSECONDS=782
ALB	Trioxidation (C)	YICENQDSISSK	K.YIC#ENQDSISSK.L	K.YIC2ENQDSISSK.L	2	44.72	0.0064	287	298	717.807	-0.0054	-3.767	1	sp|P02768|ALBU_HUMAN	Serum albumin OS=Homo sapiens GN=ALB PE=1 SV=2	69321	4264	1	1	0	717.804	1433.59	2	1433.6	-0.0054	287	298	0	44.72		35	0.0064	K	YICENQDSISSK	L		0.002000000000.0	9	150818_TTSH_Patient_Plasma_20_Spectrum024258_scans__7250_RTINSECONDS=1318
ALB	Trioxidation (C)	YICENQDSISSK	K.YIC#ENQDSISSK.L	K.YIC2ENQDSISSK.L	2	44.33	0.0069	287	298	717.807	-0.0023	-1.604	1	sp|P02768|ALBU_HUMAN	Serum albumin OS=Homo sapiens GN=ALB PE=1 SV=2	69321	3582	1	1	0	717.805	1433.6	2	1433.6	-0.0023	287	298	0	44.33		35	0.0069	K	YICENQDSISSK	L		0.002000000000.0	8	150825_TTSH_Patient_Plasma_74_Spectrum020165_scans__3813_RTINSECONDS=782
ALB	Trioxidation (C)	YICENQDSISSK	K.YIC#ENQDSISSK.L	K.YIC2ENQDSISSK.L	2	43.97	0.0076	287	298	717.807	0.0007	0.488	1	sp|P02768|ALBU_HUMAN	Serum albumin OS=Homo sapiens GN=ALB PE=1 SV=2	69321	5622	1	1	1	717.807	1433.6	2	1433.6	0.0007	287	298	0	43.97		35	0.0076	K	YICENQDSISSK	L		0.002000000000.0	7	150808_TTSH_Patient_Plasma_22_Spectrum021265_scans__6931_RTINSECONDS=1376
ALB	Trioxidation (C)	YICENQDSISSK	K.YIC#ENQDSISSK.L	K.YIC2ENQDSISSK.L	2	43.7	0.0084	287	298	717.807	0.004	2.79	4	sp|P02768|ALBU_HUMAN	Serum albumin OS=Homo sapiens GN=ALB PE=1 SV=2	69321	4424	1	1	0	717.808	1433.6	2	1433.6	0.004	287	298	0	43.7		35	0.0084	K	YICENQDSISSK	L		0.002000000000.0	9	150825_TTSH_Patient_Plasma_38_Spectrum003170_scans__3897_RTINSECONDS=798
ALB	Trioxidation (C)	YICENQDSISSK	K.YIC#ENQDSISSK.L	K.YIC2ENQDSISSK.L	2	42.73	0.01	287	298	717.807	-0.0007	-0.488	1	sp|P02768|ALBU_HUMAN	Serum albumin OS=Homo sapiens GN=ALB PE=1 SV=2	69321	4144	1	1	1	717.806	1433.6	2	1433.6	-0.0007	287	298	0	42.73		35	0.01	K	YICENQDSISSK	L		0.002000000000.0	7	150801_TTSH_Patient_Plasma_90_Spectrum020463_scans__8348_RTINSECONDS=1867
ALB	Trioxidation (C)	YICENQDSISSK	K.YIC#ENQDSISSK.L	K.YIC2ENQDSISSK.L	2	42.13	0.012	287	298	717.807	-0.0034	-2.372	1	sp|P02768|ALBU_HUMAN	Serum albumin OS=Homo sapiens GN=ALB PE=1 SV=2	69321	3687	1	1	0	717.805	1433.59	2	1433.6	-0.0034	287	298	0	42.13		35	0.012	K	YICENQDSISSK	L		0.002000000000.0	10	150818_TTSH_Patient_Plasma_50_Spectrum005581_scans__6295_RTINSECONDS=1131
ALB	Trioxidation (C)	YICENQDSISSK	K.YIC#ENQDSISSK.L	K.YIC2ENQDSISSK.L	2	39.85	0.02	287	298	717.807	-0.0015	-1.046	1	sp|P02768|ALBU_HUMAN	Serum albumin OS=Homo sapiens GN=ALB PE=1 SV=2	69321	4227	1	1	0	717.806	1433.6	2	1433.6	-0.0015	287	298	0	39.85		35	0.02	K	YICENQDSISSK	L		0.002000000000.0	9	150818_TTSH_Patient_Plasma_21_Spectrum006283_scans__7176_RTINSECONDS=1311
ALB	Trioxidation (C)	YICENQDSISSK	K.YIC#ENQDSISSK.L	K.YIC2ENQDSISSK.L	2	37.51	0.034	287	298	717.807	0.0007	0.488	1	sp|P02768|ALBU_HUMAN	Serum albumin OS=Homo sapiens GN=ALB PE=1 SV=2	69321	5622	1	1	1	717.807	1433.6	2	1433.6	0.0007	287	298	0	37.51		35	0.034	K	YICENQDSISSK	L		0.002000000000.0	7	150808_TTSH_Patient_Plasma_22_Spectrum005641_scans__6931_RTINSECONDS=1376
ALB	Trioxidation (C)	YICENQDSISSK	K.YIC#ENQDSISSK.L	K.YIC2ENQDSISSK.L	2	36.8	0.04	287	298	717.807	-0.0012	-0.837	1	sp|P02768|ALBU_HUMAN	Serum albumin OS=Homo sapiens GN=ALB PE=1 SV=2	69321	5423	1	1	0	717.806	1433.6	2	1433.6	-0.0012	287	298	0	36.8		35	0.04	K	YICENQDSISSK	L		0.002000000000.0	8	150801_TTSH_Patient_Plasma_89_Spectrum022595_scans__8842_RTINSECONDS=1809
ALB	Trioxidation (C)	YICENQDSISSK	K.YIC#ENQDSISSK.L	K.YIC2ENQDSISSK.L	2	35.31	0.036	287	298	717.807	-0.0022	-1.535	1	sp|P02768|ALBU_HUMAN	Serum albumin OS=Homo sapiens GN=ALB PE=1 SV=2	69321	4487	1	1	1	717.805	1433.6	2	1433.6	-0.0022	287	298	0	35.31		33	0.036	K	YICENQDSISSK	L		0.002000000000.0	7	150808_TTSH_Patient_Plasma_79_Spectrum005631_scans__6509_RTINSECONDS=1208
ALB	Trioxidation (C)	YICENQDSISSK	K.YIC#ENQDSISSK.L	K.YIC2ENQDSISSK.L	2	34.58	0.044	287	298	717.807	-0.0054	-3.767	1	sp|P02768|ALBU_HUMAN	Serum albumin OS=Homo sapiens GN=ALB PE=1 SV=2	69321	4264	1	1	0	717.804	1433.59	2	1433.6	-0.0054	287	298	0	34.58		33	0.044	K	YICENQDSISSK	L		0.002000000000.0	6	150818_TTSH_Patient_Plasma_20_Spectrum006395_scans__7250_RTINSECONDS=1318
ALB	Trioxidation (C)	YICENQDSISSK	K.YIC#ENQDSISSK.L	K.YIC2ENQDSISSK.L	2	34.37	0.043	287	298	717.807	-0.0017	-1.186	1	sp|P02768|ALBU_HUMAN	Serum albumin OS=Homo sapiens GN=ALB PE=1 SV=2	69321	4509	1	1	0	717.805	1433.6	2	1433.6	-0.0017	287	298	0	34.37		33	0.043	K	YICENQDSISSK	L		0.002000000000.0	7	150808_TTSH_Patient_Plasma_81_Spectrum021814_scans__6486_RTINSECONDS=1210
ALB	Trioxidation (C)	YICENQDSISSKLK	K.YIC#ENQDSISSKLK.E	K.YIC2ENQDSISSKLK.E	2	42.96	0.018	287	300	838.396	-0.0062	-3.702	1	sp|P02768|ALBU_HUMAN	Serum albumin OS=Homo sapiens GN=ALB PE=1 SV=2	69321	6967	1	1	0	838.393	1674.77	2	1674.78	-0.0062	287	300	1	42.96		38	0.018	K	YICENQDSISSKLK	E		0.00200000000000.0	7	150808_TTSH_Patient_Plasma_59_Spectrum022968_scans__7774_RTINSECONDS=1451
ALB	Trioxidation (C)	YICENQDSISSKLK	K.YIC#ENQDSISSKLK.E	K.YIC2ENQDSISSKLK.E	2	39.51	0.039	287	300	838.396	-0.0062	-3.702	1	sp|P02768|ALBU_HUMAN	Serum albumin OS=Homo sapiens GN=ALB PE=1 SV=2	69321	6967	1	1	0	838.393	1674.77	2	1674.78	-0.0062	287	300	1	39.51		38	0.039	K	YICENQDSISSKLK	E		0.00200000000000.0	7	150808_TTSH_Patient_Plasma_59_Spectrum006657_scans__7774_RTINSECONDS=1451
ALB	2 Trioxidation (C)	LKECCEKPLLEK	K.LKEC#C#EKPLLEK.S	K.LKEC2C2EKPLLEK.S	2	60.23	0.00028	299	310	764.866	-0.0016	-1.047	1	tr|A0A0C4DGB6|A0A0C4DGB6_HUMAN	Serum albumin OS=Homo sapiens GN=ALB PE=1 SV=1	69181	5998	1	1	0	764.865	1527.71	2	1527.72	-0.0015	299	310	1	60.23	24	37	0.00028	K	LKECCEKPLLEK	S		0.000220000000.0	8	150801_TTSH_Patient_Plasma_26_Spectrum021108_scans__4976_RTINSECONDS=906
ALB	2 Trioxidation (C)	LKECCEKPLLEK	K.LKEC#C#EKPLLEK.S	K.LKEC2C2EKPLLEK.S	2	56.43	0.00067	299	310	764.866	-0.0038	-2.487	1	tr|A0A0C4DGB6|A0A0C4DGB6_HUMAN	Serum albumin OS=Homo sapiens GN=ALB PE=1 SV=1	69181	6035	1	1	0	764.863	1527.71	2	1527.72	-0.0037	299	310	1	56.43	22	37	0.00067	K	LKECCEKPLLEK	S		0.000220000000.0	8	150801_TTSH_Patient_Plasma_24_Spectrum021366_scans__5129_RTINSECONDS=916
ALB	2 Trioxidation (C)	LKECCEKPLLEK	K.LKEC#C#EKPLLEK.S	K.LKEC2C2EKPLLEK.S	2	55.32	0.00087	299	310	764.866	-0.0016	-1.047	1	tr|A0A0C4DGB6|A0A0C4DGB6_HUMAN	Serum albumin OS=Homo sapiens GN=ALB PE=1 SV=1	69181	5998	1	1	0	764.865	1527.71	2	1527.72	-0.0015	299	310	1	55.32	23	37	0.00087	K	LKECCEKPLLEK	S		0.000220000000.0	8	150801_TTSH_Patient_Plasma_26_Spectrum004336_scans__4976_RTINSECONDS=906
ALB	2 Trioxidation (C)	LKECCEKPLLEK	K.LKEC#C#EKPLLEK.S	K.LKEC2C2EKPLLEK.S	2	53.27	0.0015	299	310	764.866	-0.0003	-0.196	1	tr|A0A0C4DGB6|A0A0C4DGB6_HUMAN	Serum albumin OS=Homo sapiens GN=ALB PE=1 SV=1	69181	5772	1	1	0	764.865	1527.72	2	1527.72	-0.0003	299	310	1	53.27	22	37	0.0015	K	LKECCEKPLLEK	S		0.000220000000.0	13	150801_TTSH_Patient_Plasma_54_Spectrum020176_scans__5010_RTINSECONDS=917
ALB	2 Trioxidation (C)	LKECCEKPLLEK	K.LKEC#C#EKPLLEK.S	K.LKEC2C2EKPLLEK.S	2	50.7	0.0026	299	310	764.866	0	0	1	sp|P02768|ALBU_HUMAN	Serum albumin OS=Homo sapiens GN=ALB PE=1 SV=2	69321	6114	1	1	0	764.865	1527.72	2	1527.72	0.0001	299	310	1	50.7	21	37	0.0026	K	LKECCEKPLLEK	S		0.000220000000.0	13	150808_TTSH_Patient_Plasma_26_Spectrum021730_scans__7409_RTINSECONDS=1469
ALB	2 Trioxidation (C)	LKECCEKPLLEK	K.LKEC#C#EKPLLEK.S	K.LKEC2C2EKPLLEK.S	2	50.22	0.0028	299	310	764.866	-0.0038	-2.487	1	tr|A0A0C4DGB6|A0A0C4DGB6_HUMAN	Serum albumin OS=Homo sapiens GN=ALB PE=1 SV=1	69181	6035	1	1	0	764.863	1527.71	2	1527.72	-0.0037	299	310	1	50.22	20	37	0.0028	K	LKECCEKPLLEK	S		0.000220000000.0	8	150801_TTSH_Patient_Plasma_24_Spectrum004517_scans__5129_RTINSECONDS=916
ALB	2 Trioxidation (C)	LKECCEKPLLEK	K.LKEC#C#EKPLLEK.S	K.LKEC2C2EKPLLEK.S	2	50.15	0.0031	299	310	764.866	-0.0009	-0.589	1	tr|A0A0C4DGB6|A0A0C4DGB6_HUMAN	Serum albumin OS=Homo sapiens GN=ALB PE=1 SV=1	69181	6073	1	1	0	764.865	1527.72	2	1527.72	-0.0009	299	310	1	50.15	21	38	0.0031	K	LKECCEKPLLEK	S		0.000220000000.0	8	150801_TTSH_Patient_Plasma_25_Spectrum021101_scans__5006_RTINSECONDS=914
ALB	2 Trioxidation (C)	LKECCEKPLLEK	K.LKEC#C#EKPLLEK.S	K.LKEC2C2EKPLLEK.S	2	48.97	0.0039	299	310	764.866	0.0036	2.356	1	tr|A0A0C4DGB6|A0A0C4DGB6_HUMAN	Serum albumin OS=Homo sapiens GN=ALB PE=1 SV=1	69181	6036	1	1	0	764.867	1527.72	2	1527.72	0.0036	299	310	1	48.97	21	37	0.0039	K	LKECCEKPLLEK	S		0.000220000000.0	12	150801_TTSH_Patient_Plasma_24_Spectrum021377_scans__5141_RTINSECONDS=918
ALB	2 Trioxidation (C)	LKECCEKPLLEK	K.LKEC#C#EKPLLEK.S	K.LKEC2C2EKPLLEK.S	2	48.94	0.004	299	310	764.866	-0.0003	-0.196	1	tr|A0A0C4DGB6|A0A0C4DGB6_HUMAN	Serum albumin OS=Homo sapiens GN=ALB PE=1 SV=1	69181	5772	1	1	0	764.865	1527.72	2	1527.72	-0.0003	299	310	1	48.94	21	37	0.004	K	LKECCEKPLLEK	S		0.000220000000.0	8	150801_TTSH_Patient_Plasma_54_Spectrum004112_scans__5010_RTINSECONDS=917
ALB	2 Trioxidation (C)	LKECCEKPLLEK	K.LKEC#C#EKPLLEK.S	K.LKEC2C2EKPLLEK.S	2	47.06	0.0063	299	310	764.866	-0.0009	-0.589	1	tr|A0A0C4DGB6|A0A0C4DGB6_HUMAN	Serum albumin OS=Homo sapiens GN=ALB PE=1 SV=1	69181	6073	1	1	0	764.865	1527.72	2	1527.72	-0.0009	299	310	1	47.06	21	38	0.0063	K	LKECCEKPLLEK	S		0.000220000000.0	8	150801_TTSH_Patient_Plasma_25_Spectrum004346_scans__5006_RTINSECONDS=914
ALB	2 Trioxidation (C)	LKECCEKPLLEK	K.LKEC#C#EKPLLEK.S	K.LKEC2C2EKPLLEK.S	2	45.44	0.0088	299	310	764.866	0.0036	2.356	1	tr|A0A0C4DGB6|A0A0C4DGB6_HUMAN	Serum albumin OS=Homo sapiens GN=ALB PE=1 SV=1	69181	6036	1	1	0	764.867	1527.72	2	1527.72	0.0036	299	310	1	45.44	20	37	0.0088	K	LKECCEKPLLEK	S		0.000220000000.0	14	150801_TTSH_Patient_Plasma_24_Spectrum004528_scans__5141_RTINSECONDS=918
ALB	2 Trioxidation (C)	LKECCEKPLLEK	K.LKEC#C#EKPLLEK.S	K.LKEC2C2EKPLLEK.S	2	45.14	0.0095	299	310	764.866	0.0021	1.375	1	sp|P02768|ALBU_HUMAN	Serum albumin OS=Homo sapiens GN=ALB PE=1 SV=2	69321	5675	1	1	0	764.866	1527.72	2	1527.72	0.0021	299	310	1	45.14	18	37	0.0095	K	LKECCEKPLLEK	S		0.000220000000.0	8	150818_TTSH_Patient_Plasma_90_Spectrum022741_scans__5592_RTINSECONDS=1022
ALB	2 Trioxidation (C)	LKECCEKPLLEK	K.LKEC#C#EKPLLEK.S	K.LKEC2C2EKPLLEK.S	2	43.67	0.013	299	310	764.866	0	0	1	sp|P02768|ALBU_HUMAN	Serum albumin OS=Homo sapiens GN=ALB PE=1 SV=2	69321	6599	1	1	0	764.865	1527.72	2	1527.72	0.0001	299	310	1	43.67	17	37	0.013	K	LKECCEKPLLEK	S		0.000220000000.0	13	150825_TTSH_Patient_Plasma_09_Spectrum022265_scans__5985_RTINSECONDS=1139
ALB	2 Trioxidation (C)	LKECCEKPLLEK	K.LKEC#C#EKPLLEK.S	K.LKEC2C2EKPLLEK.S	2	43.37	0.014	299	310	764.866	0.0031	2.029	1	sp|P02768|ALBU_HUMAN	Serum albumin OS=Homo sapiens GN=ALB PE=1 SV=2	69321	5989	1	1	0	764.867	1527.72	2	1527.72	0.0031	299	310	1	43.37	18	37	0.014	K	LKECCEKPLLEK	S		0.000220000000.0	8	150825_TTSH_Patient_Plasma_07_Spectrum022694_scans__5566_RTINSECONDS=1021
ALB	2 Trioxidation (C)	LKECCEKPLLEK	K.LKEC#C#EKPLLEK.S	K.LKEC2C2EKPLLEK.S	2	43.36	0.014	299	310	764.866	0.0021	1.375	1	sp|P02768|ALBU_HUMAN	Serum albumin OS=Homo sapiens GN=ALB PE=1 SV=2	69321	5675	1	1	0	764.866	1527.72	2	1527.72	0.0021	299	310	1	43.36	17	37	0.014	K	LKECCEKPLLEK	S		0.000220000000.0	8	150818_TTSH_Patient_Plasma_90_Spectrum004960_scans__5592_RTINSECONDS=1022
ALB	2 Trioxidation (C)	LKECCEKPLLEK	K.LKEC#C#EKPLLEK.S	K.LKEC2C2EKPLLEK.S	2	42.53	0.017	299	310	764.866	0	0	1	sp|P02768|ALBU_HUMAN	Serum albumin OS=Homo sapiens GN=ALB PE=1 SV=2	69321	6114	1	1	0	764.865	1527.72	2	1527.72	0.0001	299	310	1	42.53	20	37	0.017	K	LKECCEKPLLEK	S		0.000220000000.0	12	150808_TTSH_Patient_Plasma_26_Spectrum006053_scans__7409_RTINSECONDS=1469
ALB	2 Trioxidation (C)	LKECCEKPLLEK	K.LKEC#C#EKPLLEK.S	K.LKEC2C2EKPLLEK.S	2	41.47	0.022	299	310	764.866	0.0005	0.327	1	sp|P02768|ALBU_HUMAN	Serum albumin OS=Homo sapiens GN=ALB PE=1 SV=2	69321	5841	1	1	0	764.865	1527.72	2	1527.72	0.0005	299	310	1	41.47	19	37	0.022	K	LKECCEKPLLEK	S		0.000220000000.0	8	150825_TTSH_Patient_Plasma_12_Spectrum021146_scans__4837_RTINSECONDS=962
ALB	2 Trioxidation (C)	LKECCEKPLLEK	K.LKEC#C#EKPLLEK.S	K.LKEC2C2EKPLLEK.S	2	39.95	0.032	299	310	764.866	0.0071	4.647	1	sp|P02768|ALBU_HUMAN	Serum albumin OS=Homo sapiens GN=ALB PE=1 SV=2	69321	5728	1	1	0	764.869	1527.72	2	1527.72	0.0071	299	310	1	39.95	18	37	0.032	K	LKECCEKPLLEK	S		0.000220000000.0	7	150825_TTSH_Patient_Plasma_06_Spectrum022428_scans__5562_RTINSECONDS=1038
ALB	2 Trioxidation (C)	LKECCEKPLLEK	K.LKEC#C#EKPLLEK.S	K.LKEC2C2EKPLLEK.S	2	38.77	0.041	299	310	764.866	0.0009	0.589	1	sp|P02768|ALBU_HUMAN	Serum albumin OS=Homo sapiens GN=ALB PE=1 SV=2	69321	5783	1	1	0	764.866	1527.72	2	1527.72	0.0009	299	310	1	38.77	20	37	0.041	K	LKECCEKPLLEK	S		0.000220000000.0	11	150825_TTSH_Patient_Plasma_13_Spectrum021343_scans__4822_RTINSECONDS=936
ALB	2 Trioxidation (C)	LKECCEKPLLEK	K.LKEC#C#EKPLLEK.S	K.LKEC2C2EKPLLEK.S	2	38.59	0.043	299	310	764.866	0.0026	1.702	1	sp|P02768|ALBU_HUMAN	Serum albumin OS=Homo sapiens GN=ALB PE=1 SV=2	69321	6201	1	1	0	764.867	1527.72	2	1527.72	0.0026	299	310	1	38.59	16	37	0.043	K	LKECCEKPLLEK	S		0.000220000000.0	8	150818_TTSH_Patient_Plasma_89_Spectrum022807_scans__5885_RTINSECONDS=1078
ALB	2 Trioxidation (C)	LKECCEKPLLEK	K.LKEC#C#EKPLLEK.S	K.LKEC2C2EKPLLEK.S	2	38.35	0.045	299	310	764.866	0	0	1	sp|P02768|ALBU_HUMAN	Serum albumin OS=Homo sapiens GN=ALB PE=1 SV=2	69321	6374	1	1	0	764.865	1527.72	2	1527.72	0.0001	299	310	1	38.35	18	37	0.045	K	LKECCEKPLLEK	S		0.000220000000.0	8	150818_TTSH_Patient_Plasma_95_Spectrum021842_scans__5017_RTINSECONDS=944
ALB	2 Trioxidation (C)	LKECCEKPLLEK	K.LKEC#C#EKPLLEK.S	K.LKEC2C2EKPLLEK.S	2	37.88	0.022	299	310	764.866	0	0	1	sp|P02768|ALBU_HUMAN	Serum albumin OS=Homo sapiens GN=ALB PE=1 SV=2	69321	6599	1	1	0	764.865	1527.72	2	1527.72	0.0001	299	310	1	37.88	16	34	0.022	K	LKECCEKPLLEK	S		0.000220000000.0	12	150825_TTSH_Patient_Plasma_09_Spectrum005166_scans__5985_RTINSECONDS=1139
ALB	2 Trioxidation (C)	LKECCEKPLLEK	K.LKEC#C#EKPLLEK.S	K.LKEC2C2EKPLLEK.S	2	37.41	0.025	299	310	764.866	-0.0011	-0.72	1	sp|P02768|ALBU_HUMAN	Serum albumin OS=Homo sapiens GN=ALB PE=1 SV=2	69321	5568	1	1	0	764.865	1527.71	2	1527.72	-0.001	299	310	1	37.41	17	34	0.025	K	LKECCEKPLLEK	S		0.000220000000.0	7	150808_TTSH_Patient_Plasma_56_Spectrum005659_scans__6636_RTINSECONDS=1246
ALB	2 Trioxidation (C)	LKECCEKPLLEK	K.LKEC#C#EKPLLEK.S	K.LKEC2C2EKPLLEK.S	2	36.78	0.029	299	310	764.866	0.0005	0.327	1	sp|P02768|ALBU_HUMAN	Serum albumin OS=Homo sapiens GN=ALB PE=1 SV=2	69321	5309	1	1	0	764.865	1527.72	2	1527.72	0.0005	299	310	1	36.78	18	34	0.029	K	LKECCEKPLLEK	S		0.000220000000.0	8	150808_TTSH_Patient_Plasma_57_Spectrum021690_scans__6640_RTINSECONDS=1250
ALB	2 Trioxidation (C)	LKECCEKPLLEK	K.LKEC#C#EKPLLEK.S	K.LKEC2C2EKPLLEK.S	2	36.29	0.032	299	310	764.866	-0.0011	-0.72	1	sp|P02768|ALBU_HUMAN	Serum albumin OS=Homo sapiens GN=ALB PE=1 SV=2	69321	5568	1	1	0	764.865	1527.71	2	1527.72	-0.001	299	310	1	36.29	18	34	0.032	K	LKECCEKPLLEK	S		0.000220000000.0	7	150808_TTSH_Patient_Plasma_56_Spectrum021809_scans__6636_RTINSECONDS=1246
ALB	2 Trioxidation (C)	LKECCEKPLLEK	K.LKEC#C#EKPLLEK.S	K.LKEC2C2EKPLLEK.S	2	36.23	0.033	299	310	764.866	0.0005	0.327	1	sp|P02768|ALBU_HUMAN	Serum albumin OS=Homo sapiens GN=ALB PE=1 SV=2	69321	5309	1	1	0	764.865	1527.72	2	1527.72	0.0005	299	310	1	36.23	19	34	0.033	K	LKECCEKPLLEK	S		0.000220000000.0	7	150808_TTSH_Patient_Plasma_57_Spectrum005660_scans__6640_RTINSECONDS=1250
ALB	2 Trioxidation (C)	LKECCEKPLLEK	K.LKEC#C#EKPLLEK.S	K.LKEC2C2EKPLLEK.S	2	35.77	0.036	299	310	764.866	-0.0012	-0.785	1	sp|P02768|ALBU_HUMAN	Serum albumin OS=Homo sapiens GN=ALB PE=1 SV=2	69321	5019	1	1	0	764.865	1527.71	2	1527.72	-0.0012	299	310	1	35.77	18	34	0.036	K	LKECCEKPLLEK	S		0.000220000000.0	7	150808_TTSH_Patient_Plasma_55_Spectrum020766_scans__6275_RTINSECONDS=1241
ALB	2 Trioxidation (C)	LKECCEKPLLEK	K.LKEC#C#EKPLLEK.S	K.LKEC2C2EKPLLEK.S	2	35.04	0.044	299	310	764.866	0.0005	0.327	1	sp|P02768|ALBU_HUMAN	Serum albumin OS=Homo sapiens GN=ALB PE=1 SV=2	69321	5841	1	1	0	764.865	1527.72	2	1527.72	0.0005	299	310	1	35.04	19	34	0.044	K	LKECCEKPLLEK	S		0.000220000000.0	8	150825_TTSH_Patient_Plasma_12_Spectrum004014_scans__4837_RTINSECONDS=962
ALB	2 Trioxidation (C)	LKECCEKPLLEK	K.LKEC#C#EKPLLEK.S	K.LKEC2C2EKPLLEK.S	2	34.96	0.045	299	310	764.866	0.0003	0.196	1	sp|P02768|ALBU_HUMAN	Serum albumin OS=Homo sapiens GN=ALB PE=1 SV=2	69321	6458	1	1	0	764.865	1527.72	2	1527.72	0.0003	299	310	1	34.96	17	34	0.045	K	LKECCEKPLLEK	S		0.000220000000.0	11	150825_TTSH_Patient_Plasma_08_Spectrum022105_scans__5849_RTINSECONDS=1123
ALB	2 Trioxidation (C)	LKECCEKPLLEK	K.LKEC#C#EKPLLEK.S	K.LKEC2C2EKPLLEK.S	2	34.93	0.049	299	310	764.866	0.0031	2.029	1	sp|P02768|ALBU_HUMAN	Serum albumin OS=Homo sapiens GN=ALB PE=1 SV=2	69321	5989	1	1	0	764.867	1527.72	2	1527.72	0.0031	299	310	1	34.93	15	34	0.049	K	LKECCEKPLLEK	S		0.000220000000.0	8	150825_TTSH_Patient_Plasma_07_Spectrum004913_scans__5566_RTINSECONDS=1021
ALB	2 Trioxidation (C)	LKECCEKPLLEK	K.LKEC#C#EKPLLEK.S	K.LKEC2C2EKPLLEK.S	2	34.79	0.047	299	310	764.866	0.0009	0.589	1	sp|P02768|ALBU_HUMAN	Serum albumin OS=Homo sapiens GN=ALB PE=1 SV=2	69321	5783	1	1	0	764.866	1527.72	2	1527.72	0.0009	299	310	1	34.79	19	34	0.047	K	LKECCEKPLLEK	S		0.000220000000.0	11	150825_TTSH_Patient_Plasma_13_Spectrum004055_scans__4822_RTINSECONDS=936
ALB	2 Trioxidation (C)	LKECCEKPLLEK	K.LKEC#C#EKPLLEK.S	K.LKEC2C2EKPLLEK.S	2	34.65	0.047	299	310	764.866	0	0	1	sp|P02768|ALBU_HUMAN	Serum albumin OS=Homo sapiens GN=ALB PE=1 SV=2	69321	6374	1	1	0	764.865	1527.72	2	1527.72	0.0001	299	310	1	34.65	18	34	0.047	K	LKECCEKPLLEK	S		0.000220000000.0	8	150818_TTSH_Patient_Plasma_95_Spectrum004321_scans__5017_RTINSECONDS=944
ALB	4 Trioxidation (C)	LKECCEKPLLEKSHCIAEVENDEMPADLPSLAADFVESK	K.LKEC#C#EKPLLEKSHC#IAEVENDEM#PADLPSLAADFVESK.D	K.LKEC2C2EKPLLEKSHC2IAEVENDEM2PADLPSLAADFVESK.D	4	41.96	0.037	299	337	1131.51	0.0081	1.791	1	sp|P02768|ALBU_HUMAN	Serum albumin OS=Homo sapiens GN=ALB PE=1 SV=2	69321	15813	1	1	0	1131.51	4522	4	4521.99	0.0081	299	337	2	41.96		40	0.037	K	LKECCEKPLLEKSHCIAEVENDEMPADLPSLAADFVESK	D		0.000220000000002000000002000000000000000.0	11	150808_TTSH_Patient_Plasma_60_Spectrum030164_scans__15961_RTINSECONDS=2876
ALB	2 Trioxidation (C)	SHCIAEVENDEMPADLPSLAADFVESK	K.SHC#IAEVENDEM#PADLPSLAADFVESK.D	K.SHC2IAEVENDEM2PADLPSLAADFVESK.D	3	67.46	6.1e-05	311	337	1005.1	-0.0153	-5.079	1	sp|P02768|ALBU_HUMAN	Serum albumin OS=Homo sapiens GN=ALB PE=1 SV=2	69321	13865	1	1	0	1005.1	3012.27	3	3012.29	-0.0153	311	337	0	67.46		38	6.1e-05	K	SHCIAEVENDEMPADLPSLAADFVESK	D		0.002000000002000000000000000.0	13	150808_TTSH_Patient_Plasma_63_Spectrum031512_scans__16995_RTINSECONDS=3049
ALB	2 Trioxidation (C)	SHCIAEVENDEMPADLPSLAADFVESK	K.SHC#IAEVENDEM#PADLPSLAADFVESK.D	K.SHC2IAEVENDEM2PADLPSLAADFVESK.D	3	64.98	0.00014	311	337	1005.1	0.0048	1.593	1	sp|P02768|ALBU_HUMAN	Serum albumin OS=Homo sapiens GN=ALB PE=1 SV=2	69321	11225	1	1	0	1005.1	3012.29	3	3012.29	0.0048	311	337	0	64.98		39	0.00014	K	SHCIAEVENDEMPADLPSLAADFVESK	D		0.002000000002000000000000000.0	14	150801_TTSH_Patient_Plasma_95_Spectrum023171_scans__14146_RTINSECONDS=2981
ALB	2 Trioxidation (C)	SHCIAEVENDEMPADLPSLAADFVESK	K.SHC#IAEVENDEM#PADLPSLAADFVESK.D	K.SHC2IAEVENDEM2PADLPSLAADFVESK.D	3	64.17	0.00014	311	337	1005.1	-0.0111	-3.685	1	sp|P02768|ALBU_HUMAN	Serum albumin OS=Homo sapiens GN=ALB PE=1 SV=2	69321	13873	1	1	0	1005.1	3012.27	3	3012.29	-0.0111	311	337	0	64.17		38	0.00014	K	SHCIAEVENDEMPADLPSLAADFVESK	D		0.002000000002000000000000000.0	13	150808_TTSH_Patient_Plasma_61_Spectrum031381_scans__16827_RTINSECONDS=3018
ALB	2 Trioxidation (C)	SHCIAEVENDEMPADLPSLAADFVESK	K.SHC#IAEVENDEM#PADLPSLAADFVESK.D	K.SHC2IAEVENDEM2PADLPSLAADFVESK.D	3	61.62	0.00021	311	337	1005.1	-0.0278	-9.229	1	sp|P02768|ALBU_HUMAN	Serum albumin OS=Homo sapiens GN=ALB PE=1 SV=2	69321	11478	1	1	0	1005.09	3012.26	3	3012.29	-0.0278	311	337	0	61.62		37	0.00021	K	SHCIAEVENDEMPADLPSLAADFVESK	D		0.002000000002000000000000000.0	12	150808_TTSH_Patient_Plasma_31_Spectrum025307_scans__15056_RTINSECONDS=3106
ALB	2 Trioxidation (C)	SHCIAEVENDEMPADLPSLAADFVESK	K.SHC#IAEVENDEM#PADLPSLAADFVESK.D	K.SHC2IAEVENDEM2PADLPSLAADFVESK.D	3	60.17	0.00031	311	337	1005.1	-0.0238	-7.901	1	sp|P02768|ALBU_HUMAN	Serum albumin OS=Homo sapiens GN=ALB PE=1 SV=2	69321	10935	1	1	0	1005.09	3012.26	3	3012.29	-0.0238	311	337	0	60.17		38	0.00031	K	SHCIAEVENDEMPADLPSLAADFVESK	D		0.002000000002000000000000000.0	11	150808_TTSH_Patient_Plasma_25_Spectrum024486_scans__14984_RTINSECONDS=3099
ALB	2 Trioxidation (C)	SHCIAEVENDEMPADLPSLAADFVESK	K.SHC#IAEVENDEM#PADLPSLAADFVESK.D	K.SHC2IAEVENDEM2PADLPSLAADFVESK.D	3	59.79	0.00035	311	337	1005.1	-0.0195	-6.473	1	sp|P02768|ALBU_HUMAN	Serum albumin OS=Homo sapiens GN=ALB PE=1 SV=2	69321	13799	1	1	0	1005.1	3012.27	3	3012.29	-0.0195	311	337	0	59.79		38	0.00035	K	SHCIAEVENDEMPADLPSLAADFVESK	D		0.002000000002000000000000000.0	14	150801_TTSH_Patient_Plasma_60_Spectrum029749_scans__15681_RTINSECONDS=2826
ALB	2 Trioxidation (C)	SHCIAEVENDEMPADLPSLAADFVESK	K.SHC#IAEVENDEM#PADLPSLAADFVESK.D	K.SHC2IAEVENDEM2PADLPSLAADFVESK.D	3	59.48	0.00037	311	337	1005.1	-0.0168	-5.577	1	sp|P02768|ALBU_HUMAN	Serum albumin OS=Homo sapiens GN=ALB PE=1 SV=2	69321	13848	1	1	0	1005.1	3012.27	3	3012.29	-0.0168	311	337	0	59.48		38	0.00037	K	SHCIAEVENDEMPADLPSLAADFVESK	D		0.002000000002000000000000000.0	13	150801_TTSH_Patient_Plasma_45_Spectrum013908_scans__15727_RTINSECONDS=2776
ALB	2 Trioxidation (C)	SHCIAEVENDEMPADLPSLAADFVESK	K.SHC#IAEVENDEM#PADLPSLAADFVESK.D	K.SHC2IAEVENDEM2PADLPSLAADFVESK.D	4	58.72	0.00043	311	337	754.079	-0.0201	-6.673	1	sp|P02768|ALBU_HUMAN	Serum albumin OS=Homo sapiens GN=ALB PE=1 SV=2	69321	7064	1	1	0	754.073	3012.27	4	3012.29	-0.0201	311	337	0	58.72		38	0.00043	K	SHCIAEVENDEMPADLPSLAADFVESK	D		0.002000000002000000000000000.0	10	150808_TTSH_Patient_Plasma_04_Spectrum015407_scans__11716_RTINSECONDS=3103
ALB	2 Trioxidation (C)	SHCIAEVENDEMPADLPSLAADFVESK	K.SHC#IAEVENDEM#PADLPSLAADFVESK.D	K.SHC2IAEVENDEM2PADLPSLAADFVESK.D	3	57.88	0.00051	311	337	1005.1	-0.0292	-9.694	1	sp|P02768|ALBU_HUMAN	Serum albumin OS=Homo sapiens GN=ALB PE=1 SV=2	69321	13202	1	1	0	1005.09	3012.26	3	3012.29	-0.0292	311	337	0	57.88		37	0.00051	K	SHCIAEVENDEMPADLPSLAADFVESK	D		0.002000000002000000000000000.0	13	150801_TTSH_Patient_Plasma_76_Spectrum027716_scans__15689_RTINSECONDS=3077
ALB	2 Trioxidation (C)	SHCIAEVENDEMPADLPSLAADFVESK	K.SHC#IAEVENDEM#PADLPSLAADFVESK.D	K.SHC2IAEVENDEM2PADLPSLAADFVESK.D	3	57.84	0.00053	311	337	1005.1	-0.0234	-7.768	1	sp|P02768|ALBU_HUMAN	Serum albumin OS=Homo sapiens GN=ALB PE=1 SV=2	69321	13620	1	1	0	1005.09	3012.26	3	3012.29	-0.0234	311	337	0	57.84		38	0.00053	K	SHCIAEVENDEMPADLPSLAADFVESK	D		0.002000000002000000000000000.0	13	150808_TTSH_Patient_Plasma_56_Spectrum030566_scans__16816_RTINSECONDS=3032
ALB	2 Trioxidation (C)	SHCIAEVENDEMPADLPSLAADFVESK	K.SHC#IAEVENDEM#PADLPSLAADFVESK.D	K.SHC2IAEVENDEM2PADLPSLAADFVESK.D	3	57.76	0.00061	311	337	1005.1	-0.0097	-3.22	1	sp|P02768|ALBU_HUMAN	Serum albumin OS=Homo sapiens GN=ALB PE=1 SV=2	69321	14979	1	1	0	1005.1	3012.28	3	3012.29	-0.0097	311	337	0	57.76		38	0.00061	K	SHCIAEVENDEMPADLPSLAADFVESK	D		0.002000000002000000000000000.0	13	150818_TTSH_Patient_Plasma_66_Spectrum015891_scans__17617_RTINSECONDS=3114
ALB	2 Trioxidation (C)	SHCIAEVENDEMPADLPSLAADFVESK	K.SHC#IAEVENDEM#PADLPSLAADFVESK.D	K.SHC2IAEVENDEM2PADLPSLAADFVESK.D	3	56.87	0.00066	311	337	1005.1	-0.0252	-8.366	1	sp|P02768|ALBU_HUMAN	Serum albumin OS=Homo sapiens GN=ALB PE=1 SV=2	69321	14910	1	1	0	1005.09	3012.26	3	3012.29	-0.0252	311	337	0	56.87		38	0.00066	K	SHCIAEVENDEMPADLPSLAADFVESK	D		0.002000000002000000000000000.0	14	150801_TTSH_Patient_Plasma_35_Spectrum014455_scans__16054_RTINSECONDS=2806
ALB	2 Trioxidation (C)	SHCIAEVENDEMPADLPSLAADFVESK	K.SHC#IAEVENDEM#PADLPSLAADFVESK.D	K.SHC2IAEVENDEM2PADLPSLAADFVESK.D	3	56.01	0.0011	311	337	1005.1	0.0063	2.091	1	sp|P02768|ALBU_HUMAN	Serum albumin OS=Homo sapiens GN=ALB PE=1 SV=2	69321	11481	1	1	0	1005.1	3012.29	3	3012.29	0.0063	311	337	0	56.01		39	0.0011	K	SHCIAEVENDEMPADLPSLAADFVESK	D		0.002000000002000000000000000.0	14	150808_TTSH_Patient_Plasma_31_Spectrum024695_scans__14356_RTINSECONDS=2983
ALB	2 Trioxidation (C)	SHCIAEVENDEMPADLPSLAADFVESK	K.SHC#IAEVENDEM#PADLPSLAADFVESK.D	K.SHC2IAEVENDEM2PADLPSLAADFVESK.D	3	55.39	0.0009	311	337	1005.1	-0.0278	-9.229	1	sp|P02768|ALBU_HUMAN	Serum albumin OS=Homo sapiens GN=ALB PE=1 SV=2	69321	11478	1	1	0	1005.09	3012.26	3	3012.29	-0.0278	311	337	0	55.39		37	0.0009	K	SHCIAEVENDEMPADLPSLAADFVESK	D		0.002000000002000000000000000.0	12	150808_TTSH_Patient_Plasma_31_Spectrum012053_scans__15056_RTINSECONDS=3106
ALB	2 Trioxidation (C)	SHCIAEVENDEMPADLPSLAADFVESK	K.SHC#IAEVENDEM#PADLPSLAADFVESK.D	K.SHC2IAEVENDEM2PADLPSLAADFVESK.D	3	55.1	0.00099	311	337	1005.1	-0.0263	-8.731	1	sp|P02768|ALBU_HUMAN	Serum albumin OS=Homo sapiens GN=ALB PE=1 SV=2	69321	14897	1	1	0	1005.09	3012.26	3	3012.29	-0.0263	311	337	0	55.1		38	0.00099	K	SHCIAEVENDEMPADLPSLAADFVESK	D		0.002000000002000000000000000.0	13	150801_TTSH_Patient_Plasma_33_Spectrum014235_scans__15823_RTINSECONDS=2773
ALB	2 Trioxidation (C)	SHCIAEVENDEMPADLPSLAADFVESK	K.SHC#IAEVENDEM#PADLPSLAADFVESK.D	K.SHC2IAEVENDEM2PADLPSLAADFVESK.D	3	55	0.0014	311	337	1005.1	0.0063	2.091	1	sp|P02768|ALBU_HUMAN	Serum albumin OS=Homo sapiens GN=ALB PE=1 SV=2	69321	11481	1	1	0	1005.1	3012.29	3	3012.29	0.0063	311	337	0	55		39	0.0014	K	SHCIAEVENDEMPADLPSLAADFVESK	D		0.002000000002000000000000000.0	13	150808_TTSH_Patient_Plasma_31_Spectrum011417_scans__14356_RTINSECONDS=2983
ALB	2 Trioxidation (C)	SHCIAEVENDEMPADLPSLAADFVESK	K.SHC#IAEVENDEM#PADLPSLAADFVESK.D	K.SHC2IAEVENDEM2PADLPSLAADFVESK.D	3	54.81	0.001	311	337	1005.1	-0.0285	-9.461	1	sp|P02768|ALBU_HUMAN	Serum albumin OS=Homo sapiens GN=ALB PE=1 SV=2	69321	9606	1	1	0	1005.09	3012.26	3	3012.29	-0.0285	311	337	0	54.81		37	0.001	K	SHCIAEVENDEMPADLPSLAADFVESK	D		0.002000000002000000000000000.0	11	150801_TTSH_Patient_Plasma_30_Spectrum009389_scans__12659_RTINSECONDS=2800
ALB	2 Trioxidation (C)	SHCIAEVENDEMPADLPSLAADFVESK	K.SHC#IAEVENDEM#PADLPSLAADFVESK.D	K.SHC2IAEVENDEM2PADLPSLAADFVESK.D	4	54.67	0.0011	311	337	754.079	-0.0196	-6.507	1	sp|P02768|ALBU_HUMAN	Serum albumin OS=Homo sapiens GN=ALB PE=1 SV=2	69321	13621	1	1	1	754.074	3012.27	4	3012.29	-0.0196	311	337	0	54.67		38	0.0011	K	SHCIAEVENDEMPADLPSLAADFVESK	D		0.002000000002000000000000000.0	9	150808_TTSH_Patient_Plasma_56_Spectrum014881_scans__16943_RTINSECONDS=3054
ALB	2 Trioxidation (C)	SHCIAEVENDEMPADLPSLAADFVESK	K.SHC#IAEVENDEM#PADLPSLAADFVESK.D	K.SHC2IAEVENDEM2PADLPSLAADFVESK.D	4	54.57	0.0015	311	337	754.079	0.0109	3.619	1	tr|A0A0C4DGB6|A0A0C4DGB6_HUMAN	Serum albumin OS=Homo sapiens GN=ALB PE=1 SV=1	69181	13615	1	1	0	754.081	3012.3	4	3012.29	0.0109	311	337	0	54.57	21	39	0.0015	K	SHCIAEVENDEMPADLPSLAADFVESK	D		0.002000000002000000000000000.0	9	150801_TTSH_Patient_Plasma_54_Spectrum028774_scans__15026_RTINSECONDS=2688
ALB	2 Trioxidation (C)	SHCIAEVENDEMPADLPSLAADFVESK	K.SHC#IAEVENDEM#PADLPSLAADFVESK.D	K.SHC2IAEVENDEM2PADLPSLAADFVESK.D	4	54.56	0.0012	311	337	754.079	-0.0135	-4.482	1	tr|A0A0C4DGB6|A0A0C4DGB6_HUMAN	Serum albumin OS=Homo sapiens GN=ALB PE=1 SV=1	69181	14503	1	1	0	754.075	3012.27	4	3012.29	-0.0135	311	337	0	54.56		38	0.0012	K	SHCIAEVENDEMPADLPSLAADFVESK	D		0.002000000002000000000000000.0	9	150801_TTSH_Patient_Plasma_24_Spectrum014299_scans__16034_RTINSECONDS=2817
ALB	2 Trioxidation (C)	SHCIAEVENDEMPADLPSLAADFVESK	K.SHC#IAEVENDEM#PADLPSLAADFVESK.D	K.SHC2IAEVENDEM2PADLPSLAADFVESK.D	4	54.41	0.0012	311	337	754.079	-0.0143	-4.747	1	tr|A0A0C4DGB6|A0A0C4DGB6_HUMAN	Serum albumin OS=Homo sapiens GN=ALB PE=1 SV=1	69181	14438	1	1	0	754.075	3012.27	4	3012.29	-0.0143	311	337	0	54.41		38	0.0012	K	SHCIAEVENDEMPADLPSLAADFVESK	D		0.002000000002000000000000000.0	9	150801_TTSH_Patient_Plasma_26_Spectrum014128_scans__15909_RTINSECONDS=2814
ALB	2 Trioxidation (C)	SHCIAEVENDEMPADLPSLAADFVESK	K.SHC#IAEVENDEM#PADLPSLAADFVESK.D	K.SHC2IAEVENDEM2PADLPSLAADFVESK.D	4	54.15	0.0017	311	337	754.079	0.0109	3.619	1	tr|A0A0C4DGB6|A0A0C4DGB6_HUMAN	Serum albumin OS=Homo sapiens GN=ALB PE=1 SV=1	69181	13615	1	1	0	754.081	3012.3	4	3012.29	0.0109	311	337	0	54.15	17	39	0.0017	K	SHCIAEVENDEMPADLPSLAADFVESK	D		0.002000000002000000000000000.0	9	150801_TTSH_Patient_Plasma_54_Spectrum012845_scans__15026_RTINSECONDS=2688
ALB	2 Trioxidation (C)	SHCIAEVENDEMPADLPSLAADFVESK	K.SHC#IAEVENDEM#PADLPSLAADFVESK.D	K.SHC2IAEVENDEM2PADLPSLAADFVESK.D	4	53.98	0.0014	311	337	754.079	-0.0155	-5.146	1	tr|A0A0C4DGB6|A0A0C4DGB6_HUMAN	Serum albumin OS=Homo sapiens GN=ALB PE=1 SV=1	69181	14411	1	1	0	754.075	3012.27	4	3012.29	-0.0155	311	337	0	53.98		38	0.0014	K	SHCIAEVENDEMPADLPSLAADFVESK	D		0.002000000002000000000000000.0	9	150801_TTSH_Patient_Plasma_25_Spectrum014172_scans__15955_RTINSECONDS=2824
ALB	2 Trioxidation (C)	SHCIAEVENDEMPADLPSLAADFVESK	K.SHC#IAEVENDEM#PADLPSLAADFVESK.D	K.SHC2IAEVENDEM2PADLPSLAADFVESK.D	3	53.82	0.0013	311	337	1005.1	-0.0238	-7.901	1	sp|P02768|ALBU_HUMAN	Serum albumin OS=Homo sapiens GN=ALB PE=1 SV=2	69321	10935	1	1	0	1005.09	3012.26	3	3012.29	-0.0238	311	337	0	53.82		38	0.0013	K	SHCIAEVENDEMPADLPSLAADFVESK	D		0.002000000002000000000000000.0	11	150808_TTSH_Patient_Plasma_25_Spectrum011779_scans__14984_RTINSECONDS=3099
ALB	2 Trioxidation (C)	SHCIAEVENDEMPADLPSLAADFVESK	K.SHC#IAEVENDEM#PADLPSLAADFVESK.D	K.SHC2IAEVENDEM2PADLPSLAADFVESK.D	3	53.71	0.0015	311	337	1005.1	-0.0097	-3.22	1	sp|P02768|ALBU_HUMAN	Serum albumin OS=Homo sapiens GN=ALB PE=1 SV=2	69321	14979	1	1	0	1005.1	3012.28	3	3012.29	-0.0097	311	337	0	53.71		38	0.0015	K	SHCIAEVENDEMPADLPSLAADFVESK	D		0.002000000002000000000000000.0	14	150818_TTSH_Patient_Plasma_66_Spectrum033461_scans__17617_RTINSECONDS=3114
ALB	2 Trioxidation (C)	SHCIAEVENDEMPADLPSLAADFVESK	K.SHC#IAEVENDEM#PADLPSLAADFVESK.D	K.SHC2IAEVENDEM2PADLPSLAADFVESK.D	3	53.49	0.0014	311	337	1005.1	-0.0261	-8.665	1	sp|P02768|ALBU_HUMAN	Serum albumin OS=Homo sapiens GN=ALB PE=1 SV=2	69321	14898	1	1	0	1005.09	3012.26	3	3012.29	-0.0261	311	337	0	53.49		38	0.0014	K	SHCIAEVENDEMPADLPSLAADFVESK	D		0.002000000002000000000000000.0	9	150801_TTSH_Patient_Plasma_33_Spectrum014396_scans__16006_RTINSECONDS=2805
ALB	2 Trioxidation (C)	SHCIAEVENDEMPADLPSLAADFVESK	K.SHC#IAEVENDEM#PADLPSLAADFVESK.D	K.SHC2IAEVENDEM2PADLPSLAADFVESK.D	4	53.34	0.0015	311	337	754.079	-0.0187	-6.208	1	sp|P02768|ALBU_HUMAN	Serum albumin OS=Homo sapiens GN=ALB PE=1 SV=2	69321	11480	1	1	0	754.074	3012.27	4	3012.29	-0.0187	311	337	0	53.34		38	0.0015	K	SHCIAEVENDEMPADLPSLAADFVESK	D		0.002000000002000000000000000.0	10	150808_TTSH_Patient_Plasma_31_Spectrum025240_scans__14980_RTINSECONDS=3092
ALB	2 Trioxidation (C)	SHCIAEVENDEMPADLPSLAADFVESK	K.SHC#IAEVENDEM#PADLPSLAADFVESK.D	K.SHC2IAEVENDEM2PADLPSLAADFVESK.D	3	53.06	0.0017	311	337	1005.1	-0.0153	-5.079	1	sp|P02768|ALBU_HUMAN	Serum albumin OS=Homo sapiens GN=ALB PE=1 SV=2	69321	13865	1	1	0	1005.1	3012.27	3	3012.29	-0.0153	311	337	0	53.06		38	0.0017	K	SHCIAEVENDEMPADLPSLAADFVESK	D		0.002000000002000000000000000.0	13	150808_TTSH_Patient_Plasma_63_Spectrum015027_scans__16995_RTINSECONDS=3049
ALB	2 Trioxidation (C)	SHCIAEVENDEMPADLPSLAADFVESK	K.SHC#IAEVENDEM#PADLPSLAADFVESK.D	K.SHC2IAEVENDEM2PADLPSLAADFVESK.D	4	52.84	0.0022	311	337	754.079	0.0019	0.631	1	sp|P02768|ALBU_HUMAN	Serum albumin OS=Homo sapiens GN=ALB PE=1 SV=2	69321	13528	1	1	0	754.079	3012.29	4	3012.29	0.0019	311	337	0	52.84		39	0.0022	K	SHCIAEVENDEMPADLPSLAADFVESK	D		0.002000000002000000000000000.0	10	150801_TTSH_Patient_Plasma_57_Spectrum013944_scans__16129_RTINSECONDS=2862
ALB	2 Trioxidation (C)	SHCIAEVENDEMPADLPSLAADFVESK	K.SHC#IAEVENDEM#PADLPSLAADFVESK.D	K.SHC2IAEVENDEM2PADLPSLAADFVESK.D	3	52.73	0.0018	311	337	1005.1	-0.0168	-5.577	1	sp|P02768|ALBU_HUMAN	Serum albumin OS=Homo sapiens GN=ALB PE=1 SV=2	69321	13848	1	1	0	1005.1	3012.27	3	3012.29	-0.0168	311	337	0	52.73		38	0.0018	K	SHCIAEVENDEMPADLPSLAADFVESK	D		0.002000000002000000000000000.0	13	150801_TTSH_Patient_Plasma_45_Spectrum030931_scans__15727_RTINSECONDS=2776
ALB	2 Trioxidation (C)	SHCIAEVENDEMPADLPSLAADFVESK	K.SHC#IAEVENDEM#PADLPSLAADFVESK.D	K.SHC2IAEVENDEM2PADLPSLAADFVESK.D	4	52.33	0.0026	311	337	754.079	0.0107	3.552	1	tr|A0A0C4DGB6|A0A0C4DGB6_HUMAN	Serum albumin OS=Homo sapiens GN=ALB PE=1 SV=1	69181	14441	1	1	0	754.081	3012.3	4	3012.29	0.0107	311	337	0	52.33	16	39	0.0026	K	SHCIAEVENDEMPADLPSLAADFVESK	D		0.002000000002000000000000000.0	9	150801_TTSH_Patient_Plasma_26_Spectrum030002_scans__15075_RTINSECONDS=2670
ALB	2 Trioxidation (C)	SHCIAEVENDEMPADLPSLAADFVESK	K.SHC#IAEVENDEM#PADLPSLAADFVESK.D	K.SHC2IAEVENDEM2PADLPSLAADFVESK.D	3	51.79	0.0021	311	337	1005.1	-0.0252	-8.366	1	sp|P02768|ALBU_HUMAN	Serum albumin OS=Homo sapiens GN=ALB PE=1 SV=2	69321	14910	1	1	0	1005.09	3012.26	3	3012.29	-0.0252	311	337	0	51.79		38	0.0021	K	SHCIAEVENDEMPADLPSLAADFVESK	D		0.002000000002000000000000000.0	14	150801_TTSH_Patient_Plasma_35_Spectrum032222_scans__16054_RTINSECONDS=2806
ALB	2 Trioxidation (C)	SHCIAEVENDEMPADLPSLAADFVESK	K.SHC#IAEVENDEM#PADLPSLAADFVESK.D	K.SHC2IAEVENDEM2PADLPSLAADFVESK.D	3	51.72	0.0021	311	337	1005.1	-0.0285	-9.461	1	sp|P02768|ALBU_HUMAN	Serum albumin OS=Homo sapiens GN=ALB PE=1 SV=2	69321	9606	1	1	0	1005.09	3012.26	3	3012.29	-0.0285	311	337	0	51.72		37	0.0021	K	SHCIAEVENDEMPADLPSLAADFVESK	D		0.002000000002000000000000000.0	14	150801_TTSH_Patient_Plasma_30_Spectrum021785_scans__12659_RTINSECONDS=2800
ALB	2 Trioxidation (C)	SHCIAEVENDEMPADLPSLAADFVESK	K.SHC#IAEVENDEM#PADLPSLAADFVESK.D	K.SHC2IAEVENDEM2PADLPSLAADFVESK.D	4	51.62	0.0025	311	337	754.079	-0.0072	-2.39	1	sp|P02768|ALBU_HUMAN	Serum albumin OS=Homo sapiens GN=ALB PE=1 SV=2	69321	13782	1	1	0	754.077	3012.28	4	3012.29	-0.0072	311	337	0	51.62		38	0.0025	K	SHCIAEVENDEMPADLPSLAADFVESK	D		0.002000000002000000000000000.0	9	150808_TTSH_Patient_Plasma_59_Spectrum014938_scans__16942_RTINSECONDS=3040
ALB	2 Trioxidation (C)	SHCIAEVENDEMPADLPSLAADFVESK	K.SHC#IAEVENDEM#PADLPSLAADFVESK.D	K.SHC2IAEVENDEM2PADLPSLAADFVESK.D	4	51.59	0.0023	311	337	754.079	-0.0189	-6.274	1	sp|P02768|ALBU_HUMAN	Serum albumin OS=Homo sapiens GN=ALB PE=1 SV=2	69321	11479	1	1	0	754.074	3012.27	4	3012.29	-0.0189	311	337	0	51.59		38	0.0023	K	SHCIAEVENDEMPADLPSLAADFVESK	D		0.002000000002000000000000000.0	10	150808_TTSH_Patient_Plasma_31_Spectrum012022_scans__15022_RTINSECONDS=3100
ALB	2 Trioxidation (C)	SHCIAEVENDEMPADLPSLAADFVESK	K.SHC#IAEVENDEM#PADLPSLAADFVESK.D	K.SHC2IAEVENDEM2PADLPSLAADFVESK.D	4	51.35	0.0024	311	337	754.079	-0.0191	-6.341	1	sp|P02768|ALBU_HUMAN	Serum albumin OS=Homo sapiens GN=ALB PE=1 SV=2	69321	14742	1	1	0	754.074	3012.27	4	3012.29	-0.0191	311	337	0	51.35		38	0.0024	K	SHCIAEVENDEMPADLPSLAADFVESK	D		0.002000000002000000000000000.0	9	150801_TTSH_Patient_Plasma_32_Spectrum013812_scans__15651_RTINSECONDS=2807
ALB	2 Trioxidation (C)	SHCIAEVENDEMPADLPSLAADFVESK	K.SHC#IAEVENDEM#PADLPSLAADFVESK.D	K.SHC2IAEVENDEM2PADLPSLAADFVESK.D	3	51.33	0.0025	311	337	1005.1	-0.0195	-6.473	1	sp|P02768|ALBU_HUMAN	Serum albumin OS=Homo sapiens GN=ALB PE=1 SV=2	69321	13799	1	1	0	1005.1	3012.27	3	3012.29	-0.0195	311	337	0	51.33		38	0.0025	K	SHCIAEVENDEMPADLPSLAADFVESK	D		0.002000000002000000000000000.0	13	150801_TTSH_Patient_Plasma_60_Spectrum013305_scans__15681_RTINSECONDS=2826
ALB	2 Trioxidation (C)	SHCIAEVENDEMPADLPSLAADFVESK	K.SHC#IAEVENDEM#PADLPSLAADFVESK.D	K.SHC2IAEVENDEM2PADLPSLAADFVESK.D	3	51.32	0.0024	311	337	1005.1	-0.0234	-7.768	1	sp|P02768|ALBU_HUMAN	Serum albumin OS=Homo sapiens GN=ALB PE=1 SV=2	69321	13620	1	1	1	1005.09	3012.26	3	3012.29	-0.0234	311	337	0	51.32		38	0.0024	K	SHCIAEVENDEMPADLPSLAADFVESK	D		0.002000000002000000000000000.0	12	150808_TTSH_Patient_Plasma_56_Spectrum014766_scans__16816_RTINSECONDS=3032
ALB	2 Trioxidation (C)	SHCIAEVENDEMPADLPSLAADFVESK	K.SHC#IAEVENDEM#PADLPSLAADFVESK.D	K.SHC2IAEVENDEM2PADLPSLAADFVESK.D	2	51.02	0.0031	311	337	1507.15	-0.0012	-0.398	1	tr|A0A0C4DGB6|A0A0C4DGB6_HUMAN	Serum albumin OS=Homo sapiens GN=ALB PE=1 SV=1	69181	13335	1	1	0	1507.15	3012.28	2	3012.29	-0.0012	311	337	0	51.02	16	38	0.0031	K	SHCIAEVENDEMPADLPSLAADFVESK	D		0.002000000002000000000000000.0	12	150825_TTSH_Patient_Plasma_56_Spectrum029170_scans__14939_RTINSECONDS=2739
ALB	2 Trioxidation (C)	SHCIAEVENDEMPADLPSLAADFVESK	K.SHC#IAEVENDEM#PADLPSLAADFVESK.D	K.SHC2IAEVENDEM2PADLPSLAADFVESK.D	4	50.49	0.003	311	337	754.079	-0.0196	-6.507	1	sp|P02768|ALBU_HUMAN	Serum albumin OS=Homo sapiens GN=ALB PE=1 SV=2	69321	13621	1	1	0	754.074	3012.27	4	3012.29	-0.0196	311	337	0	50.49		38	0.003	K	SHCIAEVENDEMPADLPSLAADFVESK	D		0.002000000002000000000000000.0	9	150808_TTSH_Patient_Plasma_56_Spectrum030676_scans__16943_RTINSECONDS=3054
ALB	2 Trioxidation (C)	SHCIAEVENDEMPADLPSLAADFVESK	K.SHC#IAEVENDEM#PADLPSLAADFVESK.D	K.SHC2IAEVENDEM2PADLPSLAADFVESK.D	3	50.45	0.0032	311	337	1005.1	-0.013	-4.316	1	sp|P02768|ALBU_HUMAN	Serum albumin OS=Homo sapiens GN=ALB PE=1 SV=2	69321	13358	1	1	1	1005.1	3012.27	3	3012.29	-0.013	311	337	0	50.45		38	0.0032	K	SHCIAEVENDEMPADLPSLAADFVESK	D		0.002000000002000000000000000.0	12	150818_TTSH_Patient_Plasma_62_Spectrum012893_scans__15547_RTINSECONDS=3121
ALB	2 Trioxidation (C)	SHCIAEVENDEMPADLPSLAADFVESK	K.SHC#IAEVENDEM#PADLPSLAADFVESK.D	K.SHC2IAEVENDEM2PADLPSLAADFVESK.D	3	50.33	0.0032	311	337	1005.1	-0.0142	-4.714	1	sp|P02768|ALBU_HUMAN	Serum albumin OS=Homo sapiens GN=ALB PE=1 SV=2	69321	14082	1	1	0	1005.1	3012.27	3	3012.29	-0.0142	311	337	0	50.33		38	0.0032	K	SHCIAEVENDEMPADLPSLAADFVESK	D		0.002000000002000000000000000.0	12	150808_TTSH_Patient_Plasma_32_Spectrum030430_scans__16697_RTINSECONDS=3095
ALB	2 Trioxidation (C)	SHCIAEVENDEMPADLPSLAADFVESK	K.SHC#IAEVENDEM#PADLPSLAADFVESK.D	K.SHC2IAEVENDEM2PADLPSLAADFVESK.D	3	50.15	0.0038	311	337	1005.1	-0.0011	-0.365	1	sp|P02768|ALBU_HUMAN	Serum albumin OS=Homo sapiens GN=ALB PE=1 SV=2	69321	14478	1	1	0	1005.1	3012.28	3	3012.29	-0.001	311	337	0	50.15		38	0.0038	K	SHCIAEVENDEMPADLPSLAADFVESK	D		0.002000000002000000000000000.0	11	150825_TTSH_Patient_Plasma_32_Spectrum030101_scans__15583_RTINSECONDS=2827
ALB	2 Trioxidation (C)	SHCIAEVENDEMPADLPSLAADFVESK	K.SHC#IAEVENDEM#PADLPSLAADFVESK.D	K.SHC2IAEVENDEM2PADLPSLAADFVESK.D	3	50.06	0.0032	311	337	1005.1	-0.0263	-8.731	1	sp|P02768|ALBU_HUMAN	Serum albumin OS=Homo sapiens GN=ALB PE=1 SV=2	69321	14897	1	1	0	1005.09	3012.26	3	3012.29	-0.0263	311	337	0	50.06		38	0.0032	K	SHCIAEVENDEMPADLPSLAADFVESK	D		0.002000000002000000000000000.0	13	150801_TTSH_Patient_Plasma_33_Spectrum031966_scans__15823_RTINSECONDS=2773
ALB	2 Trioxidation (C)	SHCIAEVENDEMPADLPSLAADFVESK	K.SHC#IAEVENDEM#PADLPSLAADFVESK.D	K.SHC2IAEVENDEM2PADLPSLAADFVESK.D	2	49.85	0.0042	311	337	1507.15	0.001	0.332	1	sp|P02768|ALBU_HUMAN	Serum albumin OS=Homo sapiens GN=ALB PE=1 SV=2	69321	13820	1	1	0	1507.15	3012.29	2	3012.29	0.001	311	337	0	49.85		39	0.0042	K	SHCIAEVENDEMPADLPSLAADFVESK	D		0.002000000002000000000000000.0	12	150825_TTSH_Patient_Plasma_24_Spectrum031144_scans__15611_RTINSECONDS=2741
ALB	2 Trioxidation (C)	SHCIAEVENDEMPADLPSLAADFVESK	K.SHC#IAEVENDEM#PADLPSLAADFVESK.D	K.SHC2IAEVENDEM2PADLPSLAADFVESK.D	3	49.75	0.0037	311	337	1005.1	-0.013	-4.316	1	sp|P02768|ALBU_HUMAN	Serum albumin OS=Homo sapiens GN=ALB PE=1 SV=2	69321	13358	1	1	1	1005.1	3012.27	3	3012.29	-0.013	311	337	0	49.75		38	0.0037	K	SHCIAEVENDEMPADLPSLAADFVESK	D		0.002000000002000000000000000.0	13	150818_TTSH_Patient_Plasma_62_Spectrum027271_scans__15547_RTINSECONDS=3121
ALB	2 Trioxidation (C)	SHCIAEVENDEMPADLPSLAADFVESK	K.SHC#IAEVENDEM#PADLPSLAADFVESK.D	K.SHC2IAEVENDEM2PADLPSLAADFVESK.D	3	49.09	0.0045	311	337	1005.1	-0.0084	-2.789	1	sp|P02768|ALBU_HUMAN	Serum albumin OS=Homo sapiens GN=ALB PE=1 SV=2	69321	13552	1	1	0	1005.1	3012.28	3	3012.29	-0.0084	311	337	0	49.09		38	0.0045	K	SHCIAEVENDEMPADLPSLAADFVESK	D		0.002000000002000000000000000.0	11	150825_TTSH_Patient_Plasma_49_Spectrum013032_scans__15258_RTINSECONDS=2818
ALB	2 Trioxidation (C)	SHCIAEVENDEMPADLPSLAADFVESK	K.SHC#IAEVENDEM#PADLPSLAADFVESK.D	K.SHC2IAEVENDEM2PADLPSLAADFVESK.D	3	48.93	0.0046	311	337	1005.1	-0.0084	-2.789	1	sp|P02768|ALBU_HUMAN	Serum albumin OS=Homo sapiens GN=ALB PE=1 SV=2	69321	13552	1	1	0	1005.1	3012.28	3	3012.29	-0.0084	311	337	0	48.93		38	0.0046	K	SHCIAEVENDEMPADLPSLAADFVESK	D		0.002000000002000000000000000.0	12	150825_TTSH_Patient_Plasma_49_Spectrum028996_scans__15258_RTINSECONDS=2818
ALB	2 Trioxidation (C)	SHCIAEVENDEMPADLPSLAADFVESK	K.SHC#IAEVENDEM#PADLPSLAADFVESK.D	K.SHC2IAEVENDEM2PADLPSLAADFVESK.D	4	48.72	0.0056	311	337	754.079	0.0026	0.863	1	sp|P02768|ALBU_HUMAN	Serum albumin OS=Homo sapiens GN=ALB PE=1 SV=2	69321	15281	1	1	1	754.079	3012.29	4	3012.29	0.0026	311	337	0	48.72		39	0.0056	K	SHCIAEVENDEMPADLPSLAADFVESK	D		0.002000000002000000000000000.0	10	150818_TTSH_Patient_Plasma_59_Spectrum032530_scans__17178_RTINSECONDS=3049
ALB	2 Trioxidation (C)	SHCIAEVENDEMPADLPSLAADFVESK	K.SHC#IAEVENDEM#PADLPSLAADFVESK.D	K.SHC2IAEVENDEM2PADLPSLAADFVESK.D	3	48.57	0.0047	311	337	1005.1	-0.0142	-4.714	1	tr|A0A0C4DGB6|A0A0C4DGB6_HUMAN	Serum albumin OS=Homo sapiens GN=ALB PE=1 SV=1	69181	14036	1	1	0	1005.1	3012.27	3	3012.29	-0.0142	311	337	0	48.57		38	0.0047	K	SHCIAEVENDEMPADLPSLAADFVESK	D		0.002000000002000000000000000.0	13	150808_TTSH_Patient_Plasma_96_Spectrum032704_scans__17005_RTINSECONDS=2930
ALB	2 Trioxidation (C)	SHCIAEVENDEMPADLPSLAADFVESK	K.SHC#IAEVENDEM#PADLPSLAADFVESK.D	K.SHC2IAEVENDEM2PADLPSLAADFVESK.D	4	48.55	0.0048	311	337	754.079	-0.0135	-4.482	1	tr|A0A0C4DGB6|A0A0C4DGB6_HUMAN	Serum albumin OS=Homo sapiens GN=ALB PE=1 SV=1	69181	14503	1	1	0	754.075	3012.27	4	3012.29	-0.0135	311	337	0	48.55		38	0.0048	K	SHCIAEVENDEMPADLPSLAADFVESK	D		0.002000000002000000000000000.0	15	150801_TTSH_Patient_Plasma_24_Spectrum030970_scans__16034_RTINSECONDS=2817
ALB	2 Trioxidation (C)	SHCIAEVENDEMPADLPSLAADFVESK	K.SHC#IAEVENDEM#PADLPSLAADFVESK.D	K.SHC2IAEVENDEM2PADLPSLAADFVESK.D	4	48.19	0.005	311	337	754.079	-0.0194	-6.44	1	sp|P02768|ALBU_HUMAN	Serum albumin OS=Homo sapiens GN=ALB PE=1 SV=2	69321	7528	1	1	0	754.074	3012.27	4	3012.29	-0.0194	311	337	0	48.19		38	0.005	K	SHCIAEVENDEMPADLPSLAADFVESK	D		0.002000000002000000000000000.0	15	150808_TTSH_Patient_Plasma_64_Spectrum018015_scans__12404_RTINSECONDS=3039
ALB	2 Trioxidation (C)	SHCIAEVENDEMPADLPSLAADFVESK	K.SHC#IAEVENDEM#PADLPSLAADFVESK.D	K.SHC2IAEVENDEM2PADLPSLAADFVESK.D	4	48.11	0.0064	311	337	754.079	0.0026	0.863	1	sp|P02768|ALBU_HUMAN	Serum albumin OS=Homo sapiens GN=ALB PE=1 SV=2	69321	15281	1	1	1	754.079	3012.29	4	3012.29	0.0026	311	337	0	48.11		39	0.0064	K	SHCIAEVENDEMPADLPSLAADFVESK	D		0.002000000002000000000000000.0	10	150818_TTSH_Patient_Plasma_59_Spectrum015262_scans__17178_RTINSECONDS=3049
ALB	2 Trioxidation (C)	SHCIAEVENDEMPADLPSLAADFVESK	K.SHC#IAEVENDEM#PADLPSLAADFVESK.D	K.SHC2IAEVENDEM2PADLPSLAADFVESK.D	4	48.03	0.0055	311	337	754.079	-0.0133	-4.415	1	sp|P02768|ALBU_HUMAN	Serum albumin OS=Homo sapiens GN=ALB PE=1 SV=2	69321	13522	1	1	0	754.075	3012.27	4	3012.29	-0.0133	311	337	0	48.03		38	0.0055	K	SHCIAEVENDEMPADLPSLAADFVESK	D		0.002000000002000000000000000.0	9	150801_TTSH_Patient_Plasma_57_Spectrum013780_scans__15947_RTINSECONDS=2831
ALB	2 Trioxidation (C)	SHCIAEVENDEMPADLPSLAADFVESK	K.SHC#IAEVENDEM#PADLPSLAADFVESK.D	K.SHC2IAEVENDEM2PADLPSLAADFVESK.D	4	47.92	0.0055	311	337	754.079	-0.014	-4.648	1	sp|P02768|ALBU_HUMAN	Serum albumin OS=Homo sapiens GN=ALB PE=1 SV=2	69321	14345	1	1	0	754.075	3012.27	4	3012.29	-0.014	311	337	0	47.92		38	0.0055	K	SHCIAEVENDEMPADLPSLAADFVESK	D		0.002000000002000000000000000.0	16	150801_TTSH_Patient_Plasma_27_Spectrum031235_scans__15961_RTINSECONDS=2820
ALB	2 Trioxidation (C)	SHCIAEVENDEMPADLPSLAADFVESK	K.SHC#IAEVENDEM#PADLPSLAADFVESK.D	K.SHC2IAEVENDEM2PADLPSLAADFVESK.D	2	47.83	0.0073	311	337	1507.15	0.0096	3.187	1	sp|P02768|ALBU_HUMAN	Serum albumin OS=Homo sapiens GN=ALB PE=1 SV=2	69321	13491	1	1	0	1507.15	3012.29	2	3012.29	0.0096	311	337	0	47.83		39	0.0073	K	SHCIAEVENDEMPADLPSLAADFVESK	D		0.002000000002000000000000000.0	12	150825_TTSH_Patient_Plasma_54_Spectrum029617_scans__15191_RTINSECONDS=2774
ALB	2 Trioxidation (C)	SHCIAEVENDEMPADLPSLAADFVESK	K.SHC#IAEVENDEM#PADLPSLAADFVESK.D	K.SHC2IAEVENDEM2PADLPSLAADFVESK.D	4	47.82	0.0059	311	337	754.079	-0.0118	-3.917	1	sp|P02768|ALBU_HUMAN	Serum albumin OS=Homo sapiens GN=ALB PE=1 SV=2	69321	11258	1	1	0	754.076	3012.27	4	3012.29	-0.0118	311	337	0	47.82		38	0.0059	K	SHCIAEVENDEMPADLPSLAADFVESK	D		0.002000000002000000000000000.0	10	150818_TTSH_Patient_Plasma_01_Spectrum010491_scans__13731_RTINSECONDS=2996
ALB	2 Trioxidation (C)	SHCIAEVENDEMPADLPSLAADFVESK	K.SHC#IAEVENDEM#PADLPSLAADFVESK.D	K.SHC2IAEVENDEM2PADLPSLAADFVESK.D	4	47.79	0.0075	311	337	754.079	0.0133	4.415	1	sp|P02768|ALBU_HUMAN	Serum albumin OS=Homo sapiens GN=ALB PE=1 SV=2	69321	13559	1	1	0	754.082	3012.3	4	3012.29	0.0133	311	337	0	47.79		39	0.0075	K	SHCIAEVENDEMPADLPSLAADFVESK	D		0.002000000002000000000000000.0	11	150808_TTSH_Patient_Plasma_26_Spectrum029235_scans__16027_RTINSECONDS=2988
ALB	2 Trioxidation (C)	SHCIAEVENDEMPADLPSLAADFVESK	K.SHC#IAEVENDEM#PADLPSLAADFVESK.D	K.SHC2IAEVENDEM2PADLPSLAADFVESK.D	4	47.78	0.0057	311	337	754.079	-0.0152	-5.046	1	sp|P02768|ALBU_HUMAN	Serum albumin OS=Homo sapiens GN=ALB PE=1 SV=2	69321	11369	1	1	0	754.075	3012.27	4	3012.29	-0.0152	311	337	0	47.78		38	0.0057	K	SHCIAEVENDEMPADLPSLAADFVESK	D		0.002000000002000000000000000.0	10	150808_TTSH_Patient_Plasma_27_Spectrum012361_scans__15259_RTINSECONDS=3099
ALB	2 Trioxidation (C)	SHCIAEVENDEMPADLPSLAADFVESK	K.SHC#IAEVENDEM#PADLPSLAADFVESK.D	K.SHC2IAEVENDEM2PADLPSLAADFVESK.D	4	47.49	0.0065	311	337	754.079	-0.0106	-3.519	1	tr|A0A0C4DGB6|A0A0C4DGB6_HUMAN	Serum albumin OS=Homo sapiens GN=ALB PE=1 SV=1	69181	13613	1	1	0	754.076	3012.27	4	3012.29	-0.0106	311	337	0	47.49		38	0.0065	K	SHCIAEVENDEMPADLPSLAADFVESK	D		0.002000000002000000000000000.0	10	150801_TTSH_Patient_Plasma_54_Spectrum013604_scans__15870_RTINSECONDS=2836
ALB	2 Trioxidation (C)	SHCIAEVENDEMPADLPSLAADFVESK	K.SHC#IAEVENDEM#PADLPSLAADFVESK.D	K.SHC2IAEVENDEM2PADLPSLAADFVESK.D	3	47.4	0.0077	311	337	1005.1	0.0048	1.593	1	sp|P02768|ALBU_HUMAN	Serum albumin OS=Homo sapiens GN=ALB PE=1 SV=2	69321	11225	1	1	0	1005.1	3012.29	3	3012.29	0.0048	311	337	0	47.4		39	0.0077	K	SHCIAEVENDEMPADLPSLAADFVESK	D		0.002000000002000000000000000.0	11	150801_TTSH_Patient_Plasma_95_Spectrum010638_scans__14146_RTINSECONDS=2981
ALB	2 Trioxidation (C)	SHCIAEVENDEMPADLPSLAADFVESK	K.SHC#IAEVENDEM#PADLPSLAADFVESK.D	K.SHC2IAEVENDEM2PADLPSLAADFVESK.D	4	47.4	0.0079	311	337	754.079	0.0085	2.822	1	sp|P02768|ALBU_HUMAN	Serum albumin OS=Homo sapiens GN=ALB PE=1 SV=2	69321	14353	1	1	0	754.081	3012.29	4	3012.29	0.0085	311	337	0	47.4		39	0.0079	K	SHCIAEVENDEMPADLPSLAADFVESK	D		0.002000000002000000000000000.0	10	150801_TTSH_Patient_Plasma_27_Spectrum013780_scans__15438_RTINSECONDS=2727
ALB	2 Trioxidation (C)	SHCIAEVENDEMPADLPSLAADFVESK	K.SHC#IAEVENDEM#PADLPSLAADFVESK.D	K.SHC2IAEVENDEM2PADLPSLAADFVESK.D	3	47.24	0.0079	311	337	1005.1	0.0028	0.93	1	sp|P02768|ALBU_HUMAN	Serum albumin OS=Homo sapiens GN=ALB PE=1 SV=2	69321	13529	1	1	0	1005.1	3012.29	3	3012.29	0.0028	311	337	0	47.24		39	0.0079	K	SHCIAEVENDEMPADLPSLAADFVESK	D		0.002000000002000000000000000.0	12	150801_TTSH_Patient_Plasma_57_Spectrum013576_scans__15704_RTINSECONDS=2787
ALB	2 Trioxidation (C)	SHCIAEVENDEMPADLPSLAADFVESK	K.SHC#IAEVENDEM#PADLPSLAADFVESK.D	K.SHC2IAEVENDEM2PADLPSLAADFVESK.D	4	46.81	0.0069	311	337	754.079	-0.0187	-6.208	1	sp|P02768|ALBU_HUMAN	Serum albumin OS=Homo sapiens GN=ALB PE=1 SV=2	69321	11480	1	1	0	754.074	3012.27	4	3012.29	-0.0187	311	337	0	46.81		38	0.0069	K	SHCIAEVENDEMPADLPSLAADFVESK	D		0.002000000002000000000000000.0	10	150808_TTSH_Patient_Plasma_31_Spectrum011984_scans__14980_RTINSECONDS=3092
ALB	2 Trioxidation (C)	SHCIAEVENDEMPADLPSLAADFVESK	K.SHC#IAEVENDEM#PADLPSLAADFVESK.D	K.SHC2IAEVENDEM2PADLPSLAADFVESK.D	3	46.79	0.0069	311	337	1005.1	-0.0181	-6.009	1	sp|P02768|ALBU_HUMAN	Serum albumin OS=Homo sapiens GN=ALB PE=1 SV=2	69321	15035	1	1	0	1005.1	3012.27	3	3012.29	-0.0181	311	337	0	46.79		38	0.0069	K	SHCIAEVENDEMPADLPSLAADFVESK	D		0.002000000002000000000000000.0	12	150801_TTSH_Patient_Plasma_75_Spectrum032299_scans__17091_RTINSECONDS=3043
ALB	2 Trioxidation (C)	SHCIAEVENDEMPADLPSLAADFVESK	K.SHC#IAEVENDEM#PADLPSLAADFVESK.D	K.SHC2IAEVENDEM2PADLPSLAADFVESK.D	4	46.79	0.0076	311	337	754.079	-0.0072	-2.39	1	sp|P02768|ALBU_HUMAN	Serum albumin OS=Homo sapiens GN=ALB PE=1 SV=2	69321	13782	1	1	0	754.077	3012.28	4	3012.29	-0.0072	311	337	0	46.79		38	0.0076	K	SHCIAEVENDEMPADLPSLAADFVESK	D		0.002000000002000000000000000.0	16	150808_TTSH_Patient_Plasma_59_Spectrum031068_scans__16942_RTINSECONDS=3040
ALB	2 Trioxidation (C)	SHCIAEVENDEMPADLPSLAADFVESK	K.SHC#IAEVENDEM#PADLPSLAADFVESK.D	K.SHC2IAEVENDEM2PADLPSLAADFVESK.D	4	46.73	0.007	311	337	754.079	-0.0189	-6.274	1	sp|P02768|ALBU_HUMAN	Serum albumin OS=Homo sapiens GN=ALB PE=1 SV=2	69321	11479	1	1	0	754.074	3012.27	4	3012.29	-0.0189	311	337	0	46.73		38	0.007	K	SHCIAEVENDEMPADLPSLAADFVESK	D		0.002000000002000000000000000.0	17	150808_TTSH_Patient_Plasma_31_Spectrum025277_scans__15022_RTINSECONDS=3100
ALB	2 Trioxidation (C)	SHCIAEVENDEMPADLPSLAADFVESK	K.SHC#IAEVENDEM#PADLPSLAADFVESK.D	K.SHC2IAEVENDEM2PADLPSLAADFVESK.D	4	46.7	0.009	311	337	754.079	0.0041	1.361	1	sp|P02768|ALBU_HUMAN	Serum albumin OS=Homo sapiens GN=ALB PE=1 SV=2	69321	14745	1	1	0	754.08	3012.29	4	3012.29	0.0041	311	337	0	46.7		39	0.009	K	SHCIAEVENDEMPADLPSLAADFVESK	D		0.002000000002000000000000000.0	10	150801_TTSH_Patient_Plasma_32_Spectrum012988_scans__14739_RTINSECONDS=2648
ALB	2 Trioxidation (C)	SHCIAEVENDEMPADLPSLAADFVESK	K.SHC#IAEVENDEM#PADLPSLAADFVESK.D	K.SHC2IAEVENDEM2PADLPSLAADFVESK.D	3	46.68	0.0068	311	337	1005.1	-0.0254	-8.432	1	sp|P02768|ALBU_HUMAN	Serum albumin OS=Homo sapiens GN=ALB PE=1 SV=2	69321	14344	1	1	0	1005.09	3012.26	3	3012.29	-0.0254	311	337	0	46.68		38	0.0068	K	SHCIAEVENDEMPADLPSLAADFVESK	D		0.002000000002000000000000000.0	13	150801_TTSH_Patient_Plasma_27_Spectrum031200_scans__15919_RTINSECONDS=2813
ALB	2 Trioxidation (C)	SHCIAEVENDEMPADLPSLAADFVESK	K.SHC#IAEVENDEM#PADLPSLAADFVESK.D	K.SHC2IAEVENDEM2PADLPSLAADFVESK.D	3	46.59	0.0092	311	337	1005.1	0.0041	1.361	1	sp|P02768|ALBU_HUMAN	Serum albumin OS=Homo sapiens GN=ALB PE=1 SV=2	69321	12187	1	1	1	1005.1	3012.29	3	3012.29	0.0041	311	337	0	46.59		39	0.0092	K	SHCIAEVENDEMPADLPSLAADFVESK	D		0.002000000002000000000000000.0	12	150801_TTSH_Patient_Plasma_97_Spectrum024971_scans__14548_RTINSECONDS=3016
ALB	2 Trioxidation (C)	SHCIAEVENDEMPADLPSLAADFVESK	K.SHC#IAEVENDEM#PADLPSLAADFVESK.D	K.SHC2IAEVENDEM2PADLPSLAADFVESK.D	4	46.57	0.009	311	337	754.079	-0.0003	-0.1	1	tr|A0A0C4DGB6|A0A0C4DGB6_HUMAN	Serum albumin OS=Homo sapiens GN=ALB PE=1 SV=1	69181	14439	1	1	0	754.078	3012.28	4	3012.29	-0.0003	311	337	0	46.57		39	0.009	K	SHCIAEVENDEMPADLPSLAADFVESK	D		0.002000000002000000000000000.0	10	150801_TTSH_Patient_Plasma_26_Spectrum013806_scans__15554_RTINSECONDS=2753
ALB	2 Trioxidation (C)	SHCIAEVENDEMPADLPSLAADFVESK	K.SHC#IAEVENDEM#PADLPSLAADFVESK.D	K.SHC2IAEVENDEM2PADLPSLAADFVESK.D	3	46.53	0.0087	311	337	1005.1	-0.0011	-0.365	1	sp|P02768|ALBU_HUMAN	Serum albumin OS=Homo sapiens GN=ALB PE=1 SV=2	69321	14478	1	1	0	1005.1	3012.28	3	3012.29	-0.001	311	337	0	46.53		38	0.0087	K	SHCIAEVENDEMPADLPSLAADFVESK	D		0.002000000002000000000000000.0	12	150825_TTSH_Patient_Plasma_32_Spectrum013490_scans__15583_RTINSECONDS=2827
ALB	2 Trioxidation (C)	SHCIAEVENDEMPADLPSLAADFVESK	K.SHC#IAEVENDEM#PADLPSLAADFVESK.D	K.SHC2IAEVENDEM2PADLPSLAADFVESK.D	4	46.52	0.0088	311	337	754.079	-0.0013	-0.432	1	sp|P02768|ALBU_HUMAN	Serum albumin OS=Homo sapiens GN=ALB PE=1 SV=2	69321	13819	1	1	0	754.078	3012.28	4	3012.29	-0.0013	311	337	0	46.52		38	0.0088	K	SHCIAEVENDEMPADLPSLAADFVESK	D		0.002000000002000000000000000.0	9	150825_TTSH_Patient_Plasma_24_Spectrum014821_scans__16599_RTINSECONDS=2911
ALB	2 Trioxidation (C)	SHCIAEVENDEMPADLPSLAADFVESK	K.SHC#IAEVENDEM#PADLPSLAADFVESK.D	K.SHC2IAEVENDEM2PADLPSLAADFVESK.D	3	46.43	0.0071	311	337	1005.1	-0.0287	-9.528	1	sp|P02768|ALBU_HUMAN	Serum albumin OS=Homo sapiens GN=ALB PE=1 SV=2	69321	14740	1	1	0	1005.09	3012.26	3	3012.29	-0.0287	311	337	0	46.43		37	0.0071	K	SHCIAEVENDEMPADLPSLAADFVESK	D		0.002000000002000000000000000.0	12	150801_TTSH_Patient_Plasma_31_Spectrum030871_scans__15521_RTINSECONDS=2785
ALB	2 Trioxidation (C)	SHCIAEVENDEMPADLPSLAADFVESK	K.SHC#IAEVENDEM#PADLPSLAADFVESK.D	K.SHC2IAEVENDEM2PADLPSLAADFVESK.D	4	46.3	0.01	311	337	754.079	0.0107	3.552	1	tr|A0A0C4DGB6|A0A0C4DGB6_HUMAN	Serum albumin OS=Homo sapiens GN=ALB PE=1 SV=1	69181	14441	1	1	0	754.081	3012.3	4	3012.29	0.0107	311	337	0	46.3		39	0.01	K	SHCIAEVENDEMPADLPSLAADFVESK	D		0.002000000002000000000000000.0	9	150801_TTSH_Patient_Plasma_26_Spectrum013370_scans__15075_RTINSECONDS=2670
ALB	2 Trioxidation (C)	SHCIAEVENDEMPADLPSLAADFVESK	K.SHC#IAEVENDEM#PADLPSLAADFVESK.D	K.SHC2IAEVENDEM2PADLPSLAADFVESK.D	3	46.28	0.0076	311	337	1005.1	-0.0248	-8.233	1	sp|P02768|ALBU_HUMAN	Serum albumin OS=Homo sapiens GN=ALB PE=1 SV=2	69321	15525	1	1	1	1005.09	3012.26	3	3012.29	-0.0248	311	337	0	46.28		38	0.0076	K	SHCIAEVENDEMPADLPSLAADFVESK	D		0.002000000002000000000000000.0	10	150818_TTSH_Patient_Plasma_04_Spectrum033060_scans__17167_RTINSECONDS=2979
ALB	2 Trioxidation (C)	SHCIAEVENDEMPADLPSLAADFVESK	K.SHC#IAEVENDEM#PADLPSLAADFVESK.D	K.SHC2IAEVENDEM2PADLPSLAADFVESK.D	3	46.22	0.01	311	337	1005.1	0.0028	0.93	1	sp|P02768|ALBU_HUMAN	Serum albumin OS=Homo sapiens GN=ALB PE=1 SV=2	69321	13529	1	1	0	1005.1	3012.29	3	3012.29	0.0028	311	337	0	46.22		39	0.01	K	SHCIAEVENDEMPADLPSLAADFVESK	D		0.002000000002000000000000000.0	14	150801_TTSH_Patient_Plasma_57_Spectrum030057_scans__15704_RTINSECONDS=2787
ALB	2 Trioxidation (C)	SHCIAEVENDEMPADLPSLAADFVESK	K.SHC#IAEVENDEM#PADLPSLAADFVESK.D	K.SHC2IAEVENDEM2PADLPSLAADFVESK.D	4	46.2	0.0094	311	337	754.079	-0.0008	-0.266	1	sp|P02768|ALBU_HUMAN	Serum albumin OS=Homo sapiens GN=ALB PE=1 SV=2	69321	14254	1	1	0	754.078	3012.28	4	3012.29	-0.0008	311	337	0	46.2		38	0.0094	K	SHCIAEVENDEMPADLPSLAADFVESK	D		0.002000000002000000000000000.0	14	150808_TTSH_Patient_Plasma_92_Spectrum031785_scans__16905_RTINSECONDS=2977
ALB	2 Trioxidation (C)	SHCIAEVENDEMPADLPSLAADFVESK	K.SHC#IAEVENDEM#PADLPSLAADFVESK.D	K.SHC2IAEVENDEM2PADLPSLAADFVESK.D	4	46.14	0.0081	311	337	754.079	-0.0194	-6.44	1	sp|P02768|ALBU_HUMAN	Serum albumin OS=Homo sapiens GN=ALB PE=1 SV=2	69321	7528	1	1	0	754.074	3012.27	4	3012.29	-0.0194	311	337	0	46.14		38	0.0081	K	SHCIAEVENDEMPADLPSLAADFVESK	D		0.002000000002000000000000000.0	9	150808_TTSH_Patient_Plasma_64_Spectrum008305_scans__12404_RTINSECONDS=3039
ALB	2 Trioxidation (C)	SHCIAEVENDEMPADLPSLAADFVESK	K.SHC#IAEVENDEM#PADLPSLAADFVESK.D	K.SHC2IAEVENDEM2PADLPSLAADFVESK.D	4	46.1	0.0083	311	337	754.079	-0.0145	-4.814	1	sp|P02768|ALBU_HUMAN	Serum albumin OS=Homo sapiens GN=ALB PE=1 SV=2	69321	13556	1	1	0	754.075	3012.27	4	3012.29	-0.0145	311	337	0	46.1		38	0.0083	K	SHCIAEVENDEMPADLPSLAADFVESK	D		0.002000000002000000000000000.0	9	150808_TTSH_Patient_Plasma_26_Spectrum014305_scans__16669_RTINSECONDS=3102
ALB	2 Trioxidation (C)	SHCIAEVENDEMPADLPSLAADFVESK	K.SHC#IAEVENDEM#PADLPSLAADFVESK.D	K.SHC2IAEVENDEM2PADLPSLAADFVESK.D	4	45.91	0.0088	311	337	754.079	-0.0152	-5.046	1	sp|P02768|ALBU_HUMAN	Serum albumin OS=Homo sapiens GN=ALB PE=1 SV=2	69321	11369	1	1	0	754.075	3012.27	4	3012.29	-0.0152	311	337	0	45.91		38	0.0088	K	SHCIAEVENDEMPADLPSLAADFVESK	D		0.002000000002000000000000000.0	14	150808_TTSH_Patient_Plasma_27_Spectrum025555_scans__15259_RTINSECONDS=3099
ALB	2 Trioxidation (C)	SHCIAEVENDEMPADLPSLAADFVESK	K.SHC#IAEVENDEM#PADLPSLAADFVESK.D	K.SHC2IAEVENDEM2PADLPSLAADFVESK.D	3	45.73	0.011	311	337	1005.1	0.0041	1.361	1	sp|P02768|ALBU_HUMAN	Serum albumin OS=Homo sapiens GN=ALB PE=1 SV=2	69321	12187	1	1	1	1005.1	3012.29	3	3012.29	0.0041	311	337	0	45.73		39	0.011	K	SHCIAEVENDEMPADLPSLAADFVESK	D		0.002000000002000000000000000.0	10	150801_TTSH_Patient_Plasma_97_Spectrum011492_scans__14548_RTINSECONDS=3016
ALB	2 Trioxidation (C)	SHCIAEVENDEMPADLPSLAADFVESK	K.SHC#IAEVENDEM#PADLPSLAADFVESK.D	K.SHC2IAEVENDEM2PADLPSLAADFVESK.D	4	45.61	0.0094	311	337	754.079	-0.0147	-4.88	1	sp|P02768|ALBU_HUMAN	Serum albumin OS=Homo sapiens GN=ALB PE=1 SV=2	69321	10937	1	1	0	754.075	3012.27	4	3012.29	-0.0147	311	337	0	45.61		38	0.0094	K	SHCIAEVENDEMPADLPSLAADFVESK	D		0.002000000002000000000000000.0	15	150808_TTSH_Patient_Plasma_25_Spectrum024466_scans__14961_RTINSECONDS=3095
ALB	2 Trioxidation (C)	SHCIAEVENDEMPADLPSLAADFVESK	K.SHC#IAEVENDEM#PADLPSLAADFVESK.D	K.SHC2IAEVENDEM2PADLPSLAADFVESK.D	4	45.6	0.012	311	337	754.079	0.0133	4.415	1	tr|A0A0C4DGB6|A0A0C4DGB6_HUMAN	Serum albumin OS=Homo sapiens GN=ALB PE=1 SV=1	69181	14505	1	1	0	754.082	3012.3	4	3012.29	0.0133	311	337	0	45.6	19	39	0.012	K	SHCIAEVENDEMPADLPSLAADFVESK	D		0.002000000002000000000000000.0	8	150801_TTSH_Patient_Plasma_24_Spectrum030283_scans__15222_RTINSECONDS=2676
ALB	2 Trioxidation (C)	SHCIAEVENDEMPADLPSLAADFVESK	K.SHC#IAEVENDEM#PADLPSLAADFVESK.D	K.SHC2IAEVENDEM2PADLPSLAADFVESK.D	3	45.49	0.012	311	337	1005.1	0.0083	2.755	1	sp|P02768|ALBU_HUMAN	Serum albumin OS=Homo sapiens GN=ALB PE=1 SV=2	69321	14303	1	1	0	1005.11	3012.29	3	3012.29	0.0083	311	337	0	45.49		39	0.012	K	SHCIAEVENDEMPADLPSLAADFVESK	D		0.002000000002000000000000000.0	14	150818_TTSH_Patient_Plasma_34_Spectrum031427_scans__15761_RTINSECONDS=2735
ALB	2 Trioxidation (C)	SHCIAEVENDEMPADLPSLAADFVESK	K.SHC#IAEVENDEM#PADLPSLAADFVESK.D	K.SHC2IAEVENDEM2PADLPSLAADFVESK.D	3	45.48	0.011	311	337	1005.1	-0.0023	-0.764	1	sp|P02768|ALBU_HUMAN	Serum albumin OS=Homo sapiens GN=ALB PE=1 SV=2	69321	14900	1	1	0	1005.1	3012.28	3	3012.29	-0.0023	311	337	0	45.48		38	0.011	K	SHCIAEVENDEMPADLPSLAADFVESK	D		0.002000000002000000000000000.0	14	150801_TTSH_Patient_Plasma_33_Spectrum031353_scans__15100_RTINSECONDS=2648
ALB	2 Trioxidation (C)	SHCIAEVENDEMPADLPSLAADFVESK	K.SHC#IAEVENDEM#PADLPSLAADFVESK.D	K.SHC2IAEVENDEM2PADLPSLAADFVESK.D	3	45.43	0.0095	311	337	1005.1	-0.017	-5.644	1	sp|P02768|ALBU_HUMAN	Serum albumin OS=Homo sapiens GN=ALB PE=1 SV=2	69321	14315	1	1	0	1005.1	3012.27	3	3012.29	-0.017	311	337	0	45.43		38	0.0095	K	SHCIAEVENDEMPADLPSLAADFVESK	D		0.002000000002000000000000000.0	14	150825_TTSH_Patient_Plasma_22_Spectrum030490_scans__15429_RTINSECONDS=2768
ALB	2 Trioxidation (C)	SHCIAEVENDEMPADLPSLAADFVESK	K.SHC#IAEVENDEM#PADLPSLAADFVESK.D	K.SHC2IAEVENDEM2PADLPSLAADFVESK.D	2	45.29	0.013	311	337	1507.15	0.0074	2.457	1	sp|P02768|ALBU_HUMAN	Serum albumin OS=Homo sapiens GN=ALB PE=1 SV=2	69321	14591	1	1	0	1507.15	3012.29	2	3012.29	0.0074	311	337	0	45.29		39	0.013	K	SHCIAEVENDEMPADLPSLAADFVESK	D		0.002000000002000000000000000.0	12	150825_TTSH_Patient_Plasma_12_Spectrum013237_scans__15234_RTINSECONDS=2749
ALB	2 Trioxidation (C)	SHCIAEVENDEMPADLPSLAADFVESK	K.SHC#IAEVENDEM#PADLPSLAADFVESK.D	K.SHC2IAEVENDEM2PADLPSLAADFVESK.D	4	45.18	0.014	311	337	754.079	0.0133	4.415	1	tr|A0A0C4DGB6|A0A0C4DGB6_HUMAN	Serum albumin OS=Homo sapiens GN=ALB PE=1 SV=1	69181	14505	1	1	0	754.082	3012.3	4	3012.29	0.0133	311	337	0	45.18	18	39	0.014	K	SHCIAEVENDEMPADLPSLAADFVESK	D		0.002000000002000000000000000.0	8	150801_TTSH_Patient_Plasma_24_Spectrum013562_scans__15222_RTINSECONDS=2676
ALB	2 Trioxidation (C)	SHCIAEVENDEMPADLPSLAADFVESK	K.SHC#IAEVENDEM#PADLPSLAADFVESK.D	K.SHC2IAEVENDEM2PADLPSLAADFVESK.D	3	45.02	0.013	311	337	1005.1	0.0008	0.266	1	sp|P02768|ALBU_HUMAN	Serum albumin OS=Homo sapiens GN=ALB PE=1 SV=2	69321	12968	1	1	0	1005.1	3012.29	3	3012.29	0.0008	311	337	0	45.02		39	0.013	K	SHCIAEVENDEMPADLPSLAADFVESK	D		0.002000000002000000000000000.0	13	150808_TTSH_Patient_Plasma_55_Spectrum029404_scans__16291_RTINSECONDS=2998
ALB	2 Trioxidation (C)	SHCIAEVENDEMPADLPSLAADFVESK	K.SHC#IAEVENDEM#PADLPSLAADFVESK.D	K.SHC2IAEVENDEM2PADLPSLAADFVESK.D	2	44.82	0.013	311	337	1507.15	-0.0014	-0.465	1	sp|P02768|ALBU_HUMAN	Serum albumin OS=Homo sapiens GN=ALB PE=1 SV=2	69321	13460	1	1	0	1507.15	3012.28	2	3012.29	-0.0014	311	337	0	44.82		38	0.013	K	SHCIAEVENDEMPADLPSLAADFVESK	D		0.002000000002000000000000000.0	11	150818_TTSH_Patient_Plasma_90_Spectrum032428_scans__16932_RTINSECONDS=2942
ALB	2 Trioxidation (C)	SHCIAEVENDEMPADLPSLAADFVESK	K.SHC#IAEVENDEM#PADLPSLAADFVESK.D	K.SHC2IAEVENDEM2PADLPSLAADFVESK.D	3	44.72	0.015	311	337	1005.1	0.0063	2.091	1	sp|P02768|ALBU_HUMAN	Serum albumin OS=Homo sapiens GN=ALB PE=1 SV=2	69321	12795	1	1	0	1005.1	3012.29	3	3012.29	0.0063	311	337	0	44.72		39	0.015	K	SHCIAEVENDEMPADLPSLAADFVESK	D		0.002000000002000000000000000.0	12	150808_TTSH_Patient_Plasma_07_Spectrum025497_scans__14868_RTINSECONDS=3011
ALB	2 Trioxidation (C)	SHCIAEVENDEMPADLPSLAADFVESK	K.SHC#IAEVENDEM#PADLPSLAADFVESK.D	K.SHC2IAEVENDEM2PADLPSLAADFVESK.D	4	44.67	0.012	311	337	754.079	-0.0145	-4.814	1	sp|P02768|ALBU_HUMAN	Serum albumin OS=Homo sapiens GN=ALB PE=1 SV=2	69321	13556	1	1	0	754.075	3012.27	4	3012.29	-0.0145	311	337	0	44.67		38	0.012	K	SHCIAEVENDEMPADLPSLAADFVESK	D		0.002000000002000000000000000.0	17	150808_TTSH_Patient_Plasma_26_Spectrum029779_scans__16669_RTINSECONDS=3102
ALB	2 Trioxidation (C)	SHCIAEVENDEMPADLPSLAADFVESK	K.SHC#IAEVENDEM#PADLPSLAADFVESK.D	K.SHC2IAEVENDEM2PADLPSLAADFVESK.D	4	44.5	0.013	311	337	754.079	-0.0121	-4.017	1	sp|P02768|ALBU_HUMAN	Serum albumin OS=Homo sapiens GN=ALB PE=1 SV=2	69321	14744	1	1	0	754.076	3012.27	4	3012.29	-0.0121	311	337	0	44.5		38	0.013	K	SHCIAEVENDEMPADLPSLAADFVESK	D		0.002000000002000000000000000.0	9	150801_TTSH_Patient_Plasma_32_Spectrum013639_scans__15461_RTINSECONDS=2774
ALB	2 Trioxidation (C)	SHCIAEVENDEMPADLPSLAADFVESK	K.SHC#IAEVENDEM#PADLPSLAADFVESK.D	K.SHC2IAEVENDEM2PADLPSLAADFVESK.D	4	44.48	0.015	311	337	754.079	-0.0003	-0.1	1	tr|A0A0C4DGB6|A0A0C4DGB6_HUMAN	Serum albumin OS=Homo sapiens GN=ALB PE=1 SV=1	69181	14439	1	1	0	754.078	3012.28	4	3012.29	-0.0003	311	337	0	44.48		39	0.015	K	SHCIAEVENDEMPADLPSLAADFVESK	D		0.002000000002000000000000000.0	10	150801_TTSH_Patient_Plasma_26_Spectrum030418_scans__15554_RTINSECONDS=2753
ALB	2 Trioxidation (C)	SHCIAEVENDEMPADLPSLAADFVESK	K.SHC#IAEVENDEM#PADLPSLAADFVESK.D	K.SHC2IAEVENDEM2PADLPSLAADFVESK.D	4	44.41	0.012	311	337	754.079	-0.014	-4.648	1	sp|P02768|ALBU_HUMAN	Serum albumin OS=Homo sapiens GN=ALB PE=1 SV=2	69321	14345	1	1	0	754.075	3012.27	4	3012.29	-0.014	311	337	0	44.41		38	0.012	K	SHCIAEVENDEMPADLPSLAADFVESK	D		0.002000000002000000000000000.0	9	150801_TTSH_Patient_Plasma_27_Spectrum014235_scans__15961_RTINSECONDS=2820
ALB	2 Trioxidation (C)	SHCIAEVENDEMPADLPSLAADFVESK	K.SHC#IAEVENDEM#PADLPSLAADFVESK.D	K.SHC2IAEVENDEM2PADLPSLAADFVESK.D	4	44.31	0.013	311	337	754.079	-0.0152	-5.046	1	sp|P02768|ALBU_HUMAN	Serum albumin OS=Homo sapiens GN=ALB PE=1 SV=2	69321	11368	1	1	0	754.075	3012.27	4	3012.29	-0.0152	311	337	0	44.31		38	0.013	K	SHCIAEVENDEMPADLPSLAADFVESK	D		0.002000000002000000000000000.0	10	150808_TTSH_Patient_Plasma_27_Spectrum012357_scans__15255_RTINSECONDS=3098
ALB	2 Trioxidation (C)	SHCIAEVENDEMPADLPSLAADFVESK	K.SHC#IAEVENDEM#PADLPSLAADFVESK.D	K.SHC2IAEVENDEM2PADLPSLAADFVESK.D	4	44.18	0.013	311	337	754.079	-0.0147	-4.88	1	sp|P02768|ALBU_HUMAN	Serum albumin OS=Homo sapiens GN=ALB PE=1 SV=2	69321	10937	1	1	0	754.075	3012.27	4	3012.29	-0.0147	311	337	0	44.18		38	0.013	K	SHCIAEVENDEMPADLPSLAADFVESK	D		0.002000000002000000000000000.0	10	150808_TTSH_Patient_Plasma_25_Spectrum011758_scans__14961_RTINSECONDS=3095
ALB	2 Trioxidation (C)	SHCIAEVENDEMPADLPSLAADFVESK	K.SHC#IAEVENDEM#PADLPSLAADFVESK.D	K.SHC2IAEVENDEM2PADLPSLAADFVESK.D	3	44.14	0.015	311	337	1005.1	-0.0031	-1.029	1	sp|P02768|ALBU_HUMAN	Serum albumin OS=Homo sapiens GN=ALB PE=1 SV=2	69321	12329	1	1	0	1005.1	3012.28	3	3012.29	-0.0031	311	337	0	44.14		38	0.015	K	SHCIAEVENDEMPADLPSLAADFVESK	D		0.002000000002000000000000000.0	13	150825_TTSH_Patient_Plasma_61_Spectrum025537_scans__13274_RTINSECONDS=2646
ALB	2 Trioxidation (C)	SHCIAEVENDEMPADLPSLAADFVESK	K.SHC#IAEVENDEM#PADLPSLAADFVESK.D	K.SHC2IAEVENDEM2PADLPSLAADFVESK.D	4	43.95	0.016	311	337	754.079	-0.0008	-0.266	1	sp|P02768|ALBU_HUMAN	Serum albumin OS=Homo sapiens GN=ALB PE=1 SV=2	69321	14254	1	1	0	754.078	3012.28	4	3012.29	-0.0008	311	337	0	43.95		38	0.016	K	SHCIAEVENDEMPADLPSLAADFVESK	D		0.002000000002000000000000000.0	9	150808_TTSH_Patient_Plasma_92_Spectrum014853_scans__16905_RTINSECONDS=2977
ALB	2 Trioxidation (C)	SHCIAEVENDEMPADLPSLAADFVESK	K.SHC#IAEVENDEM#PADLPSLAADFVESK.D	K.SHC2IAEVENDEM2PADLPSLAADFVESK.D	4	43.82	0.014	311	337	754.079	-0.0184	-6.108	1	sp|P02768|ALBU_HUMAN	Serum albumin OS=Homo sapiens GN=ALB PE=1 SV=2	69321	14741	1	1	0	754.074	3012.27	4	3012.29	-0.0184	311	337	0	43.82		38	0.014	K	SHCIAEVENDEMPADLPSLAADFVESK	D		0.002000000002000000000000000.0	9	150801_TTSH_Patient_Plasma_31_Spectrum013803_scans__15635_RTINSECONDS=2805
ALB	2 Trioxidation (C)	SHCIAEVENDEMPADLPSLAADFVESK	K.SHC#IAEVENDEM#PADLPSLAADFVESK.D	K.SHC2IAEVENDEM2PADLPSLAADFVESK.D	4	43.7	0.019	311	337	754.079	0.0145	4.814	1	tr|A0A0C4DGB6|A0A0C4DGB6_HUMAN	Serum albumin OS=Homo sapiens GN=ALB PE=1 SV=1	69181	14016	1	1	0	754.082	3012.3	4	3012.29	0.0145	311	337	0	43.7		39	0.019	K	SHCIAEVENDEMPADLPSLAADFVESK	D		0.002000000002000000000000000.0	10	150801_TTSH_Patient_Plasma_00_Spectrum013957_scans__16167_RTINSECONDS=2975
ALB	2 Trioxidation (C)	SHCIAEVENDEMPADLPSLAADFVESK	K.SHC#IAEVENDEM#PADLPSLAADFVESK.D	K.SHC2IAEVENDEM2PADLPSLAADFVESK.D	3	43.68	0.016	311	337	1005.1	-0.0102	-3.386	1	sp|P02768|ALBU_HUMAN	Serum albumin OS=Homo sapiens GN=ALB PE=1 SV=2	69321	15116	1	1	0	1005.1	3012.28	3	3012.29	-0.0102	311	337	0	43.68		38	0.016	K	SHCIAEVENDEMPADLPSLAADFVESK	D		0.002000000002000000000000000.0	11	150818_TTSH_Patient_Plasma_93_Spectrum015332_scans__17149_RTINSECONDS=2990
ALB	2 Trioxidation (C)	SHCIAEVENDEMPADLPSLAADFVESK	K.SHC#IAEVENDEM#PADLPSLAADFVESK.D	K.SHC2IAEVENDEM2PADLPSLAADFVESK.D	5	43.64	0.014	311	337	603.465	-0.0187	-6.208	1	sp|P02768|ALBU_HUMAN	Serum albumin OS=Homo sapiens GN=ALB PE=1 SV=2	69321	13203	1	1	0	603.461	3012.27	5	3012.29	-0.0187	311	337	0	43.64	15	38	0.014	K	SHCIAEVENDEMPADLPSLAADFVESK	D		0.002000000002000000000000000.0	9	150801_TTSH_Patient_Plasma_76_Spectrum027620_scans__15562_RTINSECONDS=3055
ALB	2 Trioxidation (C)	SHCIAEVENDEMPADLPSLAADFVESK	K.SHC#IAEVENDEM#PADLPSLAADFVESK.D	K.SHC2IAEVENDEM2PADLPSLAADFVESK.D	4	43.57	0.016	311	337	754.079	-0.0123	-4.083	1	sp|P02768|ALBU_HUMAN	Serum albumin OS=Homo sapiens GN=ALB PE=1 SV=2	69321	13798	1	1	0	754.076	3012.27	4	3012.29	-0.0123	311	337	0	43.57		38	0.016	K	SHCIAEVENDEMPADLPSLAADFVESK	D		0.002000000002000000000000000.0	11	150825_TTSH_Patient_Plasma_26_Spectrum014631_scans__16424_RTINSECONDS=2885
ALB	2 Trioxidation (C)	SHCIAEVENDEMPADLPSLAADFVESK	K.SHC#IAEVENDEM#PADLPSLAADFVESK.D	K.SHC2IAEVENDEM2PADLPSLAADFVESK.D	3	43.43	0.016	311	337	1005.1	-0.0084	-2.789	1	sp|P02768|ALBU_HUMAN	Serum albumin OS=Homo sapiens GN=ALB PE=1 SV=2	69321	9609	1	1	0	1005.1	3012.28	3	3012.29	-0.0084	311	337	0	43.43		38	0.016	K	SHCIAEVENDEMPADLPSLAADFVESK	D		0.002000000002000000000000000.0	14	150801_TTSH_Patient_Plasma_30_Spectrum021647_scans__12480_RTINSECONDS=2769
ALB	2 Trioxidation (C)	SHCIAEVENDEMPADLPSLAADFVESK	K.SHC#IAEVENDEM#PADLPSLAADFVESK.D	K.SHC2IAEVENDEM2PADLPSLAADFVESK.D	4	43.43	0.015	311	337	754.079	-0.0201	-6.673	1	sp|P02768|ALBU_HUMAN	Serum albumin OS=Homo sapiens GN=ALB PE=1 SV=2	69321	7064	1	1	0	754.073	3012.27	4	3012.29	-0.0201	311	337	0	43.43		38	0.015	K	SHCIAEVENDEMPADLPSLAADFVESK	D		0.002000000002000000000000000.0	10	150808_TTSH_Patient_Plasma_04_Spectrum006942_scans__11716_RTINSECONDS=3103
ALB	2 Trioxidation (C)	SHCIAEVENDEMPADLPSLAADFVESK	K.SHC#IAEVENDEM#PADLPSLAADFVESK.D	K.SHC2IAEVENDEM2PADLPSLAADFVESK.D	4	43.39	0.015	311	337	754.079	-0.0213	-7.071	1	sp|P02768|ALBU_HUMAN	Serum albumin OS=Homo sapiens GN=ALB PE=1 SV=2	69321	13864	1	1	0	754.073	3012.26	4	3012.29	-0.0213	311	337	0	43.39		38	0.015	K	SHCIAEVENDEMPADLPSLAADFVESK	D		0.002000000002000000000000000.0	14	150808_TTSH_Patient_Plasma_63_Spectrum031451_scans__16918_RTINSECONDS=3034
ALB	2 Trioxidation (C)	SHCIAEVENDEMPADLPSLAADFVESK	K.SHC#IAEVENDEM#PADLPSLAADFVESK.D	K.SHC2IAEVENDEM2PADLPSLAADFVESK.D	4	43.37	0.015	311	337	754.079	-0.0203	-6.739	1	sp|P02768|ALBU_HUMAN	Serum albumin OS=Homo sapiens GN=ALB PE=1 SV=2	69321	10690	1	1	0	754.073	3012.26	4	3012.29	-0.0203	311	337	0	43.37		38	0.015	K	SHCIAEVENDEMPADLPSLAADFVESK	D		0.002000000002000000000000000.0	10	150808_TTSH_Patient_Plasma_66_Spectrum023595_scans__14436_RTINSECONDS=3044
ALB	2 Trioxidation (C)	SHCIAEVENDEMPADLPSLAADFVESK	K.SHC#IAEVENDEM#PADLPSLAADFVESK.D	K.SHC2IAEVENDEM2PADLPSLAADFVESK.D	3	43.16	0.016	311	337	1005.1	-0.0261	-8.665	1	sp|P02768|ALBU_HUMAN	Serum albumin OS=Homo sapiens GN=ALB PE=1 SV=2	69321	14898	1	1	0	1005.09	3012.26	3	3012.29	-0.0261	311	337	0	43.16		38	0.016	K	SHCIAEVENDEMPADLPSLAADFVESK	D		0.002000000002000000000000000.0	12	150801_TTSH_Patient_Plasma_33_Spectrum032095_scans__16006_RTINSECONDS=2805
ALB	2 Trioxidation (C)	SHCIAEVENDEMPADLPSLAADFVESK	K.SHC#IAEVENDEM#PADLPSLAADFVESK.D	K.SHC2IAEVENDEM2PADLPSLAADFVESK.D	4	42.83	0.024	311	337	754.079	0.0133	4.415	1	sp|P02768|ALBU_HUMAN	Serum albumin OS=Homo sapiens GN=ALB PE=1 SV=2	69321	13559	1	1	0	754.082	3012.3	4	3012.29	0.0133	311	337	0	42.83		39	0.024	K	SHCIAEVENDEMPADLPSLAADFVESK	D		0.002000000002000000000000000.0	10	150808_TTSH_Patient_Plasma_26_Spectrum013732_scans__16027_RTINSECONDS=2988
ALB	2 Trioxidation (C)	SHCIAEVENDEMPADLPSLAADFVESK	K.SHC#IAEVENDEM#PADLPSLAADFVESK.D	K.SHC2IAEVENDEM2PADLPSLAADFVESK.D	3	42.82	0.019	311	337	1005.1	-0.011	-3.652	1	tr|A0A0C4DGB6|A0A0C4DGB6_HUMAN	Serum albumin OS=Homo sapiens GN=ALB PE=1 SV=1	69181	13331	1	1	0	1005.1	3012.27	3	3012.29	-0.0109	311	337	0	42.82		38	0.019	K	SHCIAEVENDEMPADLPSLAADFVESK	D		0.002000000002000000000000000.0	13	150825_TTSH_Patient_Plasma_56_Spectrum029876_scans__15806_RTINSECONDS=2895
ALB	2 Trioxidation (C)	SHCIAEVENDEMPADLPSLAADFVESK	K.SHC#IAEVENDEM#PADLPSLAADFVESK.D	K.SHC2IAEVENDEM2PADLPSLAADFVESK.D	4	42.76	0.019	311	337	754.079	-0.0106	-3.519	1	tr|A0A0C4DGB6|A0A0C4DGB6_HUMAN	Serum albumin OS=Homo sapiens GN=ALB PE=1 SV=1	69181	13613	1	1	0	754.076	3012.27	4	3012.29	-0.0106	311	337	0	42.76		38	0.019	K	SHCIAEVENDEMPADLPSLAADFVESK	D		0.002000000002000000000000000.0	10	150801_TTSH_Patient_Plasma_54_Spectrum029492_scans__15870_RTINSECONDS=2836
ALB	2 Trioxidation (C)	SHCIAEVENDEMPADLPSLAADFVESK	K.SHC#IAEVENDEM#PADLPSLAADFVESK.D	K.SHC2IAEVENDEM2PADLPSLAADFVESK.D	4	42.75	0.019	311	337	754.079	-0.0074	-2.457	1	sp|P02768|ALBU_HUMAN	Serum albumin OS=Homo sapiens GN=ALB PE=1 SV=2	69321	13874	1	1	0	754.077	3012.28	4	3012.29	-0.0074	311	337	0	42.75		38	0.019	K	SHCIAEVENDEMPADLPSLAADFVESK	D		0.002000000002000000000000000.0	9	150808_TTSH_Patient_Plasma_61_Spectrum014960_scans__16921_RTINSECONDS=3035
ALB	2 Trioxidation (C)	SHCIAEVENDEMPADLPSLAADFVESK	K.SHC#IAEVENDEM#PADLPSLAADFVESK.D	K.SHC2IAEVENDEM2PADLPSLAADFVESK.D	4	42.68	0.023	311	337	754.079	0.008	2.656	5	tr|A0A0C4DGB6|A0A0C4DGB6_HUMAN	Serum albumin OS=Homo sapiens GN=ALB PE=1 SV=1	69181	14019	1	1	0	754.081	3012.29	4	3012.29	0.008	311	337	0	42.68		39	0.023	K	SHCIAEVENDEMPADLPSLAADFVESK	D		0.002000000002000000000000000.0	10	150818_TTSH_Patient_Plasma_26_Spectrum015294_scans__16944_RTINSECONDS=2895
ALB	2 Trioxidation (C)	SHCIAEVENDEMPADLPSLAADFVESK	K.SHC#IAEVENDEM#PADLPSLAADFVESK.D	K.SHC2IAEVENDEM2PADLPSLAADFVESK.D	4	42.65	0.018	311	337	754.079	-0.0213	-7.071	1	sp|P02768|ALBU_HUMAN	Serum albumin OS=Homo sapiens GN=ALB PE=1 SV=2	69321	13864	1	1	0	754.073	3012.26	4	3012.29	-0.0213	311	337	0	42.65		38	0.018	K	SHCIAEVENDEMPADLPSLAADFVESK	D		0.002000000002000000000000000.0	9	150808_TTSH_Patient_Plasma_63_Spectrum014965_scans__16918_RTINSECONDS=3034
ALB	2 Trioxidation (C)	SHCIAEVENDEMPADLPSLAADFVESK	K.SHC#IAEVENDEM#PADLPSLAADFVESK.D	K.SHC2IAEVENDEM2PADLPSLAADFVESK.D	2	42.64	0.021	311	337	1507.15	-0.0014	-0.465	1	tr|A0A0C4DGB6|A0A0C4DGB6_HUMAN	Serum albumin OS=Homo sapiens GN=ALB PE=1 SV=1	69181	13334	1	1	0	1507.15	3012.28	2	3012.29	-0.0014	311	337	0	42.64		38	0.021	K	SHCIAEVENDEMPADLPSLAADFVESK	D		0.002000000002000000000000000.0	11	150825_TTSH_Patient_Plasma_56_Spectrum029898_scans__15832_RTINSECONDS=2899
ALB	2 Trioxidation (C)	SHCIAEVENDEMPADLPSLAADFVESK	K.SHC#IAEVENDEM#PADLPSLAADFVESK.D	K.SHC2IAEVENDEM2PADLPSLAADFVESK.D	4	42.64	0.019	311	337	754.079	-0.0121	-4.017	1	sp|P02768|ALBU_HUMAN	Serum albumin OS=Homo sapiens GN=ALB PE=1 SV=2	69321	14744	1	1	0	754.076	3012.27	4	3012.29	-0.0121	311	337	0	42.64		38	0.019	K	SHCIAEVENDEMPADLPSLAADFVESK	D		0.002000000002000000000000000.0	15	150801_TTSH_Patient_Plasma_32_Spectrum030814_scans__15461_RTINSECONDS=2774
ALB	2 Trioxidation (C)	SHCIAEVENDEMPADLPSLAADFVESK	K.SHC#IAEVENDEM#PADLPSLAADFVESK.D	K.SHC2IAEVENDEM2PADLPSLAADFVESK.D	2	42.62	0.02	311	337	1507.15	-0.009	-2.988	1	sp|P02768|ALBU_HUMAN	Serum albumin OS=Homo sapiens GN=ALB PE=1 SV=2	69321	13483	1	1	0	1507.15	3012.28	2	3012.29	-0.009	311	337	0	42.62		38	0.02	K	SHCIAEVENDEMPADLPSLAADFVESK	D		0.002000000002000000000000000.0	11	150825_TTSH_Patient_Plasma_54_Spectrum029370_scans__14860_RTINSECONDS=2710
ALB	2 Trioxidation (C)	SHCIAEVENDEMPADLPSLAADFVESK	K.SHC#IAEVENDEM#PADLPSLAADFVESK.D	K.SHC2IAEVENDEM2PADLPSLAADFVESK.D	4	42.56	0.019	311	337	754.079	-0.0152	-5.046	1	sp|P02768|ALBU_HUMAN	Serum albumin OS=Homo sapiens GN=ALB PE=1 SV=2	69321	11368	1	1	0	754.075	3012.27	4	3012.29	-0.0152	311	337	0	42.56		38	0.019	K	SHCIAEVENDEMPADLPSLAADFVESK	D		0.002000000002000000000000000.0	10	150808_TTSH_Patient_Plasma_27_Spectrum025551_scans__15255_RTINSECONDS=3098
ALB	2 Trioxidation (C)	SHCIAEVENDEMPADLPSLAADFVESK	K.SHC#IAEVENDEM#PADLPSLAADFVESK.D	K.SHC2IAEVENDEM2PADLPSLAADFVESK.D	3	42.43	0.019	311	337	1005.1	-0.0142	-4.714	1	sp|P02768|ALBU_HUMAN	Serum albumin OS=Homo sapiens GN=ALB PE=1 SV=2	69321	14082	1	1	0	1005.1	3012.27	3	3012.29	-0.0142	311	337	0	42.43		38	0.019	K	SHCIAEVENDEMPADLPSLAADFVESK	D		0.002000000002000000000000000.0	12	150808_TTSH_Patient_Plasma_32_Spectrum014418_scans__16697_RTINSECONDS=3095
ALB	2 Trioxidation (C)	SHCIAEVENDEMPADLPSLAADFVESK	K.SHC#IAEVENDEM#PADLPSLAADFVESK.D	K.SHC2IAEVENDEM2PADLPSLAADFVESK.D	4	42.43	0.019	311	337	754.079	-0.0174	-5.776	1	sp|P02768|ALBU_HUMAN	Serum albumin OS=Homo sapiens GN=ALB PE=1 SV=2	69321	15487	1	1	1	754.074	3012.27	4	3012.29	-0.0174	311	337	0	42.43		38	0.019	K	SHCIAEVENDEMPADLPSLAADFVESK	D		0.002000000002000000000000000.0	9	150818_TTSH_Patient_Plasma_06_Spectrum015295_scans__17126_RTINSECONDS=2988
ALB	2 Trioxidation (C)	SHCIAEVENDEMPADLPSLAADFVESK	K.SHC#IAEVENDEM#PADLPSLAADFVESK.D	K.SHC2IAEVENDEM2PADLPSLAADFVESK.D	4	42.42	0.019	311	337	754.079	-0.0174	-5.776	1	sp|P02768|ALBU_HUMAN	Serum albumin OS=Homo sapiens GN=ALB PE=1 SV=2	69321	15487	1	1	1	754.074	3012.27	4	3012.29	-0.0174	311	337	0	42.42		38	0.019	K	SHCIAEVENDEMPADLPSLAADFVESK	D		0.002000000002000000000000000.0	14	150818_TTSH_Patient_Plasma_06_Spectrum033055_scans__17126_RTINSECONDS=2988
ALB	2 Trioxidation (C)	SHCIAEVENDEMPADLPSLAADFVESK	K.SHC#IAEVENDEM#PADLPSLAADFVESK.D	K.SHC2IAEVENDEM2PADLPSLAADFVESK.D	3	42.3	0.022	311	337	1005.1	-0.0045	-1.494	1	sp|P02768|ALBU_HUMAN	Serum albumin OS=Homo sapiens GN=ALB PE=1 SV=2	69321	14339	1	1	0	1005.1	3012.28	3	3012.29	-0.0045	311	337	0	42.3		38	0.022	K	SHCIAEVENDEMPADLPSLAADFVESK	D		0.002000000002000000000000000.0	10	150808_TTSH_Patient_Plasma_08_Spectrum031597_scans__17012_RTINSECONDS=3083
ALB	2 Trioxidation (C)	SHCIAEVENDEMPADLPSLAADFVESK	K.SHC#IAEVENDEM#PADLPSLAADFVESK.D	K.SHC2IAEVENDEM2PADLPSLAADFVESK.D	4	42.3	0.021	311	337	754.079	-0.0118	-3.917	1	sp|P02768|ALBU_HUMAN	Serum albumin OS=Homo sapiens GN=ALB PE=1 SV=2	69321	13327	1	1	1	754.076	3012.27	4	3012.29	-0.0118	311	337	0	42.3		38	0.021	K	SHCIAEVENDEMPADLPSLAADFVESK	D		0.002000000002000000000000000.0	9	150808_TTSH_Patient_Plasma_57_Spectrum030549_scans__16944_RTINSECONDS=3058
ALB	2 Trioxidation (C)	SHCIAEVENDEMPADLPSLAADFVESK	K.SHC#IAEVENDEM#PADLPSLAADFVESK.D	K.SHC2IAEVENDEM2PADLPSLAADFVESK.D	4	42.27	0.021	311	337	754.079	-0.0118	-3.917	1	sp|P02768|ALBU_HUMAN	Serum albumin OS=Homo sapiens GN=ALB PE=1 SV=2	69321	11258	1	1	0	754.076	3012.27	4	3012.29	-0.0118	311	337	0	42.27		38	0.021	K	SHCIAEVENDEMPADLPSLAADFVESK	D		0.002000000002000000000000000.0	9	150818_TTSH_Patient_Plasma_01_Spectrum023281_scans__13731_RTINSECONDS=2996
ALB	2 Trioxidation (C)	SHCIAEVENDEMPADLPSLAADFVESK	K.SHC#IAEVENDEM#PADLPSLAADFVESK.D	K.SHC2IAEVENDEM2PADLPSLAADFVESK.D	4	42.23	0.025	311	337	754.079	0.0041	1.361	1	sp|P02768|ALBU_HUMAN	Serum albumin OS=Homo sapiens GN=ALB PE=1 SV=2	69321	14745	1	1	0	754.08	3012.29	4	3012.29	0.0041	311	337	0	42.23		39	0.025	K	SHCIAEVENDEMPADLPSLAADFVESK	D		0.002000000002000000000000000.0	10	150801_TTSH_Patient_Plasma_32_Spectrum030208_scans__14739_RTINSECONDS=2648
ALB	2 Trioxidation (C)	SHCIAEVENDEMPADLPSLAADFVESK	K.SHC#IAEVENDEM#PADLPSLAADFVESK.D	K.SHC2IAEVENDEM2PADLPSLAADFVESK.D	4	42.18	0.022	311	337	754.079	-0.0074	-2.457	1	sp|P02768|ALBU_HUMAN	Serum albumin OS=Homo sapiens GN=ALB PE=1 SV=2	69321	13874	1	1	0	754.077	3012.28	4	3012.29	-0.0074	311	337	0	42.18		38	0.022	K	SHCIAEVENDEMPADLPSLAADFVESK	D		0.002000000002000000000000000.0	14	150808_TTSH_Patient_Plasma_61_Spectrum031456_scans__16921_RTINSECONDS=3035
ALB	2 Trioxidation (C)	SHCIAEVENDEMPADLPSLAADFVESK	K.SHC#IAEVENDEM#PADLPSLAADFVESK.D	K.SHC2IAEVENDEM2PADLPSLAADFVESK.D	4	42.02	0.022	311	337	754.079	-0.0133	-4.415	1	sp|P02768|ALBU_HUMAN	Serum albumin OS=Homo sapiens GN=ALB PE=1 SV=2	69321	13522	1	1	0	754.075	3012.27	4	3012.29	-0.0133	311	337	0	42.02		38	0.022	K	SHCIAEVENDEMPADLPSLAADFVESK	D		0.002000000002000000000000000.0	15	150801_TTSH_Patient_Plasma_57_Spectrum030237_scans__15947_RTINSECONDS=2831
ALB	2 Trioxidation (C)	SHCIAEVENDEMPADLPSLAADFVESK	K.SHC#IAEVENDEM#PADLPSLAADFVESK.D	K.SHC2IAEVENDEM2PADLPSLAADFVESK.D	4	41.87	0.021	311	337	754.079	-0.0174	-5.776	1	sp|P02768|ALBU_HUMAN	Serum albumin OS=Homo sapiens GN=ALB PE=1 SV=2	69321	14975	1	1	0	754.074	3012.27	4	3012.29	-0.0174	311	337	0	41.87		38	0.021	K	SHCIAEVENDEMPADLPSLAADFVESK	D		0.002000000002000000000000000.0	11	150818_TTSH_Patient_Plasma_66_Spectrum016006_scans__17744_RTINSECONDS=3136
ALB	2 Trioxidation (C)	SHCIAEVENDEMPADLPSLAADFVESK	K.SHC#IAEVENDEM#PADLPSLAADFVESK.D	K.SHC2IAEVENDEM2PADLPSLAADFVESK.D	4	41.85	0.029	311	337	754.079	0.0114	3.785	1	tr|A0A0C4DGB6|A0A0C4DGB6_HUMAN	Serum albumin OS=Homo sapiens GN=ALB PE=1 SV=1	69181	13616	1	1	0	754.081	3012.3	4	3012.29	0.0114	311	337	0	41.85	18	39	0.029	K	SHCIAEVENDEMPADLPSLAADFVESK	D		0.002000000002000000000000000.0	8	150801_TTSH_Patient_Plasma_54_Spectrum029195_scans__15510_RTINSECONDS=2773
ALB	2 Trioxidation (C)	SHCIAEVENDEMPADLPSLAADFVESK	K.SHC#IAEVENDEM#PADLPSLAADFVESK.D	K.SHC2IAEVENDEM2PADLPSLAADFVESK.D	4	41.76	0.022	311	337	754.079	-0.0179	-5.942	1	sp|P02768|ALBU_HUMAN	Serum albumin OS=Homo sapiens GN=ALB PE=1 SV=2	69321	11133	1	1	0	754.074	3012.27	4	3012.29	-0.0179	311	337	0	41.76		38	0.022	K	SHCIAEVENDEMPADLPSLAADFVESK	D		0.002000000002000000000000000.0	15	150808_TTSH_Patient_Plasma_33_Spectrum024669_scans__14842_RTINSECONDS=3114
ALB	2 Trioxidation (C)	SHCIAEVENDEMPADLPSLAADFVESK	K.SHC#IAEVENDEM#PADLPSLAADFVESK.D	K.SHC2IAEVENDEM2PADLPSLAADFVESK.D	4	41.64	0.029	311	337	754.079	0.0075	2.49	1	sp|P02768|ALBU_HUMAN	Serum albumin OS=Homo sapiens GN=ALB PE=1 SV=2	69321	13876	1	1	0	754.08	3012.29	4	3012.29	0.0075	311	337	0	41.64		39	0.029	K	SHCIAEVENDEMPADLPSLAADFVESK	D		0.002000000002000000000000000.0	14	150808_TTSH_Patient_Plasma_61_Spectrum030777_scans__16131_RTINSECONDS=2897
ALB	2 Trioxidation (C)	SHCIAEVENDEMPADLPSLAADFVESK	K.SHC#IAEVENDEM#PADLPSLAADFVESK.D	K.SHC2IAEVENDEM2PADLPSLAADFVESK.D	4	41.46	0.024	311	337	754.079	-0.0189	-6.274	1	sp|P02768|ALBU_HUMAN	Serum albumin OS=Homo sapiens GN=ALB PE=1 SV=2	69321	10999	1	1	0	754.074	3012.27	4	3012.29	-0.0189	311	337	0	41.46		38	0.024	K	SHCIAEVENDEMPADLPSLAADFVESK	D		0.002000000002000000000000000.0	9	150808_TTSH_Patient_Plasma_65_Spectrum023837_scans__14474_RTINSECONDS=3048
ALB	2 Trioxidation (C)	SHCIAEVENDEMPADLPSLAADFVESK	K.SHC#IAEVENDEM#PADLPSLAADFVESK.D	K.SHC2IAEVENDEM2PADLPSLAADFVESK.D	4	41.4	0.032	311	337	754.079	0.0114	3.785	1	sp|P02768|ALBU_HUMAN	Serum albumin OS=Homo sapiens GN=ALB PE=1 SV=2	69321	14891	1	1	0	754.081	3012.3	4	3012.29	0.0114	311	337	0	41.4		39	0.032	K	SHCIAEVENDEMPADLPSLAADFVESK	D		0.002000000002000000000000000.0	11	150818_TTSH_Patient_Plasma_64_Spectrum015556_scans__17270_RTINSECONDS=3051
ALB	2 Trioxidation (C)	SHCIAEVENDEMPADLPSLAADFVESK	K.SHC#IAEVENDEM#PADLPSLAADFVESK.D	K.SHC2IAEVENDEM2PADLPSLAADFVESK.D	3	41.39	0.023	311	337	1005.1	-0.0276	-9.162	1	tr|A0A0C4DGB6|A0A0C4DGB6_HUMAN	Serum albumin OS=Homo sapiens GN=ALB PE=1 SV=1	69181	14437	1	1	0	1005.09	3012.26	3	3012.29	-0.0276	311	337	0	41.39		37	0.023	K	SHCIAEVENDEMPADLPSLAADFVESK	D		0.002000000002000000000000000.0	9	150801_TTSH_Patient_Plasma_26_Spectrum030729_scans__15931_RTINSECONDS=2818
ALB	2 Trioxidation (C)	SHCIAEVENDEMPADLPSLAADFVESK	K.SHC#IAEVENDEM#PADLPSLAADFVESK.D	K.SHC2IAEVENDEM2PADLPSLAADFVESK.D	4	41.37	0.031	311	337	754.079	0.0075	2.49	1	sp|P02768|ALBU_HUMAN	Serum albumin OS=Homo sapiens GN=ALB PE=1 SV=2	69321	13876	1	1	0	754.08	3012.29	4	3012.29	0.0075	311	337	0	41.37		39	0.031	K	SHCIAEVENDEMPADLPSLAADFVESK	D		0.002000000002000000000000000.0	9	150808_TTSH_Patient_Plasma_61_Spectrum014247_scans__16131_RTINSECONDS=2897
ALB	2 Trioxidation (C)	SHCIAEVENDEMPADLPSLAADFVESK	K.SHC#IAEVENDEM#PADLPSLAADFVESK.D	K.SHC2IAEVENDEM2PADLPSLAADFVESK.D	3	41.35	0.026	311	337	1005.1	-0.0124	-4.116	1	sp|P02768|ALBU_HUMAN	Serum albumin OS=Homo sapiens GN=ALB PE=1 SV=2	69321	13710	1	1	0	1005.1	3012.27	3	3012.29	-0.0124	311	337	0	41.35		38	0.026	K	SHCIAEVENDEMPADLPSLAADFVESK	D		0.002000000002000000000000000.0	14	150801_TTSH_Patient_Plasma_70_Spectrum030047_scans__16542_RTINSECONDS=3047
ALB	2 Trioxidation (C)	SHCIAEVENDEMPADLPSLAADFVESK	K.SHC#IAEVENDEM#PADLPSLAADFVESK.D	K.SHC2IAEVENDEM2PADLPSLAADFVESK.D	3	41.21	0.032	311	337	1005.1	0.0033	1.096	1	sp|P02768|ALBU_HUMAN	Serum albumin OS=Homo sapiens GN=ALB PE=1 SV=2	69321	14890	1	1	0	1005.1	3012.29	3	3012.29	0.0033	311	337	0	41.21		39	0.032	K	SHCIAEVENDEMPADLPSLAADFVESK	D		0.002000000002000000000000000.0	12	150818_TTSH_Patient_Plasma_64_Spectrum015557_scans__17271_RTINSECONDS=3051
ALB	2 Trioxidation (C)	SHCIAEVENDEMPADLPSLAADFVESK	K.SHC#IAEVENDEM#PADLPSLAADFVESK.D	K.SHC2IAEVENDEM2PADLPSLAADFVESK.D	2	41.16	0.033	311	337	1507.15	0.0074	2.457	1	sp|P02768|ALBU_HUMAN	Serum albumin OS=Homo sapiens GN=ALB PE=1 SV=2	69321	14591	1	1	0	1507.15	3012.29	2	3012.29	0.0074	311	337	0	41.16		39	0.033	K	SHCIAEVENDEMPADLPSLAADFVESK	D		0.002000000002000000000000000.0	12	150825_TTSH_Patient_Plasma_12_Spectrum030228_scans__15234_RTINSECONDS=2749
ALB	2 Trioxidation (C)	SHCIAEVENDEMPADLPSLAADFVESK	K.SHC#IAEVENDEM#PADLPSLAADFVESK.D	K.SHC2IAEVENDEM2PADLPSLAADFVESK.D	4	41.04	0.026	311	337	754.079	-0.0179	-5.942	1	sp|P02768|ALBU_HUMAN	Serum albumin OS=Homo sapiens GN=ALB PE=1 SV=2	69321	11133	1	1	0	754.074	3012.27	4	3012.29	-0.0179	311	337	0	41.04		38	0.026	K	SHCIAEVENDEMPADLPSLAADFVESK	D		0.002000000002000000000000000.0	9	150808_TTSH_Patient_Plasma_33_Spectrum011682_scans__14842_RTINSECONDS=3114
ALB	2 Trioxidation (C)	SHCIAEVENDEMPADLPSLAADFVESK	K.SHC#IAEVENDEM#PADLPSLAADFVESK.D	K.SHC2IAEVENDEM2PADLPSLAADFVESK.D	3	41.02	0.034	311	337	1005.1	0.0054	1.793	1	tr|A0A0C4DGB6|A0A0C4DGB6_HUMAN	Serum albumin OS=Homo sapiens GN=ALB PE=1 SV=1	69181	14748	1	1	0	1005.1	3012.29	3	3012.29	0.0054	311	337	0	41.02		39	0.034	K	SHCIAEVENDEMPADLPSLAADFVESK	D		0.002000000002000000000000000.0	13	150818_TTSH_Patient_Plasma_57_Spectrum033202_scans__18086_RTINSECONDS=3171
ALB	2 Trioxidation (C)	SHCIAEVENDEMPADLPSLAADFVESK	K.SHC#IAEVENDEM#PADLPSLAADFVESK.D	K.SHC2IAEVENDEM2PADLPSLAADFVESK.D	4	40.81	0.03	311	337	754.079	-0.0123	-4.083	1	sp|P02768|ALBU_HUMAN	Serum albumin OS=Homo sapiens GN=ALB PE=1 SV=2	69321	13798	1	1	0	754.076	3012.27	4	3012.29	-0.0123	311	337	0	40.81		38	0.03	K	SHCIAEVENDEMPADLPSLAADFVESK	D		0.002000000002000000000000000.0	10	150825_TTSH_Patient_Plasma_26_Spectrum031777_scans__16424_RTINSECONDS=2885
ALB	2 Trioxidation (C)	SHCIAEVENDEMPADLPSLAADFVESK	K.SHC#IAEVENDEM#PADLPSLAADFVESK.D	K.SHC2IAEVENDEM2PADLPSLAADFVESK.D	4	40.78	0.027	311	337	754.079	-0.0181	-6.009	1	sp|P02768|ALBU_HUMAN	Serum albumin OS=Homo sapiens GN=ALB PE=1 SV=2	69321	13356	1	1	1	754.074	3012.27	4	3012.29	-0.0181	311	337	0	40.78		38	0.027	K	SHCIAEVENDEMPADLPSLAADFVESK	D		0.002000000002000000000000000.0	15	150818_TTSH_Patient_Plasma_62_Spectrum027199_scans__15465_RTINSECONDS=3107
ALB	2 Trioxidation (C)	SHCIAEVENDEMPADLPSLAADFVESK	K.SHC#IAEVENDEM#PADLPSLAADFVESK.D	K.SHC2IAEVENDEM2PADLPSLAADFVESK.D	3	40.76	0.028	311	337	1005.1	-0.0175	-5.81	1	sp|P02768|ALBU_HUMAN	Serum albumin OS=Homo sapiens GN=ALB PE=1 SV=2	69321	14302	1	1	0	1005.1	3012.27	3	3012.29	-0.0175	311	337	0	40.76		38	0.028	K	SHCIAEVENDEMPADLPSLAADFVESK	D		0.002000000002000000000000000.0	12	150818_TTSH_Patient_Plasma_34_Spectrum032051_scans__16482_RTINSECONDS=2858
ALB	2 Trioxidation (C)	SHCIAEVENDEMPADLPSLAADFVESK	K.SHC#IAEVENDEM#PADLPSLAADFVESK.D	K.SHC2IAEVENDEM2PADLPSLAADFVESK.D	3	40.73	0.036	311	337	1005.1	0.0043	1.427	1	sp|P02768|ALBU_HUMAN	Serum albumin OS=Homo sapiens GN=ALB PE=1 SV=2	69321	14421	1	1	0	1005.1	3012.29	3	3012.29	0.0043	311	337	0	40.73		39	0.036	K	SHCIAEVENDEMPADLPSLAADFVESK	D		0.002000000002000000000000000.0	11	150801_TTSH_Patient_Plasma_96_Spectrum013692_scans__16062_RTINSECONDS=3001
ALB	2 Trioxidation (C)	SHCIAEVENDEMPADLPSLAADFVESK	K.SHC#IAEVENDEM#PADLPSLAADFVESK.D	K.SHC2IAEVENDEM2PADLPSLAADFVESK.D	4	40.46	0.034	311	337	754.079	-0.0033	-1.096	1	sp|P02768|ALBU_HUMAN	Serum albumin OS=Homo sapiens GN=ALB PE=1 SV=2	69321	13801	1	1	0	754.078	3012.28	4	3012.29	-0.0033	311	337	0	40.46		38	0.034	K	SHCIAEVENDEMPADLPSLAADFVESK	D		0.002000000002000000000000000.0	9	150825_TTSH_Patient_Plasma_25_Spectrum013366_scans__15038_RTINSECONDS=2644
ALB	2 Trioxidation (C)	SHCIAEVENDEMPADLPSLAADFVESK	K.SHC#IAEVENDEM#PADLPSLAADFVESK.D	K.SHC2IAEVENDEM2PADLPSLAADFVESK.D	4	40.39	0.031	311	337	754.079	-0.0165	-5.478	1	sp|P02768|ALBU_HUMAN	Serum albumin OS=Homo sapiens GN=ALB PE=1 SV=2	69321	13797	1	1	0	754.074	3012.27	4	3012.29	-0.0165	311	337	0	40.39		38	0.031	K	SHCIAEVENDEMPADLPSLAADFVESK	D		0.002000000002000000000000000.0	12	150825_TTSH_Patient_Plasma_26_Spectrum031615_scans__16234_RTINSECONDS=2853
ALB	2 Trioxidation (C)	SHCIAEVENDEMPADLPSLAADFVESK	K.SHC#IAEVENDEM#PADLPSLAADFVESK.D	K.SHC2IAEVENDEM2PADLPSLAADFVESK.D	4	40.36	0.04	311	337	754.079	0.0085	2.822	1	sp|P02768|ALBU_HUMAN	Serum albumin OS=Homo sapiens GN=ALB PE=1 SV=2	69321	14353	1	1	0	754.081	3012.29	4	3012.29	0.0085	311	337	0	40.36		39	0.04	K	SHCIAEVENDEMPADLPSLAADFVESK	D		0.002000000002000000000000000.0	10	150801_TTSH_Patient_Plasma_27_Spectrum030853_scans__15438_RTINSECONDS=2727
ALB	2 Trioxidation (C)	SHCIAEVENDEMPADLPSLAADFVESK	K.SHC#IAEVENDEM#PADLPSLAADFVESK.D	K.SHC2IAEVENDEM2PADLPSLAADFVESK.D	2	40.31	0.042	311	337	1507.15	0.0149	4.946	1	sp|P02768|ALBU_HUMAN	Serum albumin OS=Homo sapiens GN=ALB PE=1 SV=2	69321	14835	1	1	1	1507.16	3012.3	2	3012.29	0.015	311	337	0	40.31		39	0.042	K	SHCIAEVENDEMPADLPSLAADFVESK	D		0.002000000002000000000000000.0	10	150818_TTSH_Patient_Plasma_56_Spectrum033310_scans__17857_RTINSECONDS=3095
ALB	2 Trioxidation (C)	SHCIAEVENDEMPADLPSLAADFVESK	K.SHC#IAEVENDEM#PADLPSLAADFVESK.D	K.SHC2IAEVENDEM2PADLPSLAADFVESK.D	3	40.27	0.036	311	337	1005.1	-0.0031	-1.029	1	sp|P02768|ALBU_HUMAN	Serum albumin OS=Homo sapiens GN=ALB PE=1 SV=2	69321	12329	1	1	0	1005.1	3012.28	3	3012.29	-0.0031	311	337	0	40.27		38	0.036	K	SHCIAEVENDEMPADLPSLAADFVESK	D		0.002000000002000000000000000.0	12	150825_TTSH_Patient_Plasma_61_Spectrum010826_scans__13274_RTINSECONDS=2646
ALB	2 Trioxidation (C)	SHCIAEVENDEMPADLPSLAADFVESK	K.SHC#IAEVENDEM#PADLPSLAADFVESK.D	K.SHC2IAEVENDEM2PADLPSLAADFVESK.D	3	40.25	0.03	311	337	1005.1	-0.0265	-8.797	1	sp|P02768|ALBU_HUMAN	Serum albumin OS=Homo sapiens GN=ALB PE=1 SV=2	69321	14645	1	1	0	1005.09	3012.26	3	3012.29	-0.0265	311	337	0	40.25		38	0.03	K	SHCIAEVENDEMPADLPSLAADFVESK	D		0.002000000002000000000000000.0	8	150825_TTSH_Patient_Plasma_23_Spectrum013776_scans__15625_RTINSECONDS=2764
ALB	2 Trioxidation (C)	SHCIAEVENDEMPADLPSLAADFVESK	K.SHC#IAEVENDEM#PADLPSLAADFVESK.D	K.SHC2IAEVENDEM2PADLPSLAADFVESK.D	3	40.15	0.038	311	337	1005.1	-0.0005	-0.166	1	sp|P02768|ALBU_HUMAN	Serum albumin OS=Homo sapiens GN=ALB PE=1 SV=2	69321	14104	1	1	0	1005.1	3012.28	3	3012.29	-0.0005	311	337	0	40.15		38	0.038	K	SHCIAEVENDEMPADLPSLAADFVESK	D		0.002000000002000000000000000.0	9	150808_TTSH_Patient_Plasma_62_Spectrum030885_scans__16118_RTINSECONDS=2890
ALB	2 Trioxidation (C)	SHCIAEVENDEMPADLPSLAADFVESK	K.SHC#IAEVENDEM#PADLPSLAADFVESK.D	K.SHC2IAEVENDEM2PADLPSLAADFVESK.D	3	40.03	0.033	311	337	1005.1	-0.0181	-6.009	1	sp|P02768|ALBU_HUMAN	Serum albumin OS=Homo sapiens GN=ALB PE=1 SV=2	69321	15035	1	1	0	1005.1	3012.27	3	3012.29	-0.0181	311	337	0	40.03		38	0.033	K	SHCIAEVENDEMPADLPSLAADFVESK	D		0.002000000002000000000000000.0	11	150801_TTSH_Patient_Plasma_75_Spectrum015067_scans__17091_RTINSECONDS=3043
ALB	2 Trioxidation (C)	SHCIAEVENDEMPADLPSLAADFVESK	K.SHC#IAEVENDEM#PADLPSLAADFVESK.D	K.SHC2IAEVENDEM2PADLPSLAADFVESK.D	4	40.02	0.034	311	337	754.079	-0.015	-4.98	1	sp|P02768|ALBU_HUMAN	Serum albumin OS=Homo sapiens GN=ALB PE=1 SV=2	69321	14102	1	1	0	754.075	3012.27	4	3012.29	-0.015	311	337	0	40.02		38	0.034	K	SHCIAEVENDEMPADLPSLAADFVESK	D		0.002000000002000000000000000.0	14	150808_TTSH_Patient_Plasma_62_Spectrum031588_scans__16937_RTINSECONDS=3033
ALB	2 Trioxidation (C)	SHCIAEVENDEMPADLPSLAADFVESK	K.SHC#IAEVENDEM#PADLPSLAADFVESK.D	K.SHC2IAEVENDEM2PADLPSLAADFVESK.D	3	39.95	0.043	311	337	1005.1	0.0043	1.427	1	sp|P02768|ALBU_HUMAN	Serum albumin OS=Homo sapiens GN=ALB PE=1 SV=2	69321	14421	1	1	0	1005.1	3012.29	3	3012.29	0.0043	311	337	0	39.95		39	0.043	K	SHCIAEVENDEMPADLPSLAADFVESK	D		0.002000000002000000000000000.0	12	150801_TTSH_Patient_Plasma_96_Spectrum029695_scans__16062_RTINSECONDS=3001
ALB	2 Trioxidation (C)	SHCIAEVENDEMPADLPSLAADFVESK	K.SHC#IAEVENDEM#PADLPSLAADFVESK.D	K.SHC2IAEVENDEM2PADLPSLAADFVESK.D	4	39.94	0.043	311	337	754.079	0.0031	1.029	1	sp|P02768|ALBU_HUMAN	Serum albumin OS=Homo sapiens GN=ALB PE=1 SV=2	69321	13802	1	1	0	754.079	3012.29	4	3012.29	0.0031	311	337	0	39.94		39	0.043	K	SHCIAEVENDEMPADLPSLAADFVESK	D		0.002000000002000000000000000.0	9	150825_TTSH_Patient_Plasma_26_Spectrum014805_scans__16615_RTINSECONDS=2918
ALB	2 Trioxidation (C)	SHCIAEVENDEMPADLPSLAADFVESK	K.SHC#IAEVENDEM#PADLPSLAADFVESK.D	K.SHC2IAEVENDEM2PADLPSLAADFVESK.D	4	39.92	0.044	311	337	754.079	0.006	1.992	1	sp|P02768|ALBU_HUMAN	Serum albumin OS=Homo sapiens GN=ALB PE=1 SV=2	69321	13867	1	1	0	754.08	3012.29	4	3012.29	0.006	311	337	0	39.92		39	0.044	K	SHCIAEVENDEMPADLPSLAADFVESK	D		0.002000000002000000000000000.0	9	150808_TTSH_Patient_Plasma_63_Spectrum014266_scans__16136_RTINSECONDS=2896
ALB	2 Trioxidation (C)	SHCIAEVENDEMPADLPSLAADFVESK	K.SHC#IAEVENDEM#PADLPSLAADFVESK.D	K.SHC2IAEVENDEM2PADLPSLAADFVESK.D	4	39.82	0.045	311	337	754.079	0.008	2.656	1	sp|P02768|ALBU_HUMAN	Serum albumin OS=Homo sapiens GN=ALB PE=1 SV=2	69321	14982	1	1	0	754.081	3012.29	4	3012.29	0.008	311	337	0	39.82		39	0.045	K	SHCIAEVENDEMPADLPSLAADFVESK	D		0.002000000002000000000000000.0	10	150818_TTSH_Patient_Plasma_66_Spectrum015513_scans__17201_RTINSECONDS=3042
ALB	2 Trioxidation (C)	SHCIAEVENDEMPADLPSLAADFVESK	K.SHC#IAEVENDEM#PADLPSLAADFVESK.D	K.SHC2IAEVENDEM2PADLPSLAADFVESK.D	5	39.66	0.036	311	337	603.465	-0.0175	-5.81	1	sp|P02768|ALBU_HUMAN	Serum albumin OS=Homo sapiens GN=ALB PE=1 SV=2	69321	14049	1	1	0	603.461	3012.27	5	3012.29	-0.0175	311	337	0	39.66		38	0.036	K	SHCIAEVENDEMPADLPSLAADFVESK	D		0.002000000002000000000000000.0	9	150801_TTSH_Patient_Plasma_48_Spectrum031465_scans__16001_RTINSECONDS=2790
ALB	2 Trioxidation (C)	SHCIAEVENDEMPADLPSLAADFVESK	K.SHC#IAEVENDEM#PADLPSLAADFVESK.D	K.SHC2IAEVENDEM2PADLPSLAADFVESK.D	4	39.64	0.04	311	337	754.079	-0.0064	-2.125	1	tr|A0A0C4DGB6|A0A0C4DGB6_HUMAN	Serum albumin OS=Homo sapiens GN=ALB PE=1 SV=1	69181	13332	1	1	0	754.077	3012.28	4	3012.29	-0.0064	311	337	0	39.64		38	0.04	K	SHCIAEVENDEMPADLPSLAADFVESK	D		0.002000000002000000000000000.0	11	150825_TTSH_Patient_Plasma_56_Spectrum012859_scans__14894_RTINSECONDS=2730
ALB	2 Trioxidation (C)	SHCIAEVENDEMPADLPSLAADFVESK	K.SHC#IAEVENDEM#PADLPSLAADFVESK.D	K.SHC2IAEVENDEM2PADLPSLAADFVESK.D	2	39.63	0.046	311	337	1507.15	0.0042	1.394	1	tr|A0A0C4DGB6|A0A0C4DGB6_HUMAN	Serum albumin OS=Homo sapiens GN=ALB PE=1 SV=1	69181	14413	1	1	0	1507.15	3012.29	2	3012.29	0.0042	311	337	0	39.63		39	0.046	K	SHCIAEVENDEMPADLPSLAADFVESK	D		0.002000000002000000000000000.0	9	150801_TTSH_Patient_Plasma_25_Spectrum030505_scans__15670_RTINSECONDS=2775
ALB	2 Trioxidation (C)	SHCIAEVENDEMPADLPSLAADFVESK	K.SHC#IAEVENDEM#PADLPSLAADFVESK.D	K.SHC2IAEVENDEM2PADLPSLAADFVESK.D	4	39.61	0.045	311	337	754.079	-0.0003	-0.1	1	tr|A0A0C4DGB6|A0A0C4DGB6_HUMAN	Serum albumin OS=Homo sapiens GN=ALB PE=1 SV=1	69181	13978	1	1	0	754.078	3012.28	4	3012.29	-0.0003	311	337	0	39.61		39	0.045	K	SHCIAEVENDEMPADLPSLAADFVESK	D		0.002000000002000000000000000.0	9	150808_TTSH_Patient_Plasma_02_Spectrum029802_scans__16636_RTINSECONDS=3123
ALB	2 Trioxidation (C)	SHCIAEVENDEMPADLPSLAADFVESK	K.SHC#IAEVENDEM#PADLPSLAADFVESK.D	K.SHC2IAEVENDEM2PADLPSLAADFVESK.D	3	39.41	0.037	311	337	1005.1	-0.0248	-8.233	1	sp|P02768|ALBU_HUMAN	Serum albumin OS=Homo sapiens GN=ALB PE=1 SV=2	69321	15525	1	1	1	1005.09	3012.26	3	3012.29	-0.0248	311	337	0	39.41		38	0.037	K	SHCIAEVENDEMPADLPSLAADFVESK	D		0.002000000002000000000000000.0	10	150818_TTSH_Patient_Plasma_04_Spectrum015263_scans__17167_RTINSECONDS=2979
ALB	2 Trioxidation (C)	SHCIAEVENDEMPADLPSLAADFVESK	K.SHC#IAEVENDEM#PADLPSLAADFVESK.D	K.SHC2IAEVENDEM2PADLPSLAADFVESK.D	4	39.35	0.04	311	337	754.079	-0.0143	-4.747	1	tr|A0A0C4DGB6|A0A0C4DGB6_HUMAN	Serum albumin OS=Homo sapiens GN=ALB PE=1 SV=1	69181	14438	1	1	0	754.075	3012.27	4	3012.29	-0.0143	311	337	0	39.35		38	0.04	K	SHCIAEVENDEMPADLPSLAADFVESK	D		0.002000000002000000000000000.0	14	150801_TTSH_Patient_Plasma_26_Spectrum030709_scans__15909_RTINSECONDS=2814
ALB	2 Trioxidation (C)	SHCIAEVENDEMPADLPSLAADFVESK	K.SHC#IAEVENDEM#PADLPSLAADFVESK.D	K.SHC2IAEVENDEM2PADLPSLAADFVESK.D	2	39.24	0.026	311	337	1507.15	0.0052	1.726	2	sp|P02768|ALBU_HUMAN	Serum albumin OS=Homo sapiens GN=ALB PE=1 SV=2	69321	14316	1	1	1	1507.15	3012.29	2	3012.29	0.0052	311	337	0	39.24		36	0.026	K	SHCIAEVENDEMPADLPSLAADFVESK	D		0.002000000002000000000000000.0	12	150825_TTSH_Patient_Plasma_22_Spectrum030145_scans__15045_RTINSECONDS=2703
ALB	2 Trioxidation (C)	SHCIAEVENDEMPADLPSLAADFVESK	K.SHC#IAEVENDEM#PADLPSLAADFVESK.D	K.SHC2IAEVENDEM2PADLPSLAADFVESK.D	3	39.18	0.039	311	337	1005.1	-0.0225	-7.469	1	sp|P02768|ALBU_HUMAN	Serum albumin OS=Homo sapiens GN=ALB PE=1 SV=2	69321	13809	1	1	0	1005.09	3012.26	3	3012.29	-0.0225	311	337	0	39.18		38	0.039	K	SHCIAEVENDEMPADLPSLAADFVESK	D		0.002000000002000000000000000.0	13	150825_TTSH_Patient_Plasma_24_Spectrum031210_scans__15706_RTINSECONDS=2759
ALB	2 Trioxidation (C)	SHCIAEVENDEMPADLPSLAADFVESK	K.SHC#IAEVENDEM#PADLPSLAADFVESK.D	K.SHC2IAEVENDEM2PADLPSLAADFVESK.D	2	39.14	0.028	311	337	1507.15	0.0096	3.187	1	sp|P02768|ALBU_HUMAN	Serum albumin OS=Homo sapiens GN=ALB PE=1 SV=2	69321	13491	1	1	0	1507.15	3012.29	2	3012.29	0.0096	311	337	0	39.14		36	0.028	K	SHCIAEVENDEMPADLPSLAADFVESK	D		0.002000000002000000000000000.0	12	150825_TTSH_Patient_Plasma_54_Spectrum013166_scans__15191_RTINSECONDS=2774
ALB	2 Trioxidation (C)	SHCIAEVENDEMPADLPSLAADFVESK	K.SHC#IAEVENDEM#PADLPSLAADFVESK.D	K.SHC2IAEVENDEM2PADLPSLAADFVESK.D	3	39.07	0.039	311	337	1005.1	-0.0287	-9.528	1	sp|P02768|ALBU_HUMAN	Serum albumin OS=Homo sapiens GN=ALB PE=1 SV=2	69321	14740	1	1	0	1005.09	3012.26	3	3012.29	-0.0287	311	337	0	39.07		37	0.039	K	SHCIAEVENDEMPADLPSLAADFVESK	D		0.002000000002000000000000000.0	11	150801_TTSH_Patient_Plasma_31_Spectrum013700_scans__15521_RTINSECONDS=2785
ALB	2 Trioxidation (C)	SHCIAEVENDEMPADLPSLAADFVESK	K.SHC#IAEVENDEM#PADLPSLAADFVESK.D	K.SHC2IAEVENDEM2PADLPSLAADFVESK.D	4	39.04	0.041	311	337	754.079	-0.0191	-6.341	1	sp|P02768|ALBU_HUMAN	Serum albumin OS=Homo sapiens GN=ALB PE=1 SV=2	69321	14699	1	1	0	754.074	3012.27	4	3012.29	-0.0191	311	337	0	39.04		38	0.041	K	SHCIAEVENDEMPADLPSLAADFVESK	D		0.002000000002000000000000000.0	9	150808_TTSH_Patient_Plasma_67_Spectrum015417_scans__17273_RTINSECONDS=3040
ALB	2 Trioxidation (C)	SHCIAEVENDEMPADLPSLAADFVESK	K.SHC#IAEVENDEM#PADLPSLAADFVESK.D	K.SHC2IAEVENDEM2PADLPSLAADFVESK.D	3	39.03	0.039	311	337	1005.1	-0.0292	-9.694	1	sp|P02768|ALBU_HUMAN	Serum albumin OS=Homo sapiens GN=ALB PE=1 SV=2	69321	13202	1	1	0	1005.09	3012.26	3	3012.29	-0.0292	311	337	0	39.03		37	0.039	K	SHCIAEVENDEMPADLPSLAADFVESK	D		0.002000000002000000000000000.0	12	150801_TTSH_Patient_Plasma_76_Spectrum012851_scans__15689_RTINSECONDS=3077
ALB	2 Trioxidation (C)	SHCIAEVENDEMPADLPSLAADFVESK	K.SHC#IAEVENDEM#PADLPSLAADFVESK.D	K.SHC2IAEVENDEM2PADLPSLAADFVESK.D	4	38.96	0.041	311	337	754.079	-0.0218	-7.237	1	sp|P02768|ALBU_HUMAN	Serum albumin OS=Homo sapiens GN=ALB PE=1 SV=2	69321	11954	1	1	0	754.073	3012.26	4	3012.29	-0.0218	311	337	0	38.96		38	0.041	K	SHCIAEVENDEMPADLPSLAADFVESK	D		0.002000000002000000000000000.0	10	150818_TTSH_Patient_Plasma_32_Spectrum024670_scans__13836_RTINSECONDS=2828
ALB	2 Trioxidation (C)	SHCIAEVENDEMPADLPSLAADFVESK	K.SHC#IAEVENDEM#PADLPSLAADFVESK.D	K.SHC2IAEVENDEM2PADLPSLAADFVESK.D	4	38.9	0.029	311	337	754.079	0.0114	3.785	1	sp|P02768|ALBU_HUMAN	Serum albumin OS=Homo sapiens GN=ALB PE=1 SV=2	69321	14891	1	1	1	754.081	3012.3	4	3012.29	0.0114	311	337	0	38.9		36	0.029	K	SHCIAEVENDEMPADLPSLAADFVESK	D		0.002000000002000000000000000.0	11	150818_TTSH_Patient_Plasma_64_Spectrum033127_scans__17270_RTINSECONDS=3051
ALB	2 Trioxidation (C)	SHCIAEVENDEMPADLPSLAADFVESK	K.SHC#IAEVENDEM#PADLPSLAADFVESK.D	K.SHC2IAEVENDEM2PADLPSLAADFVESK.D	4	38.78	0.027	311	337	754.079	0.0026	0.863	1	sp|P02768|ALBU_HUMAN	Serum albumin OS=Homo sapiens GN=ALB PE=1 SV=2	69321	14704	1	1	1	754.079	3012.29	4	3012.29	0.0026	311	337	0	38.78		36	0.027	K	SHCIAEVENDEMPADLPSLAADFVESK	D		0.002000000002000000000000000.0	10	150808_TTSH_Patient_Plasma_99_Spectrum014824_scans__16740_RTINSECONDS=2948
ALB	2 Trioxidation (C)	SHCIAEVENDEMPADLPSLAADFVESK	K.SHC#IAEVENDEM#PADLPSLAADFVESK.D	K.SHC2IAEVENDEM2PADLPSLAADFVESK.D	2	38.69	0.026	311	337	1507.15	0.001	0.332	1	sp|P02768|ALBU_HUMAN	Serum albumin OS=Homo sapiens GN=ALB PE=1 SV=2	69321	13820	1	1	0	1507.15	3012.29	2	3012.29	0.001	311	337	0	38.69		35	0.026	K	SHCIAEVENDEMPADLPSLAADFVESK	D		0.002000000002000000000000000.0	12	150825_TTSH_Patient_Plasma_24_Spectrum013938_scans__15611_RTINSECONDS=2741
ALB	2 Trioxidation (C)	SHCIAEVENDEMPADLPSLAADFVESK	K.SHC#IAEVENDEM#PADLPSLAADFVESK.D	K.SHC2IAEVENDEM2PADLPSLAADFVESK.D	3	38.52	0.031	311	337	1005.1	0.0054	1.793	1	tr|A0A0C4DGB6|A0A0C4DGB6_HUMAN	Serum albumin OS=Homo sapiens GN=ALB PE=1 SV=1	69181	14748	1	1	0	1005.1	3012.29	3	3012.29	0.0054	311	337	0	38.52		36	0.031	K	SHCIAEVENDEMPADLPSLAADFVESK	D		0.002000000002000000000000000.0	13	150818_TTSH_Patient_Plasma_57_Spectrum016132_scans__18086_RTINSECONDS=3171
ALB	2 Trioxidation (C)	SHCIAEVENDEMPADLPSLAADFVESK	K.SHC#IAEVENDEM#PADLPSLAADFVESK.D	K.SHC2IAEVENDEM2PADLPSLAADFVESK.D	4	38.41	0.048	311	337	754.079	-0.0174	-5.776	1	tr|A0A0C4DGB6|A0A0C4DGB6_HUMAN	Serum albumin OS=Homo sapiens GN=ALB PE=1 SV=1	69181	13102	1	1	0	754.074	3012.27	4	3012.29	-0.0174	311	337	0	38.41		38	0.048	K	SHCIAEVENDEMPADLPSLAADFVESK	D		0.002000000002000000000000000.0	9	150818_TTSH_Patient_Plasma_63_Spectrum012418_scans__15149_RTINSECONDS=3100
ALB	2 Trioxidation (C)	SHCIAEVENDEMPADLPSLAADFVESK	K.SHC#IAEVENDEM#PADLPSLAADFVESK.D	K.SHC2IAEVENDEM2PADLPSLAADFVESK.D	3	38.18	0.048	311	337	1005.1	-0.0254	-8.432	1	sp|P02768|ALBU_HUMAN	Serum albumin OS=Homo sapiens GN=ALB PE=1 SV=2	69321	14344	1	1	0	1005.09	3012.26	3	3012.29	-0.0254	311	337	0	38.18		38	0.048	K	SHCIAEVENDEMPADLPSLAADFVESK	D		0.002000000002000000000000000.0	12	150801_TTSH_Patient_Plasma_27_Spectrum014197_scans__15919_RTINSECONDS=2813
ALB	2 Trioxidation (C)	SHCIAEVENDEMPADLPSLAADFVESK	K.SHC#IAEVENDEM#PADLPSLAADFVESK.D	K.SHC2IAEVENDEM2PADLPSLAADFVESK.D	3	38.15	0.033	311	337	1005.1	0.0079	2.623	1	sp|P02768|ALBU_HUMAN	Serum albumin OS=Homo sapiens GN=ALB PE=1 SV=2	69321	13800	1	1	0	1005.11	3012.29	3	3012.29	0.0079	311	337	0	38.15		36	0.033	K	SHCIAEVENDEMPADLPSLAADFVESK	D		0.002000000002000000000000000.0	12	150801_TTSH_Patient_Plasma_60_Spectrum012962_scans__15291_RTINSECONDS=2758
ALB	2 Trioxidation (C)	SHCIAEVENDEMPADLPSLAADFVESK	K.SHC#IAEVENDEM#PADLPSLAADFVESK.D	K.SHC2IAEVENDEM2PADLPSLAADFVESK.D	2	38.14	0.028	311	337	1507.15	-0.0031	-1.029	1	sp|P02768|ALBU_HUMAN	Serum albumin OS=Homo sapiens GN=ALB PE=1 SV=2	69321	13818	1	1	0	1507.15	3012.28	2	3012.29	-0.0031	311	337	0	38.14		35	0.028	K	SHCIAEVENDEMPADLPSLAADFVESK	D		0.002000000002000000000000000.0	13	150825_TTSH_Patient_Plasma_24_Spectrum031512_scans__16086_RTINSECONDS=2824
ALB	2 Trioxidation (C)	SHCIAEVENDEMPADLPSLAADFVESK	K.SHC#IAEVENDEM#PADLPSLAADFVESK.D	K.SHC2IAEVENDEM2PADLPSLAADFVESK.D	4	37.85	0.03	311	337	754.079	-0.0101	-3.353	1	sp|P02768|ALBU_HUMAN	Serum albumin OS=Homo sapiens GN=ALB PE=1 SV=2	69321	14743	1	1	1	754.076	3012.28	4	3012.29	-0.0101	311	337	0	37.85		35	0.03	K	SHCIAEVENDEMPADLPSLAADFVESK	D		0.002000000002000000000000000.0	10	150801_TTSH_Patient_Plasma_31_Spectrum013640_scans__15455_RTINSECONDS=2774
ALB	2 Trioxidation (C)	SHCIAEVENDEMPADLPSLAADFVESK	K.SHC#IAEVENDEM#PADLPSLAADFVESK.D	K.SHC2IAEVENDEM2PADLPSLAADFVESK.D	4	37.84	0.036	311	337	754.079	0.0077	2.556	1	sp|P02768|ALBU_HUMAN	Serum albumin OS=Homo sapiens GN=ALB PE=1 SV=2	69321	14981	1	1	0	754.081	3012.29	4	3012.29	0.0077	311	337	0	37.84		36	0.036	K	SHCIAEVENDEMPADLPSLAADFVESK	D		0.002000000002000000000000000.0	9	150818_TTSH_Patient_Plasma_66_Spectrum015677_scans__17382_RTINSECONDS=3073
ALB	2 Trioxidation (C)	SHCIAEVENDEMPADLPSLAADFVESK	K.SHC#IAEVENDEM#PADLPSLAADFVESK.D	K.SHC2IAEVENDEM2PADLPSLAADFVESK.D	2	37.71	0.038	311	337	1507.15	0.0074	2.457	1	sp|P02768|ALBU_HUMAN	Serum albumin OS=Homo sapiens GN=ALB PE=1 SV=2	69321	13806	1	1	0	1507.15	3012.29	2	3012.29	0.0074	311	337	0	37.71		36	0.038	K	SHCIAEVENDEMPADLPSLAADFVESK	D		0.002000000002000000000000000.0	13	150825_TTSH_Patient_Plasma_25_Spectrum030191_scans__14492_RTINSECONDS=2550
ALB	2 Trioxidation (C)	SHCIAEVENDEMPADLPSLAADFVESK	K.SHC#IAEVENDEM#PADLPSLAADFVESK.D	K.SHC2IAEVENDEM2PADLPSLAADFVESK.D	3	37.63	0.038	311	337	1005.1	0.0043	1.427	1	sp|P02768|ALBU_HUMAN	Serum albumin OS=Homo sapiens GN=ALB PE=1 SV=2	69321	12498	1	1	1	1005.1	3012.29	3	3012.29	0.0043	311	337	0	37.63		36	0.038	K	SHCIAEVENDEMPADLPSLAADFVESK	D		0.002000000002000000000000000.0	12	150808_TTSH_Patient_Plasma_09_Spectrum024945_scans__14669_RTINSECONDS=3030
ALB	2 Trioxidation (C)	SHCIAEVENDEMPADLPSLAADFVESK	K.SHC#IAEVENDEM#PADLPSLAADFVESK.D	K.SHC2IAEVENDEM2PADLPSLAADFVESK.D	3	37.53	0.039	311	337	1005.1	0.0074	2.457	1	sp|P02768|ALBU_HUMAN	Serum albumin OS=Homo sapiens GN=ALB PE=1 SV=2	69321	13706	1	1	1	1005.1	3012.29	3	3012.29	0.0074	311	337	0	37.53		36	0.039	K	SHCIAEVENDEMPADLPSLAADFVESK	D		0.002000000002000000000000000.0	8	150818_TTSH_Patient_Plasma_91_Spectrum032391_scans__16691_RTINSECONDS=2886
ALB	2 Trioxidation (C)	SHCIAEVENDEMPADLPSLAADFVESK	K.SHC#IAEVENDEM#PADLPSLAADFVESK.D	K.SHC2IAEVENDEM2PADLPSLAADFVESK.D	3	37.47	0.032	311	337	1005.1	-0.0073	-2.423	1	sp|P02768|ALBU_HUMAN	Serum albumin OS=Homo sapiens GN=ALB PE=1 SV=2	69321	12690	1	1	0	1005.1	3012.28	3	3012.29	-0.0073	311	337	0	37.47		35	0.032	K	SHCIAEVENDEMPADLPSLAADFVESK	D		0.002000000002000000000000000.0	13	150825_TTSH_Patient_Plasma_60_Spectrum029053_scans__14448_RTINSECONDS=2646
ALB	2 Trioxidation (C)	SHCIAEVENDEMPADLPSLAADFVESK	K.SHC#IAEVENDEM#PADLPSLAADFVESK.D	K.SHC2IAEVENDEM2PADLPSLAADFVESK.D	2	37.29	0.036	311	337	1507.15	-0.0002	-0.066	1	sp|P02768|ALBU_HUMAN	Serum albumin OS=Homo sapiens GN=ALB PE=1 SV=2	69321	13205	1	1	1	1507.15	3012.28	2	3012.29	-0.0002	311	337	0	37.29		35	0.036	K	SHCIAEVENDEMPADLPSLAADFVESK	D		0.002000000002000000000000000.0	11	150818_TTSH_Patient_Plasma_61_Spectrum027066_scans__15444_RTINSECONDS=3120
ALB	2 Trioxidation (C)	SHCIAEVENDEMPADLPSLAADFVESK	K.SHC#IAEVENDEM#PADLPSLAADFVESK.D	K.SHC2IAEVENDEM2PADLPSLAADFVESK.D	3	37.27	0.039	311	337	1005.1	0.0031	1.029	1	sp|P02768|ALBU_HUMAN	Serum albumin OS=Homo sapiens GN=ALB PE=1 SV=2	69321	14340	1	1	1	1005.1	3012.29	3	3012.29	0.0032	311	337	0	37.27		36	0.039	K	SHCIAEVENDEMPADLPSLAADFVESK	D		0.002000000002000000000000000.0	13	150808_TTSH_Patient_Plasma_08_Spectrum031160_scans__16521_RTINSECONDS=2998
ALB	2 Trioxidation (C)	SHCIAEVENDEMPADLPSLAADFVESK	K.SHC#IAEVENDEM#PADLPSLAADFVESK.D	K.SHC2IAEVENDEM2PADLPSLAADFVESK.D	3	37.15	0.037	311	337	1005.1	0.0008	0.266	1	sp|P02768|ALBU_HUMAN	Serum albumin OS=Homo sapiens GN=ALB PE=1 SV=2	69321	12968	1	1	1	1005.1	3012.29	3	3012.29	0.0008	311	337	0	37.15		35	0.037	K	SHCIAEVENDEMPADLPSLAADFVESK	D		0.002000000002000000000000000.0	10	150808_TTSH_Patient_Plasma_55_Spectrum014084_scans__16291_RTINSECONDS=2998
ALB	2 Trioxidation (C)	SHCIAEVENDEMPADLPSLAADFVESK	K.SHC#IAEVENDEM#PADLPSLAADFVESK.D	K.SHC2IAEVENDEM2PADLPSLAADFVESK.D	2	37.03	0.036	311	337	1507.15	-0.0078	-2.589	1	sp|P02768|ALBU_HUMAN	Serum albumin OS=Homo sapiens GN=ALB PE=1 SV=2	69321	15171	1	1	0	1507.15	3012.28	2	3012.29	-0.0077	311	337	0	37.03		35	0.036	K	SHCIAEVENDEMPADLPSLAADFVESK	D		0.002000000002000000000000000.0	13	150818_TTSH_Patient_Plasma_95_Spectrum031236_scans__15803_RTINSECONDS=2797
ALB	2 Trioxidation (C)	SHCIAEVENDEMPADLPSLAADFVESK	K.SHC#IAEVENDEM#PADLPSLAADFVESK.D	K.SHC2IAEVENDEM2PADLPSLAADFVESK.D	3	37.03	0.041	311	337	1005.1	0.0026	0.863	1	sp|P02768|ALBU_HUMAN	Serum albumin OS=Homo sapiens GN=ALB PE=1 SV=2	69321	13866	1	1	1	1005.1	3012.29	3	3012.29	0.0026	311	337	0	37.03		36	0.041	K	SHCIAEVENDEMPADLPSLAADFVESK	D		0.002000000002000000000000000.0	9	150808_TTSH_Patient_Plasma_63_Spectrum030760_scans__16107_RTINSECONDS=2891
ALB	2 Trioxidation (C)	SHCIAEVENDEMPADLPSLAADFVESK	K.SHC#IAEVENDEM#PADLPSLAADFVESK.D	K.SHC2IAEVENDEM2PADLPSLAADFVESK.D	4	37.03	0.035	311	337	754.079	-0.0128	-4.249	1	tr|A0A0C4DGB6|A0A0C4DGB6_HUMAN	Serum albumin OS=Homo sapiens GN=ALB PE=1 SV=1	69181	13835	1	1	0	754.075	3012.27	4	3012.29	-0.0128	311	337	0	37.03		35	0.035	K	SHCIAEVENDEMPADLPSLAADFVESK	D		0.002000000002000000000000000.0	9	150808_TTSH_Patient_Plasma_28_Spectrum030226_scans__16795_RTINSECONDS=3108
ALB	2 Trioxidation (C)	SHCIAEVENDEMPADLPSLAADFVESK	K.SHC#IAEVENDEM#PADLPSLAADFVESK.D	K.SHC2IAEVENDEM2PADLPSLAADFVESK.D	4	36.89	0.045	311	337	754.079	0.0131	4.349	1	sp|P02768|ALBU_HUMAN	Serum albumin OS=Homo sapiens GN=ALB PE=1 SV=2	69321	13331	1	1	0	754.082	3012.3	4	3012.29	0.0131	311	337	0	36.89		36	0.045	K	SHCIAEVENDEMPADLPSLAADFVESK	D		0.002000000002000000000000000.0	10	150808_TTSH_Patient_Plasma_57_Spectrum014023_scans__16000_RTINSECONDS=2893
ALB	2 Trioxidation (C)	SHCIAEVENDEMPADLPSLAADFVESK	K.SHC#IAEVENDEM#PADLPSLAADFVESK.D	K.SHC2IAEVENDEM2PADLPSLAADFVESK.D	5	36.76	0.046	311	337	603.465	0.0054	1.793	1	sp|P02768|ALBU_HUMAN	Serum albumin OS=Homo sapiens GN=ALB PE=1 SV=2	69321	13531	1	1	1	603.465	3012.29	5	3012.29	0.0054	311	337	0	36.76		36	0.046	K	SHCIAEVENDEMPADLPSLAADFVESK	D		0.002000000002000000000000000.0	9	150801_TTSH_Patient_Plasma_57_Spectrum013453_scans__15516_RTINSECONDS=2748
ALB	2 Trioxidation (C)	SHCIAEVENDEMPADLPSLAADFVESK	K.SHC#IAEVENDEM#PADLPSLAADFVESK.D	K.SHC2IAEVENDEM2PADLPSLAADFVESK.D	4	36.7	0.039	311	337	754.079	-0.0101	-3.353	1	sp|P02768|ALBU_HUMAN	Serum albumin OS=Homo sapiens GN=ALB PE=1 SV=2	69321	14743	1	1	1	754.076	3012.28	4	3012.29	-0.0101	311	337	0	36.7		35	0.039	K	SHCIAEVENDEMPADLPSLAADFVESK	D		0.002000000002000000000000000.0	14	150801_TTSH_Patient_Plasma_31_Spectrum030823_scans__15455_RTINSECONDS=2774
ALB	2 Trioxidation (C)	SHCIAEVENDEMPADLPSLAADFVESK	K.SHC#IAEVENDEM#PADLPSLAADFVESK.D	K.SHC2IAEVENDEM2PADLPSLAADFVESK.D	5	36.67	0.047	311	337	603.465	0.0087	2.888	1	sp|P02768|ALBU_HUMAN	Serum albumin OS=Homo sapiens GN=ALB PE=1 SV=2	69321	12971	1	1	0	603.466	3012.29	5	3012.29	0.0087	311	337	0	36.67	16	36	0.047	K	SHCIAEVENDEMPADLPSLAADFVESK	D		0.002000000002000000000000000.0	8	150808_TTSH_Patient_Plasma_55_Spectrum028760_scans__15532_RTINSECONDS=2865
ALB	2 Trioxidation (C)	SHCIAEVENDEMPADLPSLAADFVESK	K.SHC#IAEVENDEM#PADLPSLAADFVESK.D	K.SHC2IAEVENDEM2PADLPSLAADFVESK.D	4	36.64	0.047	311	337	754.079	0.0077	2.556	1	sp|P02768|ALBU_HUMAN	Serum albumin OS=Homo sapiens GN=ALB PE=1 SV=2	69321	14981	1	1	0	754.081	3012.29	4	3012.29	0.0077	311	337	0	36.64		36	0.047	K	SHCIAEVENDEMPADLPSLAADFVESK	D		0.002000000002000000000000000.0	13	150818_TTSH_Patient_Plasma_66_Spectrum033251_scans__17382_RTINSECONDS=3073
ALB	2 Trioxidation (C)	SHCIAEVENDEMPADLPSLAADFVESK	K.SHC#IAEVENDEM#PADLPSLAADFVESK.D	K.SHC2IAEVENDEM2PADLPSLAADFVESK.D	4	36.33	0.05	311	337	754.079	0.008	2.656	1	sp|P02768|ALBU_HUMAN	Serum albumin OS=Homo sapiens GN=ALB PE=1 SV=2	69321	14982	1	1	0	754.081	3012.29	4	3012.29	0.008	311	337	0	36.33		36	0.05	K	SHCIAEVENDEMPADLPSLAADFVESK	D		0.002000000002000000000000000.0	10	150818_TTSH_Patient_Plasma_66_Spectrum033094_scans__17201_RTINSECONDS=3042
ALB	2 Trioxidation (C)	SHCIAEVENDEMPADLPSLAADFVESK	K.SHC#IAEVENDEM#PADLPSLAADFVESK.D	K.SHC2IAEVENDEM2PADLPSLAADFVESK.D	3	36.08	0.043	311	337	1005.1	-0.0071	-2.357	1	sp|P02768|ALBU_HUMAN	Serum albumin OS=Homo sapiens GN=ALB PE=1 SV=2	69321	12691	1	1	0	1005.1	3012.28	3	3012.29	-0.0071	311	337	0	36.08		35	0.043	K	SHCIAEVENDEMPADLPSLAADFVESK	D		0.002000000002000000000000000.0	14	150825_TTSH_Patient_Plasma_60_Spectrum028893_scans__14262_RTINSECONDS=2614
ALB	2 Trioxidation (C)	SHCIAEVENDEMPADLPSLAADFVESK	K.SHC#IAEVENDEM#PADLPSLAADFVESK.D	K.SHC2IAEVENDEM2PADLPSLAADFVESK.D	3	35.96	0.047	311	337	1005.1	-0.0023	-0.764	1	sp|P02768|ALBU_HUMAN	Serum albumin OS=Homo sapiens GN=ALB PE=1 SV=2	69321	14900	1	1	1	1005.1	3012.28	3	3012.29	-0.0023	311	337	0	35.96		35	0.047	K	SHCIAEVENDEMPADLPSLAADFVESK	D		0.002000000002000000000000000.0	11	150801_TTSH_Patient_Plasma_33_Spectrum013578_scans__15100_RTINSECONDS=2648
ALB	Trioxidation (C)	SHCIAEVENDEMPADLPSLAADFVESK	K.SHC#IAEVENDEMPADLPSLAADFVESK.D	K.SHC2IAEVENDEMPADLPSLAADFVESK.D	2	136.16	1.2e-11	311	337	1483.16	-0.0047	-1.586	1	sp|P02768|ALBU_HUMAN	Serum albumin OS=Homo sapiens GN=ALB PE=1 SV=2	69321	12981	1	1	0	1483.16	2964.3	2	2964.3	-0.0047	311	337	0	136.16		40	1.2e-11	K	SHCIAEVENDEMPADLPSLAADFVESK	D		0.002000000000000000000000000.0	19	150801_TTSH_Patient_Plasma_76_Spectrum028044_scans__16104_RTINSECONDS=3149
ALB	Trioxidation (C)	SHCIAEVENDEMPADLPSLAADFVESK	K.SHC#IAEVENDEMPADLPSLAADFVESK.D	K.SHC2IAEVENDEMPADLPSLAADFVESK.D	2	129.24	6.2e-11	311	337	1483.16	-0.0003	-0.101	1	sp|P02768|ALBU_HUMAN	Serum albumin OS=Homo sapiens GN=ALB PE=1 SV=2	69321	14855	1	1	0	1483.16	2964.3	2	2964.3	-0.0003	311	337	0	129.24		40	6.2e-11	K	SHCIAEVENDEMPADLPSLAADFVESK	D		0.002000000000000000000000000.0	19	150801_TTSH_Patient_Plasma_75_Spectrum032715_scans__17618_RTINSECONDS=3133
ALB	Trioxidation (C)	SHCIAEVENDEMPADLPSLAADFVESK	K.SHC#IAEVENDEMPADLPSLAADFVESK.D	K.SHC2IAEVENDEMPADLPSLAADFVESK.D	2	113.42	2.4e-09	311	337	1483.16	0.0014	0.472	1	sp|P02768|ALBU_HUMAN	Serum albumin OS=Homo sapiens GN=ALB PE=1 SV=2	69321	13415	1	1	0	1483.16	2964.3	2	2964.3	0.0014	311	337	0	113.42		40	2.4e-09	K	SHCIAEVENDEMPADLPSLAADFVESK	D		0.002000000000000000000000000.0	17	150801_TTSH_Patient_Plasma_74_Spectrum028804_scans__16333_RTINSECONDS=3125
ALB	Trioxidation (C)	SHCIAEVENDEMPADLPSLAADFVESK	K.SHC#IAEVENDEMPADLPSLAADFVESK.D	K.SHC2IAEVENDEMPADLPSLAADFVESK.D	2	107.98	8.5e-09	311	337	1483.16	0.0029	0.978	1	sp|P02768|ALBU_HUMAN	Serum albumin OS=Homo sapiens GN=ALB PE=1 SV=2	69321	14708	1	1	0	1483.16	2964.3	2	2964.3	0.0029	311	337	0	107.98		40	8.5e-09	K	SHCIAEVENDEMPADLPSLAADFVESK	D		0.002000000000000000000000000.0	19	150818_TTSH_Patient_Plasma_94_Spectrum031520_scans__16418_RTINSECONDS=2924
ALB	Trioxidation (C)	SHCIAEVENDEMPADLPSLAADFVESK	K.SHC#IAEVENDEMPADLPSLAADFVESK.D	K.SHC2IAEVENDEMPADLPSLAADFVESK.D	3	105.88	1.3e-08	311	337	989.108	-0.0003	-0.101	1	sp|P02768|ALBU_HUMAN	Serum albumin OS=Homo sapiens GN=ALB PE=1 SV=2	69321	12982	1	1	0	989.107	2964.3	3	2964.3	-0.0004	311	337	0	105.88		40	1.3e-08	K	SHCIAEVENDEMPADLPSLAADFVESK	D		0.002000000000000000000000000.0	24	150801_TTSH_Patient_Plasma_76_Spectrum028040_scans__16098_RTINSECONDS=3148
ALB	Trioxidation (C)	SHCIAEVENDEMPADLPSLAADFVESK	K.SHC#IAEVENDEMPADLPSLAADFVESK.D	K.SHC2IAEVENDEMPADLPSLAADFVESK.D	2	104.92	1.7e-08	311	337	1483.16	-0.0003	-0.101	1	sp|P02768|ALBU_HUMAN	Serum albumin OS=Homo sapiens GN=ALB PE=1 SV=2	69321	14855	1	1	0	1483.16	2964.3	2	2964.3	-0.0003	311	337	0	104.92		40	1.7e-08	K	SHCIAEVENDEMPADLPSLAADFVESK	D		0.002000000000000000000000000.0	19	150801_TTSH_Patient_Plasma_75_Spectrum015545_scans__17618_RTINSECONDS=3133
ALB	Trioxidation (C)	SHCIAEVENDEMPADLPSLAADFVESK	K.SHC#IAEVENDEMPADLPSLAADFVESK.D	K.SHC2IAEVENDEMPADLPSLAADFVESK.D	3	104.48	1.8e-08	311	337	989.108	-0.0022	-0.742	1	sp|P02768|ALBU_HUMAN	Serum albumin OS=Homo sapiens GN=ALB PE=1 SV=2	69321	13414	1	1	0	989.107	2964.3	3	2964.3	-0.0022	311	337	0	104.48		40	1.8e-08	K	SHCIAEVENDEMPADLPSLAADFVESK	D		0.002000000000000000000000000.0	26	150801_TTSH_Patient_Plasma_74_Spectrum028796_scans__16321_RTINSECONDS=3123
ALB	Trioxidation (C)	SHCIAEVENDEMPADLPSLAADFVESK	K.SHC#IAEVENDEMPADLPSLAADFVESK.D	K.SHC2IAEVENDEMPADLPSLAADFVESK.D	3	102.19	3.1e-08	311	337	989.108	-0.0022	-0.742	1	sp|P02768|ALBU_HUMAN	Serum albumin OS=Homo sapiens GN=ALB PE=1 SV=2	69321	12350	1	1	0	989.107	2964.3	3	2964.3	-0.0022	311	337	0	102.19		40	3.1e-08	K	SHCIAEVENDEMPADLPSLAADFVESK	D		0.002000000000000000000000000.0	25	150808_TTSH_Patient_Plasma_09_Spectrum025661_scans__15487_RTINSECONDS=3174
ALB	Trioxidation (C)	SHCIAEVENDEMPADLPSLAADFVESK	K.SHC#IAEVENDEMPADLPSLAADFVESK.D	K.SHC2IAEVENDEMPADLPSLAADFVESK.D	3	101.05	4.2e-08	311	337	989.108	0.0026	0.877	1	sp|P02768|ALBU_HUMAN	Serum albumin OS=Homo sapiens GN=ALB PE=1 SV=2	69321	14856	1	1	0	989.108	2964.3	3	2964.3	0.0026	311	337	0	101.05		40	4.2e-08	K	SHCIAEVENDEMPADLPSLAADFVESK	D		0.002000000000000000000000000.0	24	150801_TTSH_Patient_Plasma_75_Spectrum032710_scans__17609_RTINSECONDS=3132
ALB	Trioxidation (C)	SHCIAEVENDEMPADLPSLAADFVESK	K.SHC#IAEVENDEMPADLPSLAADFVESK.D	K.SHC2IAEVENDEMPADLPSLAADFVESK.D	2	101.02	4e-08	311	337	1483.16	-0.0047	-1.586	1	sp|P02768|ALBU_HUMAN	Serum albumin OS=Homo sapiens GN=ALB PE=1 SV=2	69321	12981	1	1	0	1483.16	2964.3	2	2964.3	-0.0047	311	337	0	101.02		40	4e-08	K	SHCIAEVENDEMPADLPSLAADFVESK	D		0.002000000000000000000000000.0	19	150801_TTSH_Patient_Plasma_76_Spectrum013228_scans__16104_RTINSECONDS=3149
ALB	Trioxidation (C)	SHCIAEVENDEMPADLPSLAADFVESK	K.SHC#IAEVENDEMPADLPSLAADFVESK.D	K.SHC2IAEVENDEMPADLPSLAADFVESK.D	3	99.45	5.9e-08	311	337	989.108	-0.0007	-0.236	1	sp|P02768|ALBU_HUMAN	Serum albumin OS=Homo sapiens GN=ALB PE=1 SV=2	69321	14178	1	1	0	989.107	2964.3	3	2964.3	-0.0007	311	337	0	99.45		40	5.9e-08	K	SHCIAEVENDEMPADLPSLAADFVESK	D		0.002000000000000000000000000.0	23	150818_TTSH_Patient_Plasma_35_Spectrum033231_scans__17464_RTINSECONDS=3019
ALB	Trioxidation (C)	SHCIAEVENDEMPADLPSLAADFVESK	K.SHC#IAEVENDEMPADLPSLAADFVESK.D	K.SHC2IAEVENDEMPADLPSLAADFVESK.D	3	96.17	1.2e-07	311	337	989.108	-0.0022	-0.742	1	sp|P02768|ALBU_HUMAN	Serum albumin OS=Homo sapiens GN=ALB PE=1 SV=2	69321	14043	1	1	0	989.107	2964.3	3	2964.3	-0.0022	311	337	0	96.17		40	1.2e-07	K	SHCIAEVENDEMPADLPSLAADFVESK	D		0.002000000000000000000000000.0	21	150818_TTSH_Patient_Plasma_34_Spectrum032812_scans__17395_RTINSECONDS=3015
ALB	Trioxidation (C)	SHCIAEVENDEMPADLPSLAADFVESK	K.SHC#IAEVENDEMPADLPSLAADFVESK.D	K.SHC2IAEVENDEMPADLPSLAADFVESK.D	3	96.16	1.2e-07	311	337	989.108	-0.0045	-1.518	1	sp|P02768|ALBU_HUMAN	Serum albumin OS=Homo sapiens GN=ALB PE=1 SV=2	69321	14161	1	1	0	989.106	2964.3	3	2964.3	-0.0046	311	337	0	96.16		40	1.2e-07	K	SHCIAEVENDEMPADLPSLAADFVESK	D		0.002000000000000000000000000.0	13	150808_TTSH_Patient_Plasma_08_Spectrum032004_scans__17511_RTINSECONDS=3169
ALB	Trioxidation (C)	SHCIAEVENDEMPADLPSLAADFVESK	K.SHC#IAEVENDEMPADLPSLAADFVESK.D	K.SHC2IAEVENDEMPADLPSLAADFVESK.D	2	94.98	1.5e-07	311	337	1483.16	-0.0139	-4.689	1	sp|P02768|ALBU_HUMAN	Serum albumin OS=Homo sapiens GN=ALB PE=1 SV=2	69321	12016	1	1	0	1483.15	2964.29	2	2964.3	-0.014	311	337	0	94.98		39	1.5e-07	K	SHCIAEVENDEMPADLPSLAADFVESK	D		0.002000000000000000000000000.0	20	150825_TTSH_Patient_Plasma_61_Spectrum026820_scans__14729_RTINSECONDS=2895
ALB	Trioxidation (C)	SHCIAEVENDEMPADLPSLAADFVESK	K.SHC#IAEVENDEMPADLPSLAADFVESK.D	K.SHC2IAEVENDEMPADLPSLAADFVESK.D	3	92.68	2.8e-07	311	337	989.108	-0.0005	-0.169	1	sp|P02768|ALBU_HUMAN	Serum albumin OS=Homo sapiens GN=ALB PE=1 SV=2	69321	14639	1	1	0	989.107	2964.3	3	2964.3	-0.0006	311	337	0	92.68		40	2.8e-07	K	SHCIAEVENDEMPADLPSLAADFVESK	D		0.002000000000000000000000000.0	23	150801_TTSH_Patient_Plasma_34_Spectrum032865_scans__17027_RTINSECONDS=2982
ALB	Trioxidation (C)	SHCIAEVENDEMPADLPSLAADFVESK	K.SHC#IAEVENDEMPADLPSLAADFVESK.D	K.SHC2IAEVENDEMPADLPSLAADFVESK.D	3	92.04	3.2e-07	311	337	989.108	-0.0018	-0.607	1	sp|P02768|ALBU_HUMAN	Serum albumin OS=Homo sapiens GN=ALB PE=1 SV=2	69321	13900	1	1	0	989.107	2964.3	3	2964.3	-0.0018	311	337	0	92.04		40	3.2e-07	K	SHCIAEVENDEMPADLPSLAADFVESK	D		0.002000000000000000000000000.0	26	150808_TTSH_Patient_Plasma_62_Spectrum031999_scans__17422_RTINSECONDS=3119
ALB	Trioxidation (C)	SHCIAEVENDEMPADLPSLAADFVESK	K.SHC#IAEVENDEMPADLPSLAADFVESK.D	K.SHC2IAEVENDEMPADLPSLAADFVESK.D	2	91.59	3.7e-07	311	337	1483.16	0.0014	0.472	1	sp|P02768|ALBU_HUMAN	Serum albumin OS=Homo sapiens GN=ALB PE=1 SV=2	69321	13415	1	1	0	1483.16	2964.3	2	2964.3	0.0014	311	337	0	91.59		40	3.7e-07	K	SHCIAEVENDEMPADLPSLAADFVESK	D		0.002000000000000000000000000.0	17	150801_TTSH_Patient_Plasma_74_Spectrum013561_scans__16333_RTINSECONDS=3125
ALB	Trioxidation (C)	SHCIAEVENDEMPADLPSLAADFVESK	K.SHC#IAEVENDEMPADLPSLAADFVESK.D	K.SHC2IAEVENDEMPADLPSLAADFVESK.D	2	90.61	4.7e-07	311	337	1483.16	0.0029	0.978	1	sp|P02768|ALBU_HUMAN	Serum albumin OS=Homo sapiens GN=ALB PE=1 SV=2	69321	14708	1	1	0	1483.16	2964.3	2	2964.3	0.0029	311	337	0	90.61		40	4.7e-07	K	SHCIAEVENDEMPADLPSLAADFVESK	D		0.002000000000000000000000000.0	19	150818_TTSH_Patient_Plasma_94_Spectrum014377_scans__16418_RTINSECONDS=2924
ALB	Trioxidation (C)	SHCIAEVENDEMPADLPSLAADFVESK	K.SHC#IAEVENDEMPADLPSLAADFVESK.D	K.SHC2IAEVENDEMPADLPSLAADFVESK.D	3	89.98	5.2e-07	311	337	989.108	-0.0018	-0.607	1	sp|P02768|ALBU_HUMAN	Serum albumin OS=Homo sapiens GN=ALB PE=1 SV=2	69321	12654	1	1	0	989.107	2964.3	3	2964.3	-0.0018	311	337	0	89.98		40	5.2e-07	K	SHCIAEVENDEMPADLPSLAADFVESK	D		0.002000000000000000000000000.0	23	150808_TTSH_Patient_Plasma_07_Spectrum026225_scans__15704_RTINSECONDS=3159
ALB	Trioxidation (C)	SHCIAEVENDEMPADLPSLAADFVESK	K.SHC#IAEVENDEMPADLPSLAADFVESK.D	K.SHC2IAEVENDEMPADLPSLAADFVESK.D	2	89.25	6.4e-07	311	337	1483.16	0.0134	4.52	1	sp|P02768|ALBU_HUMAN	Serum albumin OS=Homo sapiens GN=ALB PE=1 SV=2	69321	13357	1	1	0	1483.16	2964.31	2	2964.3	0.0134	311	337	0	89.25		40	6.4e-07	K	SHCIAEVENDEMPADLPSLAADFVESK	D		0.002000000000000000000000000.0	15	150825_TTSH_Patient_Plasma_25_Spectrum031805_scans__16489_RTINSECONDS=2894
ALB	Trioxidation (C)	SHCIAEVENDEMPADLPSLAADFVESK	K.SHC#IAEVENDEMPADLPSLAADFVESK.D	K.SHC2IAEVENDEMPADLPSLAADFVESK.D	3	86.96	1e-06	311	337	989.108	-0.0001	-0.034	1	sp|P02768|ALBU_HUMAN	Serum albumin OS=Homo sapiens GN=ALB PE=1 SV=2	69321	14233	1	1	0	989.107	2964.3	3	2964.3	-0.0002	311	337	0	86.96		40	1e-06	K	SHCIAEVENDEMPADLPSLAADFVESK	D		0.002000000000000000000000000.0	21	150818_TTSH_Patient_Plasma_36_Spectrum033201_scans__17467_RTINSECONDS=3018
ALB	Trioxidation (C)	SHCIAEVENDEMPADLPSLAADFVESK	K.SHC#IAEVENDEMPADLPSLAADFVESK.D	K.SHC2IAEVENDEMPADLPSLAADFVESK.D	3	86.73	1.1e-06	311	337	989.108	-0.0036	-1.214	1	sp|P02768|ALBU_HUMAN	Serum albumin OS=Homo sapiens GN=ALB PE=1 SV=2	69321	13449	1	1	0	989.106	2964.3	3	2964.3	-0.0037	311	337	0	86.73		40	1.1e-06	K	SHCIAEVENDEMPADLPSLAADFVESK	D		0.002000000000000000000000000.0	20	150801_TTSH_Patient_Plasma_37_Spectrum030782_scans__16466_RTINSECONDS=2976
ALB	Trioxidation (C)	SHCIAEVENDEMPADLPSLAADFVESK	K.SHC#IAEVENDEMPADLPSLAADFVESK.D	K.SHC2IAEVENDEMPADLPSLAADFVESK.D	3	86.02	1.3e-06	311	337	989.108	0.001	0.337	1	sp|P02768|ALBU_HUMAN	Serum albumin OS=Homo sapiens GN=ALB PE=1 SV=2	69321	14545	1	1	0	989.108	2964.3	3	2964.3	0.0009	311	337	0	86.02		40	1.3e-06	K	SHCIAEVENDEMPADLPSLAADFVESK	D		0.002000000000000000000000000.0	19	150801_TTSH_Patient_Plasma_31_Spectrum031800_scans__16626_RTINSECONDS=2979
ALB	Trioxidation (C)	SHCIAEVENDEMPADLPSLAADFVESK	K.SHC#IAEVENDEMPADLPSLAADFVESK.D	K.SHC2IAEVENDEMPADLPSLAADFVESK.D	2	85	1.6e-06	311	337	1483.16	-0.0017	-0.573	1	sp|P02768|ALBU_HUMAN	Serum albumin OS=Homo sapiens GN=ALB PE=1 SV=2	69321	13245	1	1	0	1483.16	2964.3	2	2964.3	-0.0018	311	337	0	85		40	1.6e-06	K	SHCIAEVENDEMPADLPSLAADFVESK	D		0.002000000000000000000000000.0	16	150818_TTSH_Patient_Plasma_90_Spectrum032664_scans__17217_RTINSECONDS=2990
ALB	Trioxidation (C)	SHCIAEVENDEMPADLPSLAADFVESK	K.SHC#IAEVENDEMPADLPSLAADFVESK.D	K.SHC2IAEVENDEMPADLPSLAADFVESK.D	3	83	2.6e-06	311	337	989.108	0.0004	0.135	1	sp|P02768|ALBU_HUMAN	Serum albumin OS=Homo sapiens GN=ALB PE=1 SV=2	69321	15278	1	1	1	989.107	2964.3	3	2964.3	0.0003	311	337	0	83		40	2.6e-06	K	SHCIAEVENDEMPADLPSLAADFVESK	D		0.002000000000000000000000000.0	21	150818_TTSH_Patient_Plasma_06_Spectrum033664_scans__17819_RTINSECONDS=3107
ALB	Trioxidation (C)	SHCIAEVENDEMPADLPSLAADFVESK	K.SHC#IAEVENDEMPADLPSLAADFVESK.D	K.SHC2IAEVENDEMPADLPSLAADFVESK.D	3	82.57	2.9e-06	311	337	989.108	-0.0013	-0.439	1	sp|P02768|ALBU_HUMAN	Serum albumin OS=Homo sapiens GN=ALB PE=1 SV=2	69321	14634	1	1	0	989.107	2964.3	3	2964.3	-0.0013	311	337	0	82.57		40	2.9e-06	K	SHCIAEVENDEMPADLPSLAADFVESK	D		0.002000000000000000000000000.0	22	150801_TTSH_Patient_Plasma_33_Spectrum032909_scans__17029_RTINSECONDS=2983
ALB	Trioxidation (C)	SHCIAEVENDEMPADLPSLAADFVESK	K.SHC#IAEVENDEMPADLPSLAADFVESK.D	K.SHC2IAEVENDEMPADLPSLAADFVESK.D	3	81.77	3.4e-06	311	337	989.108	-0.0034	-1.147	1	sp|P02768|ALBU_HUMAN	Serum albumin OS=Homo sapiens GN=ALB PE=1 SV=2	69321	10962	1	1	0	989.106	2964.3	3	2964.3	-0.0035	311	337	0	81.77		40	3.4e-06	K	SHCIAEVENDEMPADLPSLAADFVESK	D		0.002000000000000000000000000.0	25	150808_TTSH_Patient_Plasma_33_Spectrum024973_scans__15185_RTINSECONDS=3174
ALB	Trioxidation (C)	SHCIAEVENDEMPADLPSLAADFVESK	K.SHC#IAEVENDEMPADLPSLAADFVESK.D	K.SHC2IAEVENDEMPADLPSLAADFVESK.D	3	81.43	3.6e-06	311	337	989.108	-0.0055	-1.855	1	sp|P02768|ALBU_HUMAN	Serum albumin OS=Homo sapiens GN=ALB PE=1 SV=2	69321	14911	1	1	0	989.106	2964.29	3	2964.3	-0.0055	311	337	0	81.43		40	3.6e-06	K	SHCIAEVENDEMPADLPSLAADFVESK	D		0.002000000000000000000000000.0	21	150818_TTSH_Patient_Plasma_95_Spectrum031890_scans__16548_RTINSECONDS=2923
ALB	Trioxidation (C)	SHCIAEVENDEMPADLPSLAADFVESK	K.SHC#IAEVENDEMPADLPSLAADFVESK.D	K.SHC2IAEVENDEMPADLPSLAADFVESK.D	3	80.59	4.2e-06	311	337	989.108	-0.0102	-3.441	1	sp|P02768|ALBU_HUMAN	Serum albumin OS=Homo sapiens GN=ALB PE=1 SV=2	69321	14665	1	1	0	989.104	2964.29	3	2964.3	-0.0103	311	337	0	80.59		39	4.2e-06	K	SHCIAEVENDEMPADLPSLAADFVESK	D		0.002000000000000000000000000.0	19	150801_TTSH_Patient_Plasma_35_Spectrum032892_scans__16905_RTINSECONDS=2954
ALB	Trioxidation (C)	SHCIAEVENDEMPADLPSLAADFVESK	K.SHC#IAEVENDEMPADLPSLAADFVESK.D	K.SHC2IAEVENDEMPADLPSLAADFVESK.D	3	80.41	4.6e-06	311	337	989.108	-0.0045	-1.518	1	sp|P02768|ALBU_HUMAN	Serum albumin OS=Homo sapiens GN=ALB PE=1 SV=2	69321	13412	1	1	0	989.106	2964.3	3	2964.3	-0.0046	311	337	0	80.41		40	4.6e-06	K	SHCIAEVENDEMPADLPSLAADFVESK	D		0.002000000000000000000000000.0	17	150801_TTSH_Patient_Plasma_38_Spectrum030935_scans__16631_RTINSECONDS=2998
ALB	Trioxidation (C)	SHCIAEVENDEMPADLPSLAADFVESK	K.SHC#IAEVENDEMPADLPSLAADFVESK.D	K.SHC2IAEVENDEMPADLPSLAADFVESK.D	3	78.93	6.5e-06	311	337	989.108	-0.0036	-1.214	1	sp|P02768|ALBU_HUMAN	Serum albumin OS=Homo sapiens GN=ALB PE=1 SV=2	69321	13636	1	1	0	989.106	2964.3	3	2964.3	-0.0037	311	337	0	78.93		40	6.5e-06	K	SHCIAEVENDEMPADLPSLAADFVESK	D		0.002000000000000000000000000.0	18	150801_TTSH_Patient_Plasma_45_Spectrum031778_scans__16757_RTINSECONDS=2954
ALB	Trioxidation (C)	SHCIAEVENDEMPADLPSLAADFVESK	K.SHC#IAEVENDEMPADLPSLAADFVESK.D	K.SHC2IAEVENDEMPADLPSLAADFVESK.D	3	77.6	8.9e-06	311	337	989.108	-0.0018	-0.607	1	sp|P02768|ALBU_HUMAN	Serum albumin OS=Homo sapiens GN=ALB PE=1 SV=2	69321	14638	1	1	0	989.107	2964.3	3	2964.3	-0.0018	311	337	0	77.6		40	8.9e-06	K	SHCIAEVENDEMPADLPSLAADFVESK	D		0.002000000000000000000000000.0	18	150801_TTSH_Patient_Plasma_34_Spectrum032709_scans__16843_RTINSECONDS=2949
ALB	Trioxidation (C)	SHCIAEVENDEMPADLPSLAADFVESK	K.SHC#IAEVENDEMPADLPSLAADFVESK.D	K.SHC2IAEVENDEMPADLPSLAADFVESK.D	2	76.29	1.3e-05	311	337	1483.16	0.011	3.711	1	sp|P02768|ALBU_HUMAN	Serum albumin OS=Homo sapiens GN=ALB PE=1 SV=2	69321	14234	1	1	0	1483.16	2964.31	2	2964.3	0.0109	311	337	0	76.29		40	1.3e-05	K	SHCIAEVENDEMPADLPSLAADFVESK	D		0.002000000000000000000000000.0	17	150818_TTSH_Patient_Plasma_36_Spectrum033214_scans__17485_RTINSECONDS=3022
ALB	Trioxidation (C)	SHCIAEVENDEMPADLPSLAADFVESK	K.SHC#IAEVENDEMPADLPSLAADFVESK.D	K.SHC2IAEVENDEMPADLPSLAADFVESK.D	3	76.07	1.2e-05	311	337	989.108	-0.0036	-1.214	1	sp|P02768|ALBU_HUMAN	Serum albumin OS=Homo sapiens GN=ALB PE=1 SV=2	69321	13636	1	1	0	989.106	2964.3	3	2964.3	-0.0037	311	337	0	76.07		40	1.2e-05	K	SHCIAEVENDEMPADLPSLAADFVESK	D		0.002000000000000000000000000.0	19	150801_TTSH_Patient_Plasma_45_Spectrum014834_scans__16757_RTINSECONDS=2954
ALB	Trioxidation (C)	SHCIAEVENDEMPADLPSLAADFVESK	K.SHC#IAEVENDEMPADLPSLAADFVESK.D	K.SHC2IAEVENDEMPADLPSLAADFVESK.D	3	74.09	2.1e-05	311	337	989.108	0.0131	4.419	1	sp|P02768|ALBU_HUMAN	Serum albumin OS=Homo sapiens GN=ALB PE=1 SV=2	69321	9349	1	1	0	989.112	2964.31	3	2964.3	0.013	311	337	0	74.09		40	2.1e-05	K	SHCIAEVENDEMPADLPSLAADFVESK	D		0.002000000000000000000000000.0	17	150801_TTSH_Patient_Plasma_30_Spectrum022558_scans__13582_RTINSECONDS=2961
ALB	Trioxidation (C)	SHCIAEVENDEMPADLPSLAADFVESK	K.SHC#IAEVENDEMPADLPSLAADFVESK.D	K.SHC2IAEVENDEMPADLPSLAADFVESK.D	3	74.07	2e-05	311	337	989.108	-0.0003	-0.101	1	sp|P02768|ALBU_HUMAN	Serum albumin OS=Homo sapiens GN=ALB PE=1 SV=2	69321	15325	1	1	1	989.107	2964.3	3	2964.3	-0.0004	311	337	0	74.07		40	2e-05	K	SHCIAEVENDEMPADLPSLAADFVESK	D		0.002000000000000000000000000.0	19	150818_TTSH_Patient_Plasma_04_Spectrum033699_scans__17901_RTINSECONDS=3106
ALB	Trioxidation (C)	SHCIAEVENDEMPADLPSLAADFVESK	K.SHC#IAEVENDEMPADLPSLAADFVESK.D	K.SHC2IAEVENDEMPADLPSLAADFVESK.D	3	73.82	2.1e-05	311	337	989.108	-0.0013	-0.439	1	sp|P02768|ALBU_HUMAN	Serum albumin OS=Homo sapiens GN=ALB PE=1 SV=2	69321	14634	1	1	0	989.107	2964.3	3	2964.3	-0.0013	311	337	0	73.82		40	2.1e-05	K	SHCIAEVENDEMPADLPSLAADFVESK	D		0.002000000000000000000000000.0	12	150801_TTSH_Patient_Plasma_33_Spectrum015326_scans__17029_RTINSECONDS=2983
ALB	Trioxidation (C)	SHCIAEVENDEMPADLPSLAADFVESK	K.SHC#IAEVENDEMPADLPSLAADFVESK.D	K.SHC2IAEVENDEMPADLPSLAADFVESK.D	3	73.35	2.4e-05	311	337	989.108	-0.002	-0.675	1	sp|P02768|ALBU_HUMAN	Serum albumin OS=Homo sapiens GN=ALB PE=1 SV=2	69321	13707	1	1	0	989.107	2964.3	3	2964.3	-0.002	311	337	0	73.35		40	2.4e-05	K	SHCIAEVENDEMPADLPSLAADFVESK	D		0.002000000000000000000000000.0	16	150801_TTSH_Patient_Plasma_36_Spectrum031133_scans__16662_RTINSECONDS=3000
ALB	Trioxidation (C)	SHCIAEVENDEMPADLPSLAADFVESK	K.SHC#IAEVENDEMPADLPSLAADFVESK.D	K.SHC2IAEVENDEMPADLPSLAADFVESK.D	3	72.98	2.5e-05	311	337	989.108	-0.0051	-1.72	1	sp|P02768|ALBU_HUMAN	Serum albumin OS=Homo sapiens GN=ALB PE=1 SV=2	69321	14538	1	1	0	989.106	2964.3	3	2964.3	-0.0051	311	337	0	72.98		40	2.5e-05	K	SHCIAEVENDEMPADLPSLAADFVESK	D		0.002000000000000000000000000.0	19	150801_TTSH_Patient_Plasma_32_Spectrum031786_scans__16626_RTINSECONDS=2978
ALB	Trioxidation (C)	SHCIAEVENDEMPADLPSLAADFVESK	K.SHC#IAEVENDEMPADLPSLAADFVESK.D	K.SHC2IAEVENDEMPADLPSLAADFVESK.D	3	72.89	2.7e-05	311	337	989.108	0.0002	0.067	1	sp|P02768|ALBU_HUMAN	Serum albumin OS=Homo sapiens GN=ALB PE=1 SV=2	69321	14666	1	1	0	989.107	2964.3	3	2964.3	0.0002	311	337	0	72.89		40	2.7e-05	K	SHCIAEVENDEMPADLPSLAADFVESK	D		0.002000000000000000000000000.0	12	150801_TTSH_Patient_Plasma_35_Spectrum033045_scans__17085_RTINSECONDS=2986
ALB	Trioxidation (C)	SHCIAEVENDEMPADLPSLAADFVESK	K.SHC#IAEVENDEMPADLPSLAADFVESK.D	K.SHC2IAEVENDEMPADLPSLAADFVESK.D	2	72.66	2.6e-05	311	337	1483.16	-0.0139	-4.689	1	sp|P02768|ALBU_HUMAN	Serum albumin OS=Homo sapiens GN=ALB PE=1 SV=2	69321	12016	1	1	0	1483.15	2964.29	2	2964.3	-0.014	311	337	0	72.66		39	2.6e-05	K	SHCIAEVENDEMPADLPSLAADFVESK	D		0.002000000000000000000000000.0	19	150825_TTSH_Patient_Plasma_61_Spectrum012135_scans__14729_RTINSECONDS=2895
ALB	Trioxidation (C)	SHCIAEVENDEMPADLPSLAADFVESK	K.SHC#IAEVENDEMPADLPSLAADFVESK.D	K.SHC2IAEVENDEMPADLPSLAADFVESK.D	3	71.37	3.9e-05	311	337	989.108	0.0125	4.217	1	sp|P02768|ALBU_HUMAN	Serum albumin OS=Homo sapiens GN=ALB PE=1 SV=2	69321	13586	1	1	0	989.112	2964.31	3	2964.3	0.0124	311	337	0	71.37		40	3.9e-05	K	SHCIAEVENDEMPADLPSLAADFVESK	D		0.002000000000000000000000000.0	17	150801_TTSH_Patient_Plasma_60_Spectrum030437_scans__16519_RTINSECONDS=2972
ALB	Trioxidation (C)	SHCIAEVENDEMPADLPSLAADFVESK	K.SHC#IAEVENDEMPADLPSLAADFVESK.D	K.SHC2IAEVENDEMPADLPSLAADFVESK.D	3	70.91	4.2e-05	311	337	989.108	-0.0003	-0.101	1	sp|P02768|ALBU_HUMAN	Serum albumin OS=Homo sapiens GN=ALB PE=1 SV=2	69321	12982	1	1	0	989.107	2964.3	3	2964.3	-0.0004	311	337	0	70.91		40	4.2e-05	K	SHCIAEVENDEMPADLPSLAADFVESK	D		0.002000000000000000000000000.0	23	150801_TTSH_Patient_Plasma_76_Spectrum013223_scans__16098_RTINSECONDS=3148
ALB	Trioxidation (C)	SHCIAEVENDEMPADLPSLAADFVESK	K.SHC#IAEVENDEMPADLPSLAADFVESK.D	K.SHC2IAEVENDEMPADLPSLAADFVESK.D	2	70.37	4.8e-05	311	337	1483.16	-0.0003	-0.101	1	sp|P02768|ALBU_HUMAN	Serum albumin OS=Homo sapiens GN=ALB PE=1 SV=2	69321	13660	1	1	0	1483.16	2964.3	2	2964.3	-0.0003	311	337	0	70.37		40	4.8e-05	K	SHCIAEVENDEMPADLPSLAADFVESK	D		0.002000000000000000000000000.0	19	150808_TTSH_Patient_Plasma_63_Spectrum031858_scans__17396_RTINSECONDS=3119
ALB	Trioxidation (C)	SHCIAEVENDEMPADLPSLAADFVESK	K.SHC#IAEVENDEMPADLPSLAADFVESK.D	K.SHC2IAEVENDEMPADLPSLAADFVESK.D	3	70.02	4.9e-05	311	337	989.108	-0.0056	-1.889	1	sp|P02768|ALBU_HUMAN	Serum albumin OS=Homo sapiens GN=ALB PE=1 SV=2	69321	13706	1	1	0	989.106	2964.29	3	2964.3	-0.0057	311	337	0	70.02		39	4.9e-05	K	SHCIAEVENDEMPADLPSLAADFVESK	D		0.002000000000000000000000000.0	18	150801_TTSH_Patient_Plasma_36_Spectrum030979_scans__16475_RTINSECONDS=2968
ALB	Trioxidation (C)	SHCIAEVENDEMPADLPSLAADFVESK	K.SHC#IAEVENDEMPADLPSLAADFVESK.D	K.SHC2IAEVENDEMPADLPSLAADFVESK.D	2	70.01	5.4e-05	311	337	1483.16	0.0134	4.52	1	sp|P02768|ALBU_HUMAN	Serum albumin OS=Homo sapiens GN=ALB PE=1 SV=2	69321	13357	1	1	0	1483.16	2964.31	2	2964.3	0.0134	311	337	0	70.01		40	5.4e-05	K	SHCIAEVENDEMPADLPSLAADFVESK	D		0.002000000000000000000000000.0	14	150825_TTSH_Patient_Plasma_25_Spectrum014662_scans__16489_RTINSECONDS=2894
ALB	Trioxidation (C)	SHCIAEVENDEMPADLPSLAADFVESK	K.SHC#IAEVENDEMPADLPSLAADFVESK.D	K.SHC2IAEVENDEMPADLPSLAADFVESK.D	3	69.81	5.4e-05	311	337	989.108	-0.0013	-0.439	1	sp|P02768|ALBU_HUMAN	Serum albumin OS=Homo sapiens GN=ALB PE=1 SV=2	69321	13663	1	1	0	989.107	2964.3	3	2964.3	-0.0013	311	337	0	69.81		40	5.4e-05	K	SHCIAEVENDEMPADLPSLAADFVESK	D		0.002000000000000000000000000.0	25	150808_TTSH_Patient_Plasma_61_Spectrum031855_scans__17396_RTINSECONDS=3119
ALB	Trioxidation (C)	SHCIAEVENDEMPADLPSLAADFVESK	K.SHC#IAEVENDEMPADLPSLAADFVESK.D	K.SHC2IAEVENDEMPADLPSLAADFVESK.D	2	69.38	5.9e-05	311	337	1483.16	-0.0017	-0.573	1	sp|P02768|ALBU_HUMAN	Serum albumin OS=Homo sapiens GN=ALB PE=1 SV=2	69321	13245	1	1	0	1483.16	2964.3	2	2964.3	-0.0018	311	337	0	69.38		40	5.9e-05	K	SHCIAEVENDEMPADLPSLAADFVESK	D		0.002000000000000000000000000.0	16	150818_TTSH_Patient_Plasma_90_Spectrum015418_scans__17217_RTINSECONDS=2990
ALB	Trioxidation (C)	SHCIAEVENDEMPADLPSLAADFVESK	K.SHC#IAEVENDEMPADLPSLAADFVESK.D	K.SHC2IAEVENDEMPADLPSLAADFVESK.D	3	68.61	6.9e-05	311	337	989.108	-0.0045	-1.518	1	sp|P02768|ALBU_HUMAN	Serum albumin OS=Homo sapiens GN=ALB PE=1 SV=2	69321	14161	1	1	0	989.106	2964.3	3	2964.3	-0.0046	311	337	0	68.61		40	6.9e-05	K	SHCIAEVENDEMPADLPSLAADFVESK	D		0.002000000000000000000000000.0	22	150808_TTSH_Patient_Plasma_08_Spectrum015267_scans__17511_RTINSECONDS=3169
ALB	Trioxidation (C)	SHCIAEVENDEMPADLPSLAADFVESK	K.SHC#IAEVENDEMPADLPSLAADFVESK.D	K.SHC2IAEVENDEMPADLPSLAADFVESK.D	3	68.56	7.5e-05	311	337	989.108	0.0131	4.419	1	sp|P02768|ALBU_HUMAN	Serum albumin OS=Homo sapiens GN=ALB PE=1 SV=2	69321	9349	1	1	0	989.112	2964.31	3	2964.3	0.013	311	337	0	68.56		40	7.5e-05	K	SHCIAEVENDEMPADLPSLAADFVESK	D		0.002000000000000000000000000.0	9	150801_TTSH_Patient_Plasma_30_Spectrum010228_scans__13582_RTINSECONDS=2961
ALB	Trioxidation (C)	SHCIAEVENDEMPADLPSLAADFVESK	K.SHC#IAEVENDEMPADLPSLAADFVESK.D	K.SHC2IAEVENDEMPADLPSLAADFVESK.D	3	68.45	7.4e-05	311	337	989.108	-0.0018	-0.607	1	sp|P02768|ALBU_HUMAN	Serum albumin OS=Homo sapiens GN=ALB PE=1 SV=2	69321	14638	1	1	0	989.107	2964.3	3	2964.3	-0.0018	311	337	0	68.45		40	7.4e-05	K	SHCIAEVENDEMPADLPSLAADFVESK	D		0.002000000000000000000000000.0	18	150801_TTSH_Patient_Plasma_34_Spectrum015138_scans__16843_RTINSECONDS=2949
ALB	Trioxidation (C)	SHCIAEVENDEMPADLPSLAADFVESK	K.SHC#IAEVENDEMPADLPSLAADFVESK.D	K.SHC2IAEVENDEMPADLPSLAADFVESK.D	3	68.09	7.5e-05	311	337	989.108	-0.0102	-3.441	1	sp|P02768|ALBU_HUMAN	Serum albumin OS=Homo sapiens GN=ALB PE=1 SV=2	69321	14665	1	1	0	989.104	2964.29	3	2964.3	-0.0103	311	337	0	68.09		39	7.5e-05	K	SHCIAEVENDEMPADLPSLAADFVESK	D		0.002000000000000000000000000.0	19	150801_TTSH_Patient_Plasma_35_Spectrum015229_scans__16905_RTINSECONDS=2954
ALB	Trioxidation (C)	SHCIAEVENDEMPADLPSLAADFVESK	K.SHC#IAEVENDEMPADLPSLAADFVESK.D	K.SHC2IAEVENDEMPADLPSLAADFVESK.D	3	67.9	8.4e-05	311	337	989.108	-0.0018	-0.607	1	sp|P02768|ALBU_HUMAN	Serum albumin OS=Homo sapiens GN=ALB PE=1 SV=2	69321	12654	1	1	0	989.107	2964.3	3	2964.3	-0.0018	311	337	0	67.9		40	8.4e-05	K	SHCIAEVENDEMPADLPSLAADFVESK	D		0.002000000000000000000000000.0	20	150808_TTSH_Patient_Plasma_07_Spectrum012359_scans__15704_RTINSECONDS=3159
ALB	Trioxidation (C)	SHCIAEVENDEMPADLPSLAADFVESK	K.SHC#IAEVENDEMPADLPSLAADFVESK.D	K.SHC2IAEVENDEMPADLPSLAADFVESK.D	3	66.53	0.00012	311	337	989.108	0.014	4.723	1	sp|P02768|ALBU_HUMAN	Serum albumin OS=Homo sapiens GN=ALB PE=1 SV=2	69321	14540	1	1	0	989.112	2964.31	3	2964.3	0.0139	311	337	0	66.53		40	0.00012	K	SHCIAEVENDEMPADLPSLAADFVESK	D		0.002000000000000000000000000.0	17	150801_TTSH_Patient_Plasma_32_Spectrum031630_scans__16446_RTINSECONDS=2947
ALB	Trioxidation (C)	SHCIAEVENDEMPADLPSLAADFVESK	K.SHC#IAEVENDEMPADLPSLAADFVESK.D	K.SHC2IAEVENDEMPADLPSLAADFVESK.D	3	66.19	0.00013	311	337	989.108	0.0026	0.877	1	sp|P02768|ALBU_HUMAN	Serum albumin OS=Homo sapiens GN=ALB PE=1 SV=2	69321	14856	1	1	0	989.108	2964.3	3	2964.3	0.0026	311	337	0	66.19		40	0.00013	K	SHCIAEVENDEMPADLPSLAADFVESK	D		0.002000000000000000000000000.0	23	150801_TTSH_Patient_Plasma_75_Spectrum015537_scans__17609_RTINSECONDS=3132
ALB	Trioxidation (C)	SHCIAEVENDEMPADLPSLAADFVESK	K.SHC#IAEVENDEMPADLPSLAADFVESK.D	K.SHC2IAEVENDEMPADLPSLAADFVESK.D	3	65.94	0.00013	311	337	989.108	-0.0022	-0.742	1	sp|P02768|ALBU_HUMAN	Serum albumin OS=Homo sapiens GN=ALB PE=1 SV=2	69321	12350	1	1	0	989.107	2964.3	3	2964.3	-0.0022	311	337	0	65.94		40	0.00013	K	SHCIAEVENDEMPADLPSLAADFVESK	D		0.002000000000000000000000000.0	20	150808_TTSH_Patient_Plasma_09_Spectrum012081_scans__15487_RTINSECONDS=3174
ALB	Trioxidation (C)	SHCIAEVENDEMPADLPSLAADFVESK	K.SHC#IAEVENDEMPADLPSLAADFVESK.D	K.SHC2IAEVENDEMPADLPSLAADFVESK.D	2	65.26	0.00016	311	337	1483.16	0.011	3.711	1	sp|P02768|ALBU_HUMAN	Serum albumin OS=Homo sapiens GN=ALB PE=1 SV=2	69321	14234	1	1	0	1483.16	2964.31	2	2964.3	0.0109	311	337	0	65.26		40	0.00016	K	SHCIAEVENDEMPADLPSLAADFVESK	D		0.002000000000000000000000000.0	17	150818_TTSH_Patient_Plasma_36_Spectrum015654_scans__17485_RTINSECONDS=3022
ALB	Trioxidation (C)	SHCIAEVENDEMPADLPSLAADFVESK	K.SHC#IAEVENDEMPADLPSLAADFVESK.D	K.SHC2IAEVENDEMPADLPSLAADFVESK.D	3	64.3	0.00019	311	337	989.108	-0.0022	-0.742	1	sp|P02768|ALBU_HUMAN	Serum albumin OS=Homo sapiens GN=ALB PE=1 SV=2	69321	13414	1	1	0	989.107	2964.3	3	2964.3	-0.0022	311	337	0	64.3		40	0.00019	K	SHCIAEVENDEMPADLPSLAADFVESK	D		0.002000000000000000000000000.0	23	150801_TTSH_Patient_Plasma_74_Spectrum013550_scans__16321_RTINSECONDS=3123
ALB	Trioxidation (C)	SHCIAEVENDEMPADLPSLAADFVESK	K.SHC#IAEVENDEMPADLPSLAADFVESK.D	K.SHC2IAEVENDEMPADLPSLAADFVESK.D	3	64.29	0.00019	311	337	989.108	-0.0022	-0.742	1	sp|P02768|ALBU_HUMAN	Serum albumin OS=Homo sapiens GN=ALB PE=1 SV=2	69321	14043	1	1	0	989.107	2964.3	3	2964.3	-0.0022	311	337	0	64.29		40	0.00019	K	SHCIAEVENDEMPADLPSLAADFVESK	D		0.002000000000000000000000000.0	20	150818_TTSH_Patient_Plasma_34_Spectrum015441_scans__17395_RTINSECONDS=3015
ALB	Trioxidation (C)	SHCIAEVENDEMPADLPSLAADFVESK	K.SHC#IAEVENDEMPADLPSLAADFVESK.D	K.SHC2IAEVENDEMPADLPSLAADFVESK.D	3	64.05	0.00021	311	337	989.108	0.001	0.337	1	sp|P02768|ALBU_HUMAN	Serum albumin OS=Homo sapiens GN=ALB PE=1 SV=2	69321	14545	1	1	0	989.108	2964.3	3	2964.3	0.0009	311	337	0	64.05		40	0.00021	K	SHCIAEVENDEMPADLPSLAADFVESK	D		0.002000000000000000000000000.0	19	150801_TTSH_Patient_Plasma_31_Spectrum014704_scans__16626_RTINSECONDS=2979
ALB	Trioxidation (C)	SHCIAEVENDEMPADLPSLAADFVESK	K.SHC#IAEVENDEMPADLPSLAADFVESK.D	K.SHC2IAEVENDEMPADLPSLAADFVESK.D	2	63.94	0.00021	311	337	1483.16	0.0002	0.067	1	sp|P02768|ALBU_HUMAN	Serum albumin OS=Homo sapiens GN=ALB PE=1 SV=2	69321	14635	1	1	0	1483.16	2964.3	2	2964.3	0.0002	311	337	0	63.94		40	0.00021	K	SHCIAEVENDEMPADLPSLAADFVESK	D		0.002000000000000000000000000.0	17	150801_TTSH_Patient_Plasma_33_Spectrum032788_scans__16883_RTINSECONDS=2957
ALB	Trioxidation (C)	SHCIAEVENDEMPADLPSLAADFVESK	K.SHC#IAEVENDEMPADLPSLAADFVESK.D	K.SHC2IAEVENDEMPADLPSLAADFVESK.D	3	63.73	0.00022	311	337	989.108	-0.0005	-0.169	1	sp|P02768|ALBU_HUMAN	Serum albumin OS=Homo sapiens GN=ALB PE=1 SV=2	69321	14639	1	1	0	989.107	2964.3	3	2964.3	-0.0006	311	337	0	63.73		40	0.00022	K	SHCIAEVENDEMPADLPSLAADFVESK	D		0.002000000000000000000000000.0	22	150801_TTSH_Patient_Plasma_34_Spectrum015305_scans__17027_RTINSECONDS=2982
ALB	Trioxidation (C)	SHCIAEVENDEMPADLPSLAADFVESK	K.SHC#IAEVENDEMPADLPSLAADFVESK.D	K.SHC2IAEVENDEMPADLPSLAADFVESK.D	3	63.58	0.00021	311	337	989.108	-0.008	-2.699	1	sp|P02768|ALBU_HUMAN	Serum albumin OS=Homo sapiens GN=ALB PE=1 SV=2	69321	14633	1	1	0	989.105	2964.29	3	2964.3	-0.0081	311	337	0	63.58		39	0.00021	K	SHCIAEVENDEMPADLPSLAADFVESK	D		0.002000000000000000000000000.0	17	150801_TTSH_Patient_Plasma_33_Spectrum032756_scans__16846_RTINSECONDS=2951
ALB	Trioxidation (C)	SHCIAEVENDEMPADLPSLAADFVESK	K.SHC#IAEVENDEMPADLPSLAADFVESK.D	K.SHC2IAEVENDEMPADLPSLAADFVESK.D	2	63.25	0.00024	311	337	1483.16	-0.0015	-0.506	1	sp|P02768|ALBU_HUMAN	Serum albumin OS=Homo sapiens GN=ALB PE=1 SV=2	69321	12351	1	1	0	1483.16	2964.3	2	2964.3	-0.0015	311	337	0	63.25		40	0.00024	K	SHCIAEVENDEMPADLPSLAADFVESK	D		0.002000000000000000000000000.0	12	150808_TTSH_Patient_Plasma_09_Spectrum025659_scans__15485_RTINSECONDS=3174
ALB	Trioxidation (C)	SHCIAEVENDEMPADLPSLAADFVESK	K.SHC#IAEVENDEMPADLPSLAADFVESK.D	K.SHC2IAEVENDEMPADLPSLAADFVESK.D	3	62.89	0.00027	311	337	989.108	-0.0007	-0.236	1	sp|P02768|ALBU_HUMAN	Serum albumin OS=Homo sapiens GN=ALB PE=1 SV=2	69321	15619	1	1	1	989.107	2964.3	3	2964.3	-0.0007	311	337	0	62.89		40	0.00027	K	SHCIAEVENDEMPADLPSLAADFVESK	D		0.002000000000000000000000000.0	18	150818_TTSH_Patient_Plasma_05_Spectrum033964_scans__17937_RTINSECONDS=3110
ALB	Trioxidation (C)	SHCIAEVENDEMPADLPSLAADFVESK	K.SHC#IAEVENDEMPADLPSLAADFVESK.D	K.SHC2IAEVENDEMPADLPSLAADFVESK.D	3	62.17	0.00031	311	337	989.108	-0.0045	-1.518	1	sp|P02768|ALBU_HUMAN	Serum albumin OS=Homo sapiens GN=ALB PE=1 SV=2	69321	13412	1	1	0	989.106	2964.3	3	2964.3	-0.0046	311	337	0	62.17		40	0.00031	K	SHCIAEVENDEMPADLPSLAADFVESK	D		0.002000000000000000000000000.0	17	150801_TTSH_Patient_Plasma_38_Spectrum014425_scans__16631_RTINSECONDS=2998
ALB	Trioxidation (C)	SHCIAEVENDEMPADLPSLAADFVESK	K.SHC#IAEVENDEMPADLPSLAADFVESK.D	K.SHC2IAEVENDEMPADLPSLAADFVESK.D	2	61.41	0.00037	311	337	1483.16	-0.0032	-1.08	1	sp|P02768|ALBU_HUMAN	Serum albumin OS=Homo sapiens GN=ALB PE=1 SV=2	69321	14105	1	1	0	1483.16	2964.3	2	2964.3	-0.0032	311	337	0	61.41		40	0.00037	K	SHCIAEVENDEMPADLPSLAADFVESK	D		0.002000000000000000000000000.0	19	150825_TTSH_Patient_Plasma_30_Spectrum030967_scans__16416_RTINSECONDS=2959
ALB	Trioxidation (C)	SHCIAEVENDEMPADLPSLAADFVESK	K.SHC#IAEVENDEMPADLPSLAADFVESK.D	K.SHC2IAEVENDEMPADLPSLAADFVESK.D	2	61.31	0.00037	311	337	1483.16	-0.0039	-1.316	1	sp|P02768|ALBU_HUMAN	Serum albumin OS=Homo sapiens GN=ALB PE=1 SV=2	69321	14210	1	1	0	1483.16	2964.3	2	2964.3	-0.004	311	337	0	61.31		40	0.00037	K	SHCIAEVENDEMPADLPSLAADFVESK	D		0.002000000000000000000000000.0	19	150825_TTSH_Patient_Plasma_32_Spectrum030761_scans__16332_RTINSECONDS=2954
ALB	Trioxidation (C)	SHCIAEVENDEMPADLPSLAADFVESK	K.SHC#IAEVENDEMPADLPSLAADFVESK.D	K.SHC2IAEVENDEMPADLPSLAADFVESK.D	3	60.94	0.00041	311	337	989.108	-0.0036	-1.214	1	sp|P02768|ALBU_HUMAN	Serum albumin OS=Homo sapiens GN=ALB PE=1 SV=2	69321	13449	1	1	0	989.106	2964.3	3	2964.3	-0.0037	311	337	0	60.94		40	0.00041	K	SHCIAEVENDEMPADLPSLAADFVESK	D		0.002000000000000000000000000.0	20	150801_TTSH_Patient_Plasma_37_Spectrum014258_scans__16466_RTINSECONDS=2976
ALB	Trioxidation (C)	SHCIAEVENDEMPADLPSLAADFVESK	K.SHC#IAEVENDEMPADLPSLAADFVESK.D	K.SHC2IAEVENDEMPADLPSLAADFVESK.D	3	60.77	0.00043	311	337	989.108	-0.002	-0.675	1	sp|P02768|ALBU_HUMAN	Serum albumin OS=Homo sapiens GN=ALB PE=1 SV=2	69321	13707	1	1	0	989.107	2964.3	3	2964.3	-0.002	311	337	0	60.77		40	0.00043	K	SHCIAEVENDEMPADLPSLAADFVESK	D		0.002000000000000000000000000.0	16	150801_TTSH_Patient_Plasma_36_Spectrum014483_scans__16662_RTINSECONDS=3000
ALB	Trioxidation (C)	SHCIAEVENDEMPADLPSLAADFVESK	K.SHC#IAEVENDEMPADLPSLAADFVESK.D	K.SHC2IAEVENDEMPADLPSLAADFVESK.D	2	60.31	0.0005	311	337	1483.16	0.0044	1.484	1	sp|P02768|ALBU_HUMAN	Serum albumin OS=Homo sapiens GN=ALB PE=1 SV=2	69321	14640	1	1	0	1483.16	2964.3	2	2964.3	0.0043	311	337	0	60.31		40	0.0005	K	SHCIAEVENDEMPADLPSLAADFVESK	D		0.002000000000000000000000000.0	15	150801_TTSH_Patient_Plasma_34_Spectrum032741_scans__16879_RTINSECONDS=2956
ALB	Trioxidation (C)	SHCIAEVENDEMPADLPSLAADFVESK	K.SHC#IAEVENDEMPADLPSLAADFVESK.D	K.SHC2IAEVENDEMPADLPSLAADFVESK.D	3	59.95	0.00053	311	337	989.108	-0.0001	-0.034	1	sp|P02768|ALBU_HUMAN	Serum albumin OS=Homo sapiens GN=ALB PE=1 SV=2	69321	14233	1	1	0	989.107	2964.3	3	2964.3	-0.0002	311	337	0	59.95		40	0.00053	K	SHCIAEVENDEMPADLPSLAADFVESK	D		0.002000000000000000000000000.0	19	150818_TTSH_Patient_Plasma_36_Spectrum015638_scans__17467_RTINSECONDS=3018
ALB	Trioxidation (C)	SHCIAEVENDEMPADLPSLAADFVESK	K.SHC#IAEVENDEMPADLPSLAADFVESK.D	K.SHC2IAEVENDEMPADLPSLAADFVESK.D	2	59.57	0.00051	311	337	1483.16	-0.0161	-5.431	1	sp|P02768|ALBU_HUMAN	Serum albumin OS=Homo sapiens GN=ALB PE=1 SV=2	69321	14176	1	1	0	1483.15	2964.28	2	2964.3	-0.0162	311	337	0	59.57		39	0.00051	K	SHCIAEVENDEMPADLPSLAADFVESK	D		0.002000000000000000000000000.0	16	150818_TTSH_Patient_Plasma_35_Spectrum033242_scans__17477_RTINSECONDS=3022
ALB	Trioxidation (C)	SHCIAEVENDEMPADLPSLAADFVESK	K.SHC#IAEVENDEMPADLPSLAADFVESK.D	K.SHC2IAEVENDEMPADLPSLAADFVESK.D	3	58.37	0.00073	311	337	989.108	-0.0049	-1.653	1	sp|P02768|ALBU_HUMAN	Serum albumin OS=Homo sapiens GN=ALB PE=1 SV=2	69321	14305	1	1	0	989.106	2964.3	3	2964.3	-0.005	311	337	0	58.37		40	0.00073	K	SHCIAEVENDEMPADLPSLAADFVESK	D		0.002000000000000000000000000.0	13	150808_TTSH_Patient_Plasma_38_Spectrum015423_scans__17467_RTINSECONDS=3117
ALB	Trioxidation (C)	SHCIAEVENDEMPADLPSLAADFVESK	K.SHC#IAEVENDEMPADLPSLAADFVESK.D	K.SHC2IAEVENDEMPADLPSLAADFVESK.D	3	58.07	0.00076	311	337	989.108	-0.008	-2.699	1	sp|P02768|ALBU_HUMAN	Serum albumin OS=Homo sapiens GN=ALB PE=1 SV=2	69321	14633	1	1	0	989.105	2964.29	3	2964.3	-0.0081	311	337	0	58.07		39	0.00076	K	SHCIAEVENDEMPADLPSLAADFVESK	D		0.002000000000000000000000000.0	16	150801_TTSH_Patient_Plasma_33_Spectrum015160_scans__16846_RTINSECONDS=2951
ALB	Trioxidation (C)	SHCIAEVENDEMPADLPSLAADFVESK	K.SHC#IAEVENDEMPADLPSLAADFVESK.D	K.SHC2IAEVENDEMPADLPSLAADFVESK.D	3	57.99	0.00082	311	337	989.108	-0.0018	-0.607	1	sp|P02768|ALBU_HUMAN	Serum albumin OS=Homo sapiens GN=ALB PE=1 SV=2	69321	13900	1	1	0	989.107	2964.3	3	2964.3	-0.0018	311	337	0	57.99		40	0.00082	K	SHCIAEVENDEMPADLPSLAADFVESK	D		0.002000000000000000000000000.0	21	150808_TTSH_Patient_Plasma_62_Spectrum015420_scans__17422_RTINSECONDS=3119
ALB	Trioxidation (C)	SHCIAEVENDEMPADLPSLAADFVESK	K.SHC#IAEVENDEMPADLPSLAADFVESK.D	K.SHC2IAEVENDEMPADLPSLAADFVESK.D	3	57.72	0.00084	311	337	989.108	-0.0056	-1.889	1	sp|P02768|ALBU_HUMAN	Serum albumin OS=Homo sapiens GN=ALB PE=1 SV=2	69321	13706	1	1	0	989.106	2964.29	3	2964.3	-0.0057	311	337	0	57.72		39	0.00084	K	SHCIAEVENDEMPADLPSLAADFVESK	D		0.002000000000000000000000000.0	17	150801_TTSH_Patient_Plasma_36_Spectrum014313_scans__16475_RTINSECONDS=2968
ALB	Trioxidation (C)	SHCIAEVENDEMPADLPSLAADFVESK	K.SHC#IAEVENDEMPADLPSLAADFVESK.D	K.SHC2IAEVENDEMPADLPSLAADFVESK.D	2	57.25	0.00099	311	337	1483.16	0.0002	0.067	1	sp|P02768|ALBU_HUMAN	Serum albumin OS=Homo sapiens GN=ALB PE=1 SV=2	69321	14635	1	1	0	1483.16	2964.3	2	2964.3	0.0002	311	337	0	57.25		40	0.00099	K	SHCIAEVENDEMPADLPSLAADFVESK	D		0.002000000000000000000000000.0	17	150801_TTSH_Patient_Plasma_33_Spectrum015194_scans__16883_RTINSECONDS=2957
ALB	Trioxidation (C)	SHCIAEVENDEMPADLPSLAADFVESK	K.SHC#IAEVENDEMPADLPSLAADFVESK.D	K.SHC2IAEVENDEMPADLPSLAADFVESK.D	2	57.2	0.00094	311	337	1483.16	-0.0059	-1.99	1	sp|P02768|ALBU_HUMAN	Serum albumin OS=Homo sapiens GN=ALB PE=1 SV=2	69321	14042	1	1	0	1483.15	2964.29	2	2964.3	-0.0059	311	337	0	57.2		39	0.00094	K	SHCIAEVENDEMPADLPSLAADFVESK	D		0.002000000000000000000000000.0	16	150818_TTSH_Patient_Plasma_34_Spectrum032838_scans__17424_RTINSECONDS=3020
ALB	Trioxidation (C)	SHCIAEVENDEMPADLPSLAADFVESK	K.SHC#IAEVENDEMPADLPSLAADFVESK.D	K.SHC2IAEVENDEMPADLPSLAADFVESK.D	2	57.12	0.001	311	337	1483.16	-0.0003	-0.101	1	sp|P02768|ALBU_HUMAN	Serum albumin OS=Homo sapiens GN=ALB PE=1 SV=2	69321	13660	1	1	0	1483.16	2964.3	2	2964.3	-0.0003	311	337	0	57.12		40	0.001	K	SHCIAEVENDEMPADLPSLAADFVESK	D		0.002000000000000000000000000.0	19	150808_TTSH_Patient_Plasma_63_Spectrum015387_scans__17396_RTINSECONDS=3119
ALB	Trioxidation (C)	SHCIAEVENDEMPADLPSLAADFVESK	K.SHC#IAEVENDEMPADLPSLAADFVESK.D	K.SHC2IAEVENDEMPADLPSLAADFVESK.D	3	56.44	0.0012	311	337	989.108	0.0125	4.217	1	sp|P02768|ALBU_HUMAN	Serum albumin OS=Homo sapiens GN=ALB PE=1 SV=2	69321	13586	1	1	0	989.112	2964.31	3	2964.3	0.0124	311	337	0	56.44		40	0.0012	K	SHCIAEVENDEMPADLPSLAADFVESK	D		0.002000000000000000000000000.0	19	150801_TTSH_Patient_Plasma_60_Spectrum014066_scans__16519_RTINSECONDS=2972
ALB	Trioxidation (C)	SHCIAEVENDEMPADLPSLAADFVESK	K.SHC#IAEVENDEMPADLPSLAADFVESK.D	K.SHC2IAEVENDEMPADLPSLAADFVESK.D	2	56.3	0.0012	311	337	1483.16	0.0071	2.395	1	sp|P02768|ALBU_HUMAN	Serum albumin OS=Homo sapiens GN=ALB PE=1 SV=2	69321	13413	1	1	0	1483.16	2964.31	2	2964.3	0.007	311	337	0	56.3		40	0.0012	K	SHCIAEVENDEMPADLPSLAADFVESK	D		0.002000000000000000000000000.0	11	150801_TTSH_Patient_Plasma_38_Spectrum030825_scans__16496_RTINSECONDS=2974
ALB	Trioxidation (C)	SHCIAEVENDEMPADLPSLAADFVESK	K.SHC#IAEVENDEMPADLPSLAADFVESK.D	K.SHC2IAEVENDEMPADLPSLAADFVESK.D	3	55.04	0.0017	311	337	989.108	0.0002	0.067	1	sp|P02768|ALBU_HUMAN	Serum albumin OS=Homo sapiens GN=ALB PE=1 SV=2	69321	14666	1	1	0	989.107	2964.3	3	2964.3	0.0002	311	337	0	55.04		40	0.0017	K	SHCIAEVENDEMPADLPSLAADFVESK	D		0.002000000000000000000000000.0	11	150801_TTSH_Patient_Plasma_35_Spectrum015392_scans__17085_RTINSECONDS=2986
ALB	Trioxidation (C)	SHCIAEVENDEMPADLPSLAADFVESK	K.SHC#IAEVENDEMPADLPSLAADFVESK.D	K.SHC2IAEVENDEMPADLPSLAADFVESK.D	2	55	0.0017	311	337	1483.16	0.011	3.711	1	sp|P02768|ALBU_HUMAN	Serum albumin OS=Homo sapiens GN=ALB PE=1 SV=2	69321	14539	1	1	0	1483.16	2964.31	2	2964.3	0.0109	311	337	0	55		40	0.0017	K	SHCIAEVENDEMPADLPSLAADFVESK	D		0.002000000000000000000000000.0	11	150801_TTSH_Patient_Plasma_32_Spectrum031662_scans__16485_RTINSECONDS=2953
ALB	Trioxidation (C)	SHCIAEVENDEMPADLPSLAADFVESK	K.SHC#IAEVENDEMPADLPSLAADFVESK.D	K.SHC2IAEVENDEMPADLPSLAADFVESK.D	2	53.29	0.0024	311	337	1483.16	-0.0015	-0.506	1	sp|P02768|ALBU_HUMAN	Serum albumin OS=Homo sapiens GN=ALB PE=1 SV=2	69321	12351	1	1	0	1483.16	2964.3	2	2964.3	-0.0015	311	337	0	53.29		40	0.0024	K	SHCIAEVENDEMPADLPSLAADFVESK	D		0.002000000000000000000000000.0	12	150808_TTSH_Patient_Plasma_09_Spectrum012079_scans__15485_RTINSECONDS=3174
ALB	Trioxidation (C)	SHCIAEVENDEMPADLPSLAADFVESK	K.SHC#IAEVENDEMPADLPSLAADFVESK.D	K.SHC2IAEVENDEMPADLPSLAADFVESK.D	3	52.61	0.0028	311	337	989.108	-0.0051	-1.72	1	sp|P02768|ALBU_HUMAN	Serum albumin OS=Homo sapiens GN=ALB PE=1 SV=2	69321	14538	1	1	0	989.106	2964.3	3	2964.3	-0.0051	311	337	0	52.61		40	0.0028	K	SHCIAEVENDEMPADLPSLAADFVESK	D		0.002000000000000000000000000.0	20	150801_TTSH_Patient_Plasma_32_Spectrum014698_scans__16626_RTINSECONDS=2978
ALB	Trioxidation (C)	SHCIAEVENDEMPADLPSLAADFVESK	K.SHC#IAEVENDEMPADLPSLAADFVESK.D	K.SHC2IAEVENDEMPADLPSLAADFVESK.D	2	52.49	0.003	311	337	1483.16	0.0044	1.484	1	sp|P02768|ALBU_HUMAN	Serum albumin OS=Homo sapiens GN=ALB PE=1 SV=2	69321	14640	1	1	0	1483.16	2964.3	2	2964.3	0.0043	311	337	0	52.49		40	0.003	K	SHCIAEVENDEMPADLPSLAADFVESK	D		0.002000000000000000000000000.0	15	150801_TTSH_Patient_Plasma_34_Spectrum015171_scans__16879_RTINSECONDS=2956
ALB	Trioxidation (C)	SHCIAEVENDEMPADLPSLAADFVESK	K.SHC#IAEVENDEMPADLPSLAADFVESK.D	K.SHC2IAEVENDEMPADLPSLAADFVESK.D	3	52.28	0.003	311	337	989.108	-0.0055	-1.855	1	sp|P02768|ALBU_HUMAN	Serum albumin OS=Homo sapiens GN=ALB PE=1 SV=2	69321	14911	1	1	0	989.106	2964.29	3	2964.3	-0.0055	311	337	0	52.28		40	0.003	K	SHCIAEVENDEMPADLPSLAADFVESK	D		0.002000000000000000000000000.0	19	150818_TTSH_Patient_Plasma_95_Spectrum014545_scans__16548_RTINSECONDS=2923
ALB	Trioxidation (C)	SHCIAEVENDEMPADLPSLAADFVESK	K.SHC#IAEVENDEMPADLPSLAADFVESK.D	K.SHC2IAEVENDEMPADLPSLAADFVESK.D	3	51.47	0.0037	311	337	989.108	-0.0013	-0.439	1	sp|P02768|ALBU_HUMAN	Serum albumin OS=Homo sapiens GN=ALB PE=1 SV=2	69321	13663	1	1	0	989.107	2964.3	3	2964.3	-0.0013	311	337	0	51.47		40	0.0037	K	SHCIAEVENDEMPADLPSLAADFVESK	D		0.002000000000000000000000000.0	21	150808_TTSH_Patient_Plasma_61_Spectrum015374_scans__17396_RTINSECONDS=3119
ALB	Trioxidation (C)	SHCIAEVENDEMPADLPSLAADFVESK	K.SHC#IAEVENDEMPADLPSLAADFVESK.D	K.SHC2IAEVENDEMPADLPSLAADFVESK.D	3	50.98	0.0043	311	337	989.108	0.014	4.723	1	sp|P02768|ALBU_HUMAN	Serum albumin OS=Homo sapiens GN=ALB PE=1 SV=2	69321	14540	1	1	0	989.112	2964.31	3	2964.3	0.0139	311	337	0	50.98		40	0.0043	K	SHCIAEVENDEMPADLPSLAADFVESK	D		0.002000000000000000000000000.0	19	150801_TTSH_Patient_Plasma_32_Spectrum014535_scans__16446_RTINSECONDS=2947
ALB	Trioxidation (C)	SHCIAEVENDEMPADLPSLAADFVESK	K.SHC#IAEVENDEMPADLPSLAADFVESK.D	K.SHC2IAEVENDEMPADLPSLAADFVESK.D	3	50.64	0.0044	311	337	989.108	-0.0034	-1.147	1	sp|P02768|ALBU_HUMAN	Serum albumin OS=Homo sapiens GN=ALB PE=1 SV=2	69321	10962	1	1	0	989.106	2964.3	3	2964.3	-0.0035	311	337	0	50.64	38	40	0.0044	K	SHCIAEVENDEMPADLPSLAADFVESK	D		0.002000000000000000000000000.0	21	150808_TTSH_Patient_Plasma_33_Spectrum011994_scans__15185_RTINSECONDS=3174
ALB	Trioxidation (C)	SHCIAEVENDEMPADLPSLAADFVESK	K.SHC#IAEVENDEMPADLPSLAADFVESK.D	K.SHC2IAEVENDEMPADLPSLAADFVESK.D	2	50.29	0.0043	311	337	1483.16	-0.0161	-5.431	1	sp|P02768|ALBU_HUMAN	Serum albumin OS=Homo sapiens GN=ALB PE=1 SV=2	69321	14176	1	1	0	1483.15	2964.28	2	2964.3	-0.0162	311	337	0	50.29	39	39	0.0043	K	SHCIAEVENDEMPADLPSLAADFVESK	D		0.002000000000000000000000000.0	13	150818_TTSH_Patient_Plasma_35_Spectrum015632_scans__17477_RTINSECONDS=3022
ALB	Trioxidation (C)	SHCIAEVENDEMPADLPSLAADFVESK	K.SHC#IAEVENDEMPADLPSLAADFVESK.D	K.SHC2IAEVENDEMPADLPSLAADFVESK.D	3	50.23	0.0048	311	337	989.108	-0.0045	-1.518	1	sp|P02768|ALBU_HUMAN	Serum albumin OS=Homo sapiens GN=ALB PE=1 SV=2	69321	10517	1	1	0	989.106	2964.3	3	2964.3	-0.0046	311	337	0	50.23		40	0.0048	K	SHCIAEVENDEMPADLPSLAADFVESK	D		0.002000000000000000000000000.0	17	150808_TTSH_Patient_Plasma_66_Spectrum023901_scans__14829_RTINSECONDS=3115
ALB	Trioxidation (C)	SHCIAEVENDEMPADLPSLAADFVESK	K.SHC#IAEVENDEMPADLPSLAADFVESK.D	K.SHC2IAEVENDEMPADLPSLAADFVESK.D	3	48.92	0.0066	311	337	989.108	-0.0022	-0.742	1	sp|P02768|ALBU_HUMAN	Serum albumin OS=Homo sapiens GN=ALB PE=1 SV=2	69321	10846	1	1	0	989.107	2964.3	3	2964.3	-0.0022	311	337	0	48.92		40	0.0066	K	SHCIAEVENDEMPADLPSLAADFVESK	D		0.002000000000000000000000000.0	16	150808_TTSH_Patient_Plasma_65_Spectrum024137_scans__14864_RTINSECONDS=3118
ALB	Trioxidation (C)	SHCIAEVENDEMPADLPSLAADFVESK	K.SHC#IAEVENDEMPADLPSLAADFVESK.D	K.SHC2IAEVENDEMPADLPSLAADFVESK.D	2	48.21	0.0081	311	337	1483.16	0.011	3.711	1	sp|P02768|ALBU_HUMAN	Serum albumin OS=Homo sapiens GN=ALB PE=1 SV=2	69321	14539	1	1	0	1483.16	2964.31	2	2964.3	0.0109	311	337	0	48.21	36	40	0.0081	K	SHCIAEVENDEMPADLPSLAADFVESK	D		0.002000000000000000000000000.0	11	150801_TTSH_Patient_Plasma_32_Spectrum014570_scans__16485_RTINSECONDS=2953
ALB	Trioxidation (C)	SHCIAEVENDEMPADLPSLAADFVESK	K.SHC#IAEVENDEMPADLPSLAADFVESK.D	K.SHC2IAEVENDEMPADLPSLAADFVESK.D	2	48.13	0.0078	311	337	1483.16	-0.0039	-1.316	1	sp|P02768|ALBU_HUMAN	Serum albumin OS=Homo sapiens GN=ALB PE=1 SV=2	69321	14210	1	1	0	1483.16	2964.3	2	2964.3	-0.004	311	337	0	48.13		40	0.0078	K	SHCIAEVENDEMPADLPSLAADFVESK	D		0.002000000000000000000000000.0	18	150825_TTSH_Patient_Plasma_32_Spectrum014171_scans__16332_RTINSECONDS=2954
ALB	Trioxidation (C)	SHCIAEVENDEMPADLPSLAADFVESK	K.SHC#IAEVENDEMPADLPSLAADFVESK.D	K.SHC2IAEVENDEMPADLPSLAADFVESK.D	2	47.77	0.0085	311	337	1483.16	-0.0034	-1.147	1	sp|P02768|ALBU_HUMAN	Serum albumin OS=Homo sapiens GN=ALB PE=1 SV=2	69321	15324	1	1	1	1483.16	2964.3	2	2964.3	-0.0035	311	337	0	47.77	25	40	0.0085	K	SHCIAEVENDEMPADLPSLAADFVESK	D		0.002000000000000000000000000.0	10	150818_TTSH_Patient_Plasma_04_Spectrum033739_scans__17946_RTINSECONDS=3114
ALB	Trioxidation (C)	SHCIAEVENDEMPADLPSLAADFVESK	K.SHC#IAEVENDEMPADLPSLAADFVESK.D	K.SHC2IAEVENDEMPADLPSLAADFVESK.D	3	47.08	0.01	311	337	989.108	0.0004	0.135	1	sp|P02768|ALBU_HUMAN	Serum albumin OS=Homo sapiens GN=ALB PE=1 SV=2	69321	15278	1	1	1	989.107	2964.3	3	2964.3	0.0003	311	337	0	47.08	33	40	0.01	K	SHCIAEVENDEMPADLPSLAADFVESK	D		0.002000000000000000000000000.0	19	150818_TTSH_Patient_Plasma_06_Spectrum015925_scans__17819_RTINSECONDS=3107
ALB	Trioxidation (C)	SHCIAEVENDEMPADLPSLAADFVESK	K.SHC#IAEVENDEMPADLPSLAADFVESK.D	K.SHC2IAEVENDEMPADLPSLAADFVESK.D	2	47	0.0099	311	337	1483.16	-0.0059	-1.99	1	sp|P02768|ALBU_HUMAN	Serum albumin OS=Homo sapiens GN=ALB PE=1 SV=2	69321	14042	1	1	0	1483.15	2964.29	2	2964.3	-0.0059	311	337	0	47	35	39	0.0099	K	SHCIAEVENDEMPADLPSLAADFVESK	D		0.002000000000000000000000000.0	13	150818_TTSH_Patient_Plasma_34_Spectrum015468_scans__17424_RTINSECONDS=3020
ALB	Trioxidation (C)	SHCIAEVENDEMPADLPSLAADFVESK	K.SHC#IAEVENDEMPADLPSLAADFVESK.D	K.SHC2IAEVENDEMPADLPSLAADFVESK.D	2	46.46	0.012	311	337	1483.16	0.0071	2.395	1	sp|P02768|ALBU_HUMAN	Serum albumin OS=Homo sapiens GN=ALB PE=1 SV=2	69321	13413	1	1	0	1483.16	2964.31	2	2964.3	0.007	311	337	0	46.46	35	40	0.012	K	SHCIAEVENDEMPADLPSLAADFVESK	D		0.002000000000000000000000000.0	11	150801_TTSH_Patient_Plasma_38_Spectrum014303_scans__16496_RTINSECONDS=2974
ALB	Trioxidation (C)	SHCIAEVENDEMPADLPSLAADFVESK	K.SHC#IAEVENDEMPADLPSLAADFVESK.D	K.SHC2IAEVENDEMPADLPSLAADFVESK.D	3	46.38	0.012	311	337	989.108	-0.0007	-0.236	1	sp|P02768|ALBU_HUMAN	Serum albumin OS=Homo sapiens GN=ALB PE=1 SV=2	69321	14178	1	1	0	989.107	2964.3	3	2964.3	-0.0007	311	337	0	46.38	31	40	0.012	K	SHCIAEVENDEMPADLPSLAADFVESK	D		0.002000000000000000000000000.0	18	150818_TTSH_Patient_Plasma_35_Spectrum015620_scans__17464_RTINSECONDS=3019
ALB	Trioxidation (C)	SHCIAEVENDEMPADLPSLAADFVESK	K.SHC#IAEVENDEMPADLPSLAADFVESK.D	K.SHC2IAEVENDEMPADLPSLAADFVESK.D	3	45.94	0.014	311	337	989.108	0.0107	3.61	1	sp|P02768|ALBU_HUMAN	Serum albumin OS=Homo sapiens GN=ALB PE=1 SV=2	69321	13607	1	1	0	989.111	2964.31	3	2964.3	0.0106	311	337	0	45.94		40	0.014	K	SHCIAEVENDEMPADLPSLAADFVESK	D		0.002000000000000000000000000.0	17	150801_TTSH_Patient_Plasma_46_Spectrum031866_scans__16903_RTINSECONDS=2963
ALB	Trioxidation (C)	SHCIAEVENDEMPADLPSLAADFVESK	K.SHC#IAEVENDEMPADLPSLAADFVESK.D	K.SHC2IAEVENDEMPADLPSLAADFVESK.D	3	44.57	0.018	311	337	989.108	-0.0003	-0.101	1	sp|P02768|ALBU_HUMAN	Serum albumin OS=Homo sapiens GN=ALB PE=1 SV=2	69321	15325	1	1	1	989.107	2964.3	3	2964.3	-0.0004	311	337	0	44.57	30	40	0.018	K	SHCIAEVENDEMPADLPSLAADFVESK	D		0.002000000000000000000000000.0	19	150818_TTSH_Patient_Plasma_04_Spectrum015930_scans__17901_RTINSECONDS=3106
ALB	Trioxidation (C)	SHCIAEVENDEMPADLPSLAADFVESK	K.SHC#IAEVENDEMPADLPSLAADFVESK.D	K.SHC2IAEVENDEMPADLPSLAADFVESK.D	2	44.24	0.02	311	337	1483.16	0.0024	0.81	1	sp|P02768|ALBU_HUMAN	Serum albumin OS=Homo sapiens GN=ALB PE=1 SV=2	69321	13585	1	1	0	1483.16	2964.3	2	2964.3	0.0024	311	337	0	44.24	33	40	0.02	K	SHCIAEVENDEMPADLPSLAADFVESK	D		0.002000000000000000000000000.0	13	150801_TTSH_Patient_Plasma_60_Spectrum030471_scans__16563_RTINSECONDS=2980
ALB	Trioxidation (C)	SHCIAEVENDEMPADLPSLAADFVESK	K.SHC#IAEVENDEMPADLPSLAADFVESK.D	K.SHC2IAEVENDEMPADLPSLAADFVESK.D	3	44.08	0.02	311	337	989.108	-0.0007	-0.236	1	sp|P02768|ALBU_HUMAN	Serum albumin OS=Homo sapiens GN=ALB PE=1 SV=2	69321	15619	1	1	1	989.107	2964.3	3	2964.3	-0.0007	311	337	0	44.08	36	40	0.02	K	SHCIAEVENDEMPADLPSLAADFVESK	D		0.002000000000000000000000000.0	15	150818_TTSH_Patient_Plasma_05_Spectrum016058_scans__17937_RTINSECONDS=3110
ALB	Trioxidation (C)	SHCIAEVENDEMPADLPSLAADFVESK	K.SHC#IAEVENDEMPADLPSLAADFVESK.D	K.SHC2IAEVENDEMPADLPSLAADFVESK.D	2	44.04	0.02	311	337	1483.16	-0.0032	-1.08	1	sp|P02768|ALBU_HUMAN	Serum albumin OS=Homo sapiens GN=ALB PE=1 SV=2	69321	14105	1	1	0	1483.16	2964.3	2	2964.3	-0.0032	311	337	0	44.04	35	40	0.02	K	SHCIAEVENDEMPADLPSLAADFVESK	D		0.002000000000000000000000000.0	19	150825_TTSH_Patient_Plasma_30_Spectrum014280_scans__16416_RTINSECONDS=2959
ALB	Trioxidation (C)	SHCIAEVENDEMPADLPSLAADFVESK	K.SHC#IAEVENDEMPADLPSLAADFVESK.D	K.SHC2IAEVENDEMPADLPSLAADFVESK.D	3	39.58	0.027	311	337	989.108	-0.0022	-0.742	1	sp|P02768|ALBU_HUMAN	Serum albumin OS=Homo sapiens GN=ALB PE=1 SV=2	69321	10846	1	1	1	989.107	2964.3	3	2964.3	-0.0022	311	337	0	39.58	35	36	0.027	K	SHCIAEVENDEMPADLPSLAADFVESK	D		0.002000000000000000000000000.0	16	150808_TTSH_Patient_Plasma_65_Spectrum011253_scans__14864_RTINSECONDS=3118
ALB	Trioxidation (C)	SHCIAEVENDEMPADLPSLAADFVESK	K.SHC#IAEVENDEMPADLPSLAADFVESK.D	K.SHC2IAEVENDEMPADLPSLAADFVESK.D	2	38.64	0.033	311	337	1483.16	-0.0039	-1.316	1	sp|P02768|ALBU_HUMAN	Serum albumin OS=Homo sapiens GN=ALB PE=1 SV=2	69321	9348	1	1	1	1483.16	2964.3	2	2964.3	-0.004	311	337	0	38.64	33	36	0.033	K	SHCIAEVENDEMPADLPSLAADFVESK	D		0.002000000000000000000000000.0	12	150801_TTSH_Patient_Plasma_30_Spectrum022599_scans__13629_RTINSECONDS=2969
ALB	Trioxidation (C)	SHCIAEVENDEMPADLPSLAADFVESK	K.SHC#IAEVENDEMPADLPSLAADFVESK.D	K.SHC2IAEVENDEMPADLPSLAADFVESK.D	2	37.19	0.05	311	337	1483.16	0.0024	0.81	1	sp|P02768|ALBU_HUMAN	Serum albumin OS=Homo sapiens GN=ALB PE=1 SV=2	69321	13585	1	1	0	1483.16	2964.3	2	2964.3	0.0024	311	337	0	37.19	29	37	0.05	K	SHCIAEVENDEMPADLPSLAADFVESK	D		0.002000000000000000000000000.0	13	150801_TTSH_Patient_Plasma_60_Spectrum014106_scans__16563_RTINSECONDS=2980
ALB	Trioxidation (C)	VFDEFKPLVEEPQNLIKQNCELFEQLGEYK	K.VFDEFKPLVEEPQNLIKQNC#ELFEQLGEYK.F	K.VFDEFKPLVEEPQNLIKQNC2ELFEQLGEYK.F	3	43.92	0.022	397	426	1225.6	0.0059	1.606	1	sp|P02768|ALBU_HUMAN	Serum albumin OS=Homo sapiens GN=ALB PE=1 SV=2	69321	12995	1	1	0	1225.6	3673.79	3	3673.79	0.0059	397	426	1	43.92	16	40	0.022	K	VFDEFKPLVEEPQNLIKQNCELFEQLGEYK	F		0.000000000000000000020000000000.0	8	150808_TTSH_Patient_Plasma_39_Spectrum026247_scans__15639_RTINSECONDS=3143
ALB	Trioxidation (C)	VFDEFKPLVEEPQNLIKQNCELFEQLGEYK	K.VFDEFKPLVEEPQNLIKQNC#ELFEQLGEYK.F	K.VFDEFKPLVEEPQNLIKQNC2ELFEQLGEYK.F	3	39.24	0.034	397	426	1225.6	0.0059	1.606	1	sp|P02768|ALBU_HUMAN	Serum albumin OS=Homo sapiens GN=ALB PE=1 SV=2	69321	12995	1	1	0	1225.6	3673.79	3	3673.79	0.0059	397	426	1	39.24		37	0.034	K	VFDEFKPLVEEPQNLIKQNCELFEQLGEYK	F		0.000000000000000000020000000000.0	7	150808_TTSH_Patient_Plasma_39_Spectrum012402_scans__15639_RTINSECONDS=3143
ALB	Trioxidation (C)	QNCELFEQLGEYK	K.QNC#ELFEQLGEYK.F	K.QNC2ELFEQLGEYK.F	2	78.46	1.1e-05	414	426	824.862	-0.0016	-0.971	1	sp|P02768|ALBU_HUMAN	Serum albumin OS=Homo sapiens GN=ALB PE=1 SV=2	69321	5807	1	1	0	824.861	1647.71	2	1647.71	-0.0016	414	426	0	78.46		42	1.1e-05	K	QNCELFEQLGEYK	F		0.0020000000000.0	9	150801_TTSH_Patient_Plasma_37_Spectrum029017_scans__14337_RTINSECONDS=2607
ALB	Trioxidation (C)	QNCELFEQLGEYK	K.QNC#ELFEQLGEYK.F	K.QNC2ELFEQLGEYK.F	2	73.09	3.9e-05	414	426	824.862	-0.0007	-0.425	1	sp|P02768|ALBU_HUMAN	Serum albumin OS=Homo sapiens GN=ALB PE=1 SV=2	69321	7579	1	1	0	824.861	1647.71	2	1647.71	-0.0008	414	426	0	73.09		41	3.9e-05	K	QNCELFEQLGEYK	F		0.0020000000000.0	9	150818_TTSH_Patient_Plasma_05_Spectrum032760_scans__16573_RTINSECONDS=2874
ALB	Trioxidation (C)	QNCELFEQLGEYK	K.QNC#ELFEQLGEYK.F	K.QNC2ELFEQLGEYK.F	2	71.6	5.4e-05	414	426	824.862	-0.0001	-0.061	1	sp|P02768|ALBU_HUMAN	Serum albumin OS=Homo sapiens GN=ALB PE=1 SV=2	69321	8910	1	1	0	824.861	1647.71	2	1647.71	-0.0001	414	426	0	71.6		41	5.4e-05	K	QNCELFEQLGEYK	F		0.0020000000000.0	9	150818_TTSH_Patient_Plasma_59_Spectrum012957_scans__14605_RTINSECONDS=2600
ALB	Trioxidation (C)	QNCELFEQLGEYK	K.QNC#ELFEQLGEYK.F	K.QNC2ELFEQLGEYK.F	2	71.55	5.5e-05	414	426	824.862	-0.0016	-0.971	1	sp|P02768|ALBU_HUMAN	Serum albumin OS=Homo sapiens GN=ALB PE=1 SV=2	69321	5807	1	1	0	824.861	1647.71	2	1647.71	-0.0016	414	426	0	71.55		42	5.5e-05	K	QNCELFEQLGEYK	F		0.0020000000000.0	9	150801_TTSH_Patient_Plasma_37_Spectrum012347_scans__14337_RTINSECONDS=2607
ALB	Trioxidation (C)	QNCELFEQLGEYK	K.QNC#ELFEQLGEYK.F	K.QNC2ELFEQLGEYK.F	2	70.18	7.6e-05	414	426	824.862	-0.0021	-1.274	1	sp|P02768|ALBU_HUMAN	Serum albumin OS=Homo sapiens GN=ALB PE=1 SV=2	69321	5512	1	1	0	824.861	1647.71	2	1647.71	-0.0021	414	426	0	70.18	20	41	7.6e-05	K	QNCELFEQLGEYK	F		0.0020000000000.0	7	150801_TTSH_Patient_Plasma_95_Spectrum023189_scans__14168_RTINSECONDS=2985
ALB	Trioxidation (C)	QNCELFEQLGEYK	K.QNC#ELFEQLGEYK.F	K.QNC2ELFEQLGEYK.F	2	69.83	8.1e-05	414	426	824.862	0.0022	1.335	1	tr|A0A0C4DGB6|A0A0C4DGB6_HUMAN	Serum albumin OS=Homo sapiens GN=ALB PE=1 SV=1	69181	5865	1	1	0	824.863	1647.71	2	1647.71	0.0022	414	426	0	69.83	20	41	8.1e-05	K	QNCELFEQLGEYK	F		0.0020000000000.0	7	150801_TTSH_Patient_Plasma_69_Spectrum027832_scans__15368_RTINSECONDS=2916
ALB	Trioxidation (C)	QNCELFEQLGEYK	K.QNC#ELFEQLGEYK.F	K.QNC2ELFEQLGEYK.F	2	69.5	8.9e-05	414	426	824.862	-0.0014	-0.85	1	sp|P02768|ALBU_HUMAN	Serum albumin OS=Homo sapiens GN=ALB PE=1 SV=2	69321	6214	1	1	0	824.861	1647.71	2	1647.71	-0.0014	414	426	0	69.5	18	41	8.9e-05	K	QNCELFEQLGEYK	F		0.0020000000000.0	7	150801_TTSH_Patient_Plasma_97_Spectrum025014_scans__14596_RTINSECONDS=3025
ALB	Trioxidation (C)	QNCELFEQLGEYK	K.QNC#ELFEQLGEYK.F	K.QNC2ELFEQLGEYK.F	2	69.39	9.1e-05	414	426	824.862	-0.0021	-1.274	1	sp|P02768|ALBU_HUMAN	Serum albumin OS=Homo sapiens GN=ALB PE=1 SV=2	69321	5512	1	1	0	824.861	1647.71	2	1647.71	-0.0021	414	426	0	69.39	19	41	9.1e-05	K	QNCELFEQLGEYK	F		0.0020000000000.0	7	150801_TTSH_Patient_Plasma_95_Spectrum010658_scans__14168_RTINSECONDS=2985
ALB	Trioxidation (C)	QNCELFEQLGEYK	K.QNC#ELFEQLGEYK.F	K.QNC2ELFEQLGEYK.F	2	69.37	9.1e-05	414	426	824.862	0.0067	4.066	1	sp|P02768|ALBU_HUMAN	Serum albumin OS=Homo sapiens GN=ALB PE=1 SV=2	69321	7389	1	1	0	824.865	1647.72	2	1647.71	0.0067	414	426	0	69.37	19	41	9.1e-05	K	QNCELFEQLGEYK	F		0.0020000000000.0	7	150801_TTSH_Patient_Plasma_70_Spectrum029520_scans__15928_RTINSECONDS=2939
ALB	Trioxidation (C)	QNCELFEQLGEYK	K.QNC#ELFEQLGEYK.F	K.QNC2ELFEQLGEYK.F	2	69.1	9.6e-05	414	426	824.862	-0.0001	-0.061	1	sp|P02768|ALBU_HUMAN	Serum albumin OS=Homo sapiens GN=ALB PE=1 SV=2	69321	7341	1	1	0	824.861	1647.71	2	1647.71	-0.0001	414	426	0	69.1	19	41	9.6e-05	K	QNCELFEQLGEYK	F		0.0020000000000.0	7	150808_TTSH_Patient_Plasma_32_Spectrum030017_scans__16233_RTINSECONDS=3014
ALB	Trioxidation (C)	QNCELFEQLGEYK	K.QNC#ELFEQLGEYK.F	K.QNC2ELFEQLGEYK.F	2	69.05	9.7e-05	414	426	824.862	0.0022	1.335	1	tr|A0A0C4DGB6|A0A0C4DGB6_HUMAN	Serum albumin OS=Homo sapiens GN=ALB PE=1 SV=1	69181	5865	1	1	0	824.863	1647.71	2	1647.71	0.0022	414	426	0	69.05	19	41	9.7e-05	K	QNCELFEQLGEYK	F		0.0020000000000.0	7	150801_TTSH_Patient_Plasma_69_Spectrum013067_scans__15368_RTINSECONDS=2916
ALB	Trioxidation (C)	QNCELFEQLGEYK	K.QNC#ELFEQLGEYK.F	K.QNC2ELFEQLGEYK.F	2	69.03	9.9e-05	414	426	824.862	-0.0009	-0.546	1	sp|P02768|ALBU_HUMAN	Serum albumin OS=Homo sapiens GN=ALB PE=1 SV=2	69321	6788	1	1	0	824.861	1647.71	2	1647.71	-0.0009	414	426	0	69.03	17	41	9.9e-05	K	QNCELFEQLGEYK	F		0.0020000000000.0	9	150801_TTSH_Patient_Plasma_35_Spectrum031230_scans__14836_RTINSECONDS=2596
ALB	Trioxidation (C)	QNCELFEQLGEYK	K.QNC#ELFEQLGEYK.F	K.QNC2ELFEQLGEYK.F	2	68.57	0.00011	414	426	824.862	-0.0014	-0.85	1	sp|P02768|ALBU_HUMAN	Serum albumin OS=Homo sapiens GN=ALB PE=1 SV=2	69321	6214	1	1	0	824.861	1647.71	2	1647.71	-0.0014	414	426	0	68.57	18	41	0.00011	K	QNCELFEQLGEYK	F		0.0020000000000.0	7	150801_TTSH_Patient_Plasma_97_Spectrum011536_scans__14596_RTINSECONDS=3025
ALB	Trioxidation (C)	QNCELFEQLGEYK	K.QNC#ELFEQLGEYK.F	K.QNC2ELFEQLGEYK.F	2	68.49	0.00011	414	426	824.862	0.0067	4.066	1	sp|P02768|ALBU_HUMAN	Serum albumin OS=Homo sapiens GN=ALB PE=1 SV=2	69321	7389	1	1	0	824.865	1647.72	2	1647.71	0.0067	414	426	0	68.49	19	41	0.00011	K	QNCELFEQLGEYK	F		0.0020000000000.0	7	150801_TTSH_Patient_Plasma_70_Spectrum013728_scans__15928_RTINSECONDS=2939
ALB	Trioxidation (C)	QNCELFEQLGEYK	K.QNC#ELFEQLGEYK.F	K.QNC2ELFEQLGEYK.F	2	68.26	0.00012	414	426	824.862	-0.0001	-0.061	1	sp|P02768|ALBU_HUMAN	Serum albumin OS=Homo sapiens GN=ALB PE=1 SV=2	69321	7341	1	1	0	824.861	1647.71	2	1647.71	-0.0001	414	426	0	68.26	18	41	0.00012	K	QNCELFEQLGEYK	F		0.0020000000000.0	7	150808_TTSH_Patient_Plasma_32_Spectrum013996_scans__16233_RTINSECONDS=3014
ALB	Trioxidation (C)	QNCELFEQLGEYK	K.QNC#ELFEQLGEYK.F	K.QNC2ELFEQLGEYK.F	2	67.95	0.00013	414	426	824.862	0	0	1	sp|P02768|ALBU_HUMAN	Serum albumin OS=Homo sapiens GN=ALB PE=1 SV=2	69321	6930	1	1	0	824.862	1647.71	2	1647.71	0	414	426	0	67.95		41	0.00013	K	QNCELFEQLGEYK	F		0.0020000000000.0	7	150808_TTSH_Patient_Plasma_38_Spectrum014699_scans__16669_RTINSECONDS=2978
ALB	Trioxidation (C)	QNCELFEQLGEYK	K.QNC#ELFEQLGEYK.F	K.QNC2ELFEQLGEYK.F	2	67.66	0.00014	414	426	824.862	-0.0007	-0.425	1	sp|P02768|ALBU_HUMAN	Serum albumin OS=Homo sapiens GN=ALB PE=1 SV=2	69321	7579	1	1	0	824.861	1647.71	2	1647.71	-0.0008	414	426	0	67.66		41	0.00014	K	QNCELFEQLGEYK	F		0.0020000000000.0	9	150818_TTSH_Patient_Plasma_05_Spectrum014818_scans__16573_RTINSECONDS=2874
ALB	Trioxidation (C)	QNCELFEQLGEYK	K.QNC#ELFEQLGEYK.F	K.QNC2ELFEQLGEYK.F	2	66.89	0.00016	414	426	824.862	-0.0001	-0.061	1	sp|P02768|ALBU_HUMAN	Serum albumin OS=Homo sapiens GN=ALB PE=1 SV=2	69321	8910	1	1	0	824.861	1647.71	2	1647.71	-0.0001	414	426	0	66.89		41	0.00016	K	QNCELFEQLGEYK	F		0.0020000000000.0	9	150818_TTSH_Patient_Plasma_59_Spectrum030242_scans__14605_RTINSECONDS=2600
ALB	Trioxidation (C)	QNCELFEQLGEYK	K.QNC#ELFEQLGEYK.F	K.QNC2ELFEQLGEYK.F	2	66.4	0.00018	414	426	824.862	-0.0003	-0.182	1	sp|P02768|ALBU_HUMAN	Serum albumin OS=Homo sapiens GN=ALB PE=1 SV=2	69321	6582	1	1	0	824.861	1647.71	2	1647.71	-0.0003	414	426	0	66.4		41	0.00018	K	QNCELFEQLGEYK	F		0.0020000000000.0	8	150801_TTSH_Patient_Plasma_75_Spectrum031691_scans__16391_RTINSECONDS=2923
[truncated: 375 more rows]

## Sheet: HSA_Uni_Cys-O3
Supplementary Data S1b: Unique peptides with cysteine thiol trioxidations in human serum ablumin detected by discovery LC-MS/MS in patients plasma
[truncated: 45 more rows]
