# Supplementary material for: Serum albumin cysteine trioxidation is a potential oxidative stress biomarker of type 2 diabetes mellitus
Source: Sci Rep. 2020 Apr 15;10:6475. doi: 10.1038/s41598-020-62341-z (PMC7160123; doi:10.1038/s41598-020-62341-z)
Supplement: Supplementary file 4 — Supplementary Information 4. [file 41598_2020_62341_MOESM4_ESM.xlsx]

## Sheet: Cover page
Serum albumin cysteine trioxidation is a potential oxidative stress biomarker of type 2 diabetes mellitus
Selvam Paramasivan, Sunil S Adav, SoFong Cam Ngan, Rinkoo Dalan, Melvin Khee-Shing Leow, Hee Hwa Ho, Siu Kwan Sze*

## Sheet: Plasma_O3_All_Stat.xlsx
File	Confidence	# of hits	XIC
O3_190524_Cam_PlasmaO3_Gel_100V_1_A_PSMs_1D	HIGH	45	2.1422e+07
O3_190524_Cam_PlasmaO3_Gel_100V_1_B_PSMs_1D	HIGH	41	1.95806e+07
O3_190524_Cam_PlasmaO3_Gel_100V_2_A_PSMs_1D	HIGH	82	8.92134e+07
O3_190524_Cam_PlasmaO3_Gel_100V_2_B_PSMs_1D	HIGH	61	7.14773e+07
O3_190524_Cam_PlasmaO3_Gel_100V_3_A_PSMs_1D	HIGH	51	4.71275e+07
O3_190524_Cam_PlasmaO3_Gel_100V_3_B_PSMs_1D	HIGH	107	1.23774e+08
O3_190524_Cam_PlasmaO3_Gel_100V_4_A_PSMs_1D	HIGH	84	1.37483e+08
O3_190524_Cam_PlasmaO3_Gel_100V_4_B_PSMs_1D	HIGH	98	2.73613e+08
O3_190524_Cam_PlasmaO3_Gel_50V_1_A_PSMs_1D	HIGH	62	4.31554e+07
O3_190524_Cam_PlasmaO3_Gel_50V_1_B_PSMs_1D	HIGH	62	5.85083e+07
O3_190524_Cam_PlasmaO3_Gel_50V_2_A_PSMs_1D	HIGH	78	1.36448e+08
O3_190524_Cam_PlasmaO3_Gel_50V_2_B_PSMs_1D	HIGH	82	6.50698e+07
O3_190524_Cam_PlasmaO3_Gel_50V_3_A_PSMs_1D	HIGH	63	6.37495e+07
O3_190524_Cam_PlasmaO3_Gel_50V_3_B_PSMs_1D	HIGH	90	7.81504e+07
O3_190524_Cam_PlasmaO3_Gel_50V_4_A_PSMs_1D	HIGH	93	9.11182e+07
O3_190524_Cam_PlasmaO3_Gel_50V_4_B_PSMs_1D	HIGH	77	1.45926e+08
O3_190524_Cam_PlasmaO3_Set1_InSoln_1_A_PSMs_1D	HIGH	62	1.07589e+08
O3_190524_Cam_PlasmaO3_Set1_InSoln_1_B_PSMs_1D	HIGH	46	6.85816e+07
O3_190524_Cam_PlasmaO3_Set1_InSoln_2_A_PSMs_1D	HIGH	39	6.0291e+07
O3_190524_Cam_PlasmaO3_Set1_InSoln_2_B_PSMs_1D	HIGH	55	8.80074e+07
O3_190524_Cam_PlasmaO3_Set1_InSoln_3_A_PSMs_1D	HIGH	65	1.07623e+08
O3_190524_Cam_PlasmaO3_Set1_InSoln_3_B_PSMs_1D	HIGH	72	1.20918e+08
O3_190524_Cam_PlasmaO3_Set1_InSoln_4_A_PSMs_1D	HIGH	60	1.42143e+08
O3_190524_Cam_PlasmaO3_Set1_InSoln_4_B_PSMs_1D	HIGH	115	9.73295e+07
O3_190524_Cam_PlasmaO3_Set2_InSoln_1_A_PSMs_1D	HIGH	58	1.28344e+08
O3_190524_Cam_PlasmaO3_Set2_InSoln_1_B_PSMs_1D	HIGH	49	8.0308e+07
O3_190524_Cam_PlasmaO3_Set2_InSoln_2_A_PSMs_1D	HIGH	60	9.28241e+07
O3_190524_Cam_PlasmaO3_Set2_InSoln_2_B_PSMs_1D	HIGH	71	8.95613e+07
O3_190524_Cam_PlasmaO3_Set2_InSoln_3_A_PSMs_1D	HIGH	53	1.01739e+08
O3_190524_Cam_PlasmaO3_Set2_InSoln_3_B_PSMs_1D	HIGH	57	5.42223e+07
O3_190524_Cam_PlasmaO3_Set2_InSoln_4_A_PSMs_1D	HIGH	63	6.98603e+07
O3_190524_Cam_PlasmaO3_Set2_InSoln_4_B_PSMs_1D	HIGH	79	3.21041e+08
O3_190528_Cam_PlasmaO3_Gel_100V_1_A_PSMs_1D	HIGH	30	1.75739e+07
O3_190528_Cam_PlasmaO3_Gel_100V_1_B_PSMs_1D	HIGH	32	1.61979e+07
O3_190528_Cam_PlasmaO3_Gel_100V_2_A_PSMs_1D	HIGH	29	3.36133e+07
O3_190528_Cam_PlasmaO3_Gel_100V_2_B_PSMs_1D	HIGH	40	2.26597e+07
O3_190528_Cam_PlasmaO3_Gel_100V_3_A_PSMs_1D	HIGH	67	8.17947e+07
O3_190528_Cam_PlasmaO3_Gel_100V_3_B_PSMs_1D	HIGH	52	1.9452e+08
O3_190528_Cam_PlasmaO3_Gel_100V_4_A_PSMs_1D	HIGH	49	6.08656e+07
O3_190528_Cam_PlasmaO3_Gel_100V_4_B_PSMs_1D	HIGH	34	2.49474e+07
O3_190528_Cam_PlasmaO3_Gel_50V_1_A_PSMs_1D	HIGH	41	5.80021e+07
O3_190528_Cam_PlasmaO3_Gel_50V_1_B_PSMs_1D	HIGH	51	4.31089e+07
O3_190528_Cam_PlasmaO3_Gel_50V_2_A_PSMs_1D	HIGH	56	6.58962e+07
O3_190528_Cam_PlasmaO3_Gel_50V_2_B_PSMs_1D	HIGH	55	1.13558e+08
O3_190528_Cam_PlasmaO3_Gel_50V_3_A_PSMs_1D	HIGH	58	5.72916e+07
O3_190528_Cam_PlasmaO3_Gel_50V_3_B_PSMs_1D	HIGH	51	7.36521e+07
O3_190528_Cam_PlasmaO3_Gel_50V_4_A_PSMs_1D	HIGH	39	8.53038e+07
O3_190528_Cam_PlasmaO3_Gel_50V_4_B_PSMs_1D	HIGH	21	8.59906e+06
O3_190528_Cam_PlasmaO3_Set1_InSoln_1_A_PSMs_1D	HIGH	31	3.45374e+07
O3_190528_Cam_PlasmaO3_Set1_InSoln_1_B_PSMs_1D	HIGH	44	4.45096e+07
O3_190528_Cam_PlasmaO3_Set1_InSoln_2_A_PSMs_1D	HIGH	22	2.02762e+07
O3_190528_Cam_PlasmaO3_Set1_InSoln_2_B_PSMs_1D	HIGH	24	2.675e+07
O3_190528_Cam_PlasmaO3_Set1_InSoln_3_A_PSMs_1D	HIGH	16	2.3737e+07
O3_190528_Cam_PlasmaO3_Set1_InSoln_3_B_PSMs_1D	HIGH	35	4.47192e+07
O3_190528_Cam_PlasmaO3_Set1_InSoln_4_A_PSMs_1D	HIGH	43	5.51678e+07
O3_190528_Cam_PlasmaO3_Set1_InSoln_4_B_PSMs_1D	HIGH	55	7.33169e+07
O3_190718_Cam_PlasmaO3_Gel_100V_1_A_PSMs_1D	HIGH	21	1.6723e+07
O3_190718_Cam_PlasmaO3_Gel_100V_1_B_PSMs_1D	HIGH	61	2.83239e+07
O3_190718_Cam_PlasmaO3_Gel_100V_2_A_PSMs_1D	HIGH	53	5.03583e+07
O3_190718_Cam_PlasmaO3_Gel_100V_2_B_PSMs_1D	HIGH	33	8.03576e+07
O3_190718_Cam_PlasmaO3_Gel_100V_3_A_PSMs_1D	HIGH	66	8.97977e+07
O3_190718_Cam_PlasmaO3_Gel_100V_3_B_PSMs_1D	HIGH	67	8.33476e+07
O3_190718_Cam_PlasmaO3_Gel_100V_4_A_PSMs_1D	HIGH	67	1.17385e+08
O3_190718_Cam_PlasmaO3_Gel_100V_4_B_PSMs_1D	HIGH	58	7.06471e+07
O3_190718_Cam_PlasmaO3_Gel_50V_1_A_PSMs_1D	HIGH	45	7.8681e+07
O3_190718_Cam_PlasmaO3_Gel_50V_1_B_PSMs_1D	HIGH	32	3.69778e+07
O3_190718_Cam_PlasmaO3_Gel_50V_2_A_PSMs_1D	HIGH	40	7.04176e+07
O3_190718_Cam_PlasmaO3_Gel_50V_2_B_PSMs_1D	HIGH	56	8.91695e+07
O3_190718_Cam_PlasmaO3_Gel_50V_3_A_PSMs_1D	HIGH	41	6.10306e+07
O3_190718_Cam_PlasmaO3_Gel_50V_3_B_PSMs_1D	HIGH	69	1.02999e+08
O3_190718_Cam_PlasmaO3_Gel_50V_4_A_PSMs_1D	HIGH	30	3.97719e+07
O3_190718_Cam_PlasmaO3_Gel_50V_4_B_PSMs_1D	HIGH	33	6.7032e+07

## Sheet: Plasma_O3_Gel_50V
File	Confidence	# of O3_Peptides	XIC
O3_190524_Cam_PlasmaO3_Gel_50V_1_A_PSMs_1D	HIGH	62	4.31554e+07
O3_190524_Cam_PlasmaO3_Gel_50V_1_B_PSMs_1D	HIGH	62	5.85083e+07
O3_190524_Cam_PlasmaO3_Gel_50V_2_A_PSMs_1D	HIGH	78	1.36448e+08
O3_190524_Cam_PlasmaO3_Gel_50V_2_B_PSMs_1D	HIGH	82	6.50698e+07
O3_190524_Cam_PlasmaO3_Gel_50V_3_A_PSMs_1D	HIGH	63	6.37495e+07
O3_190524_Cam_PlasmaO3_Gel_50V_3_B_PSMs_1D	HIGH	90	7.81504e+07
O3_190524_Cam_PlasmaO3_Gel_50V_4_A_PSMs_1D	HIGH	93	9.11182e+07
O3_190524_Cam_PlasmaO3_Gel_50V_4_B_PSMs_1D	HIGH	77	1.45926e+08
O3_190528_Cam_PlasmaO3_Gel_50V_1_A_PSMs_1D	HIGH	41	5.80021e+07
O3_190528_Cam_PlasmaO3_Gel_50V_1_B_PSMs_1D	HIGH	51	4.31089e+07
O3_190528_Cam_PlasmaO3_Gel_50V_2_A_PSMs_1D	HIGH	56	6.58962e+07
O3_190528_Cam_PlasmaO3_Gel_50V_2_B_PSMs_1D	HIGH	55	1.13558e+08
O3_190528_Cam_PlasmaO3_Gel_50V_3_A_PSMs_1D	HIGH	58	5.72916e+07
O3_190528_Cam_PlasmaO3_Gel_50V_3_B_PSMs_1D	HIGH	51	7.36521e+07
O3_190528_Cam_PlasmaO3_Gel_50V_4_A_PSMs_1D	HIGH	39	8.53038e+07
O3_190528_Cam_PlasmaO3_Gel_50V_4_B_PSMs_1D	HIGH	21	8.59906e+06
O3_190718_Cam_PlasmaO3_Gel_50V_1_A_PSMs_1D	HIGH	45	7.8681e+07
O3_190718_Cam_PlasmaO3_Gel_50V_1_B_PSMs_1D	HIGH	32	3.69778e+07
O3_190718_Cam_PlasmaO3_Gel_50V_2_A_PSMs_1D	HIGH	40	7.04176e+07
O3_190718_Cam_PlasmaO3_Gel_50V_2_B_PSMs_1D	HIGH	56	8.91695e+07
O3_190718_Cam_PlasmaO3_Gel_50V_3_A_PSMs_1D	HIGH	41	6.10306e+07
O3_190718_Cam_PlasmaO3_Gel_50V_3_B_PSMs_1D	HIGH	69	1.02999e+08
O3_190718_Cam_PlasmaO3_Gel_50V_4_A_PSMs_1D	HIGH	30	3.97719e+07
O3_190718_Cam_PlasmaO3_Gel_50V_4_B_PSMs_1D	HIGH	33	6.7032e+07
		55.2083	7.2234e+07

## Sheet: Plasma_O3_Gel_100V
File	Confidence	# of O3_Peptides	XIC
O3_190524_Cam_PlasmaO3_Gel_100V_1_A_PSMs_1D	HIGH	45	2.1422e+07
O3_190524_Cam_PlasmaO3_Gel_100V_1_B_PSMs_1D	HIGH	41	1.95806e+07
O3_190524_Cam_PlasmaO3_Gel_100V_2_A_PSMs_1D	HIGH	82	8.92134e+07
O3_190524_Cam_PlasmaO3_Gel_100V_2_B_PSMs_1D	HIGH	61	7.14773e+07
O3_190524_Cam_PlasmaO3_Gel_100V_3_A_PSMs_1D	HIGH	51	4.71275e+07
O3_190524_Cam_PlasmaO3_Gel_100V_3_B_PSMs_1D	HIGH	107	1.23774e+08
O3_190524_Cam_PlasmaO3_Gel_100V_4_A_PSMs_1D	HIGH	84	1.37483e+08
O3_190524_Cam_PlasmaO3_Gel_100V_4_B_PSMs_1D	HIGH	98	2.73613e+08
O3_190528_Cam_PlasmaO3_Gel_100V_1_A_PSMs_1D	HIGH	30	1.75739e+07
O3_190528_Cam_PlasmaO3_Gel_100V_1_B_PSMs_1D	HIGH	32	1.61979e+07
O3_190528_Cam_PlasmaO3_Gel_100V_2_A_PSMs_1D	HIGH	29	3.36133e+07
O3_190528_Cam_PlasmaO3_Gel_100V_2_B_PSMs_1D	HIGH	40	2.26597e+07
O3_190528_Cam_PlasmaO3_Gel_100V_3_A_PSMs_1D	HIGH	67	8.17947e+07
O3_190528_Cam_PlasmaO3_Gel_100V_3_B_PSMs_1D	HIGH	52	1.9452e+08
O3_190528_Cam_PlasmaO3_Gel_100V_4_A_PSMs_1D	HIGH	49	6.08656e+07
O3_190528_Cam_PlasmaO3_Gel_100V_4_B_PSMs_1D	HIGH	34	2.49474e+07
O3_190718_Cam_PlasmaO3_Gel_100V_1_A_PSMs_1D	HIGH	21	1.6723e+07
O3_190718_Cam_PlasmaO3_Gel_100V_1_B_PSMs_1D	HIGH	61	2.83239e+07
O3_190718_Cam_PlasmaO3_Gel_100V_2_A_PSMs_1D	HIGH	53	5.03583e+07
O3_190718_Cam_PlasmaO3_Gel_100V_2_B_PSMs_1D	HIGH	33	8.03576e+07
O3_190718_Cam_PlasmaO3_Gel_100V_3_A_PSMs_1D	HIGH	66	8.97977e+07
O3_190718_Cam_PlasmaO3_Gel_100V_3_B_PSMs_1D	HIGH	67	8.33476e+07
O3_190718_Cam_PlasmaO3_Gel_100V_4_A_PSMs_1D	HIGH	67	1.17385e+08
O3_190718_Cam_PlasmaO3_Gel_100V_4_B_PSMs_1D	HIGH	58	7.06471e+07
		55.3333	7.38668e+07

## Sheet: Plasma_O3_InSoln
File	Confidence	# of O3_Peptides	XIC
O3_190524_Cam_PlasmaO3_Set1_InSoln_1_A_PSMs_1D	HIGH	62	1.07589e+08
O3_190524_Cam_PlasmaO3_Set1_InSoln_1_B_PSMs_1D	HIGH	46	6.85816e+07
O3_190524_Cam_PlasmaO3_Set1_InSoln_2_A_PSMs_1D	HIGH	39	6.0291e+07
O3_190524_Cam_PlasmaO3_Set1_InSoln_2_B_PSMs_1D	HIGH	55	8.80074e+07
O3_190524_Cam_PlasmaO3_Set1_InSoln_3_A_PSMs_1D	HIGH	65	1.07623e+08
O3_190524_Cam_PlasmaO3_Set1_InSoln_3_B_PSMs_1D	HIGH	72	1.20918e+08
O3_190524_Cam_PlasmaO3_Set1_InSoln_4_A_PSMs_1D	HIGH	60	1.42143e+08
O3_190524_Cam_PlasmaO3_Set1_InSoln_4_B_PSMs_1D	HIGH	115	9.73295e+07
O3_190524_Cam_PlasmaO3_Set2_InSoln_1_A_PSMs_1D	HIGH	58	1.28344e+08
O3_190524_Cam_PlasmaO3_Set2_InSoln_1_B_PSMs_1D	HIGH	49	8.0308e+07
O3_190524_Cam_PlasmaO3_Set2_InSoln_2_A_PSMs_1D	HIGH	60	9.28241e+07
O3_190524_Cam_PlasmaO3_Set2_InSoln_2_B_PSMs_1D	HIGH	71	8.95613e+07
O3_190524_Cam_PlasmaO3_Set2_InSoln_3_A_PSMs_1D	HIGH	53	1.01739e+08
O3_190524_Cam_PlasmaO3_Set2_InSoln_3_B_PSMs_1D	HIGH	57	5.42223e+07
O3_190524_Cam_PlasmaO3_Set2_InSoln_4_A_PSMs_1D	HIGH	63	6.98603e+07
O3_190524_Cam_PlasmaO3_Set2_InSoln_4_B_PSMs_1D	HIGH	79	3.21041e+08
O3_190528_Cam_PlasmaO3_Set1_InSoln_1_A_PSMs_1D	HIGH	31	3.45374e+07
O3_190528_Cam_PlasmaO3_Set1_InSoln_1_B_PSMs_1D	HIGH	44	4.45096e+07
O3_190528_Cam_PlasmaO3_Set1_InSoln_2_A_PSMs_1D	HIGH	22	2.02762e+07
O3_190528_Cam_PlasmaO3_Set1_InSoln_2_B_PSMs_1D	HIGH	24	2.675e+07
O3_190528_Cam_PlasmaO3_Set1_InSoln_3_A_PSMs_1D	HIGH	16	2.3737e+07
O3_190528_Cam_PlasmaO3_Set1_InSoln_3_B_PSMs_1D	HIGH	35	4.47192e+07
O3_190528_Cam_PlasmaO3_Set1_InSoln_4_A_PSMs_1D	HIGH	43	5.51678e+07
O3_190528_Cam_PlasmaO3_Set1_InSoln_4_B_PSMs_1D	HIGH	55	7.33169e+07
		53.0833	8.55582e+07

## Sheet: Statistics_#O3_Peptides
	# of O3 peptides (InGel50V)	# of O3 peptides (InGel100V)	# of O3 peptides(InSoln)
	62	45	62
	62	41	46
	78	82	39
	82	61	55
	63	51	65
	90	107	72
	93	84	60
	77	98	115
	41	30	58
	51	32	49
	56	29	60
	55	40	71
	58	67	53
	51	52	57
	39	49	63
	21	34	79
	45	21	31
	32	61	44
	40	53	22
	56	33	24
	41	66	16
	69	67	35
	30	67	43
	33	58	55
Mean	55.2083	55.3333	53.0833
S.D.	19.312	22.1176	20.9532
	t-Test: Paired Two Sample for Means				t-Test: Paired Two Sample for Means				t-Test: Paired Two Sample for Means
		# of O3 peptides (InGel50V)	# of O3 peptides (InGel100V)			# of O3 peptides (InGel100V)	# of O3 peptides(InSoln)			# of O3 peptides (InGel50V)	# of O3 peptides(InSoln)
	Mean	55.2083	55.3333		Mean	55.3333	53.0833		Mean	55.2083	53.0833
	Variance	372.955	489.188		Variance	489.188	439.036		Variance	372.955	439.036
	Observations	24	24		Observations	24	24		Observations	24	24
	Pearson Correlation	0.568125			Pearson Correlation	0.281859			Pearson Correlation	0.254067
	Hypothesized Mean Difference	0			Hypothesized Mean Difference	0			Hypothesized Mean Difference	0
	df	23			df	23			df	23
	t Stat	-0.0315467			t Stat	0.426808			t Stat	0.42276
	P(T<=t) one-tail	0.487553			P(T<=t) one-tail	0.336744			P(T<=t) one-tail	0.338198
	t Critical one-tail	1.71387			t Critical one-tail	1.71387			t Critical one-tail	1.71387
	P(T<=t) two-tail	0.975106			P(T<=t) two-tail	0.673488			P(T<=t) two-tail	0.676397
	t Critical two-tail	2.06866			t Critical two-tail	2.06866			t Critical two-tail	2.06866
		Gel_50V	Gel_100V	InSoln
	Average	55.21	55.33	53.08
	sd	19.31	22.12	20.95

## Sheet: Statistics_O3_XIC
	Label-free Qaun - XIC	Label-free Qaun - XIC	Label-free Qaun - XIC
	4.31554e+07	2.1422e+07	1.07589e+08
	5.85083e+07	1.95806e+07	6.85816e+07
	1.36448e+08	8.92134e+07	6.0291e+07
	6.50698e+07	7.14773e+07	8.80074e+07
	6.37495e+07	4.71275e+07	1.07623e+08
	7.81504e+07	1.23774e+08	1.20918e+08
	9.11182e+07	1.37483e+08	1.42143e+08
	1.45926e+08	2.73613e+08	9.73295e+07
	5.80021e+07	1.75739e+07	1.28344e+08
	4.31089e+07	1.61979e+07	8.0308e+07
	6.58962e+07	3.36133e+07	9.28241e+07
	1.13558e+08	2.26597e+07	8.95613e+07
	5.72916e+07	8.17947e+07	1.01739e+08
	7.36521e+07	1.9452e+08	5.42223e+07
	8.53038e+07	6.08656e+07	6.98603e+07
	8.59906e+06	2.49474e+07	3.21041e+08
	7.8681e+07	1.6723e+07	3.45374e+07
	3.69778e+07	2.83239e+07	4.45096e+07
	7.04176e+07	5.03583e+07	2.02762e+07
	8.91695e+07	8.03576e+07	2.675e+07
	6.10306e+07	8.97977e+07	2.3737e+07
	1.02999e+08	8.33476e+07	4.47192e+07
	3.97719e+07	1.17385e+08	5.51678e+07
	6.7032e+07	7.06471e+07	7.33169e+07
Mean	7.2234e+07	7.38668e+07	8.55582e+07
S.D.	3.098e+07	6.22727e+07	6.04103e+07
	t-Test: Paired Two Sample for Means				t-Test: Paired Two Sample for Means				t-Test: Paired Two Sample for Means
		Label-free Qaun - XIC	Label-free Qaun - XIC			Label-free Qaun - XIC	Label-free Qaun - XIC			Label-free Qaun - XIC	Label-free Qaun - XIC
	Mean	7.2234e+07	7.38668e+07		Mean	7.38668e+07	8.55582e+07		Mean	7.2234e+07	8.55582e+07
	Variance	9.59761e+14	3.87789e+15		Variance	3.87789e+15	3.64941e+15		Variance	9.59761e+14	3.64941e+15
	Observations	24	24		Observations	24	24		Observations	24	24
	Pearson Correlation	0.528231			Pearson Correlation	-0.0900357			Pearson Correlation	-0.352547
	Hypothesized Mean Difference	0			Hypothesized Mean Difference	0			Hypothesized Mean Difference	0
	df	23			df	23			df	23
	t Stat	-0.151179			t Stat	-0.632323			t Stat	-0.847741
	P(T<=t) one-tail	0.440576			P(T<=t) one-tail	0.266706			P(T<=t) one-tail	0.202659
	t Critical one-tail	1.71387			t Critical one-tail	1.71387			t Critical one-tail	1.71387
	P(T<=t) two-tail	0.881152			P(T<=t) two-tail	0.533412			P(T<=t) two-tail	0.405318
	t Critical two-tail	2.06866			t Critical two-tail	2.06866			t Critical two-tail	2.06866
	Average	7.2234e+07	7.38668e+07	8.55582e+07
	sd	3.098e+07	6.22727e+07	6.04103e+07
